# Supplementary material for: NanoCore: core-genome-based bacterial genomic surveillance and outbreak detection in healthcare facilities from Nanopore and Illumina data
Source: mSystems. 2024 Oct 7;9(11):e01080-24. doi: 10.1128/msystems.01080-24 (PMC11575142; doi:10.1128/msystems.01080-24)
Supplement: Supplemental Tables — Tables S1 to S22. [file msystems.01080-24-s0008.xlsx]

## Sheet: Sup. Table Legends
Legends to all following supplementary Tables:
Supplementary Table 1	Distance matrix of the Nanopore-only validation experiment 1 on MRSA data, accompanied by calculated statistics.
Supplementary Table 2	List of excluded genes per isolate for each experiment and the reasons for the exclusion.
Supplementary Table 3	List of excluded positions for each experiment and the reasons for the exclusion.
Supplementary Table 4	List of positions excluded from the distance calculation for each experiment due to mpileup statistics.
Supplementary Table 5	Differences between SeqSphere+ and NanoCore in experiment 1 on MRSA data.
Supplementary Table 6	Pairwise listing of important values for the different experiments on MRSA data.
Supplementary Table 7	Condensed list of differing isolate pairs and differing genes per isolate pair below 15 alleles SeqSphere distance for each experiment and the reasons for the false calls.
Supplementary Table 8	List of differing genes per isolate pair below 15 alleles SeqSphere+ distance for each experiment and the reasons for the false calls.
Supplementary Table 9	Distance matrix of the Nanopore-only validation experiment 2 on VRE data, accompanied by calculated statistics.
Supplementary Table 10	Differences between SeqSphere+ and NanoCore in experiment 2 on VRE data.
Supplementary Table 11	Pairwise listing of important values for the different experiments on VRE data.
Supplementary Table 12	Differences between SeqSphere+ and NanoCore in experiment 3 part 1 on MRSA data.
Supplementary Table 13	Differences between SeqSphere+ and NanoCore in experiment 3 part 1 on VRE data.
Supplementary Table 14	Distance matrix of the Hybrid validation experiment 3 part 1 on MRSA data, accompanied by calculated statistics.
Supplementary Table 15	Distance matrix of the Hybrid validation experiment 3 part 1 on VRE data, accompanied by calculated statistics.
Supplementary Table 16	Distance matrices of the Dorado basecalled experiment on MRSA data, accompanied by calculated statistics.
Supplementary Table 17	Distance matrices of the Dorado basecalled experiment on VRE data, accompanied by calculated statistics.
Supplementary Table 18	Differences between Guppy basecalled and Dorado basecalled distances on MRSA data, accompanied by calculated statistics.
Supplementary Table 19	Differences between Guppy basecalled and Dorado basecalled distances on VRE data, accompanied by calculated statistics.
Supplementary Table 20	Resource statistics of the different experiment runs.
Supplementary Table 21	Statistics of the sequencing data.
Supplementary Table 22	Available core genome Multi Locus Sequence Typing schemata.

## Sheet: Sup.1 (E1 MRSA Distances)
Supplementary Table 1: Experiment 1 MRSA distance matrix
Ids	MRSA_BC_01	MRSA_BC_02	MRSA_BC_03	MRSA_BC_04	MRSA_BC_05	MRSA_BC_06	MRSA_BC_07	MRSA_BC_08	MRSA_BC_09	MRSA_BC_10	MRSA_BC_11	MRSA_BC_12	MRSA_BC_13	MRSA_BC_14	MRSA_BC_15	MRSA_BC_16	MRSA_BC_17	MRSA_BC_18	MRSA_BC_19	MRSA_BC_20	MRSA_BC_21	MRSA_BC_22	MRSA_BC_23	MRSA_BC_24
MRSA_BC_01	0	0	6	6	38	23	5	8	25	268	116	252	27	28	21	1644	37	32	29	20	29	20	29	20
MRSA_BC_02	0	0	6	6	38	23	5	8	25	268	117	253	27	28	21	1647	37	32	29	20	29	20	29	20
MRSA_BC_03	6	6	0	0	44	29	11	14	31	273	122	258	33	34	27	1648	43	38	34	26	35	26	35	26
MRSA_BC_04	6	6	0	0	44	29	11	14	31	273	122	258	33	34	27	1646	43	38	35	26	35	26	35	26
MRSA_BC_05	38	38	44	44	0	29	43	46	29	277	125	262	43	33	37	1643	50	36	36	34	34	36	36	36
MRSA_BC_06	23	23	29	29	29	0	28	31	16	264	112	249	29	19	22	1646	36	23	20	21	20	21	21	21
MRSA_BC_07	5	5	11	11	43	28	0	13	30	269	122	255	32	32	26	1645	42	37	34	25	33	25	34	25
MRSA_BC_08	8	8	14	14	46	31	13	0	33	273	125	258	35	36	29	1649	45	40	37	28	37	28	37	28
MRSA_BC_09	25	25	31	31	29	16	30	33	0	268	114	252	30	14	24	1644	38	19	23	22	16	23	23	23
MRSA_BC_10	268	268	273	273	277	264	269	273	268	0	283	85	276	269	266	1647	277	271	267	267	271	265	272	266
MRSA_BC_11	116	117	122	122	125	112	122	125	114	283	0	269	124	117	116	1648	129	119	118	115	118	115	118	115
MRSA_BC_12	252	253	258	258	262	249	255	258	252	85	269	0	262	255	252	1638	262	257	252	253	256	251	257	252
MRSA_BC_13	27	27	33	33	43	29	32	35	30	276	124	262	0	33	27	1648	43	38	36	26	34	26	36	26
MRSA_BC_14	28	28	34	34	33	19	32	36	14	269	117	255	33	0	27	1647	41	22	26	26	1	26	25	26
MRSA_BC_15	21	21	27	27	37	22	26	29	24	266	116	252	27	27	0	1646	36	31	29	19	28	1	29	1
MRSA_BC_16	1644	1647	1648	1646	1643	1646	1645	1649	1644	1647	1648	1638	1648	1647	1646	0	1647	1648	1642	1648	1647	1648	1646	1648
MRSA_BC_17	37	37	43	43	50	36	42	45	38	277	129	262	43	41	36	1647	0	45	43	35	42	35	43	35
MRSA_BC_18	32	32	38	38	36	23	37	40	19	271	119	257	38	22	31	1648	45	0	30	30	23	30	30	30
MRSA_BC_19	29	29	34	35	36	20	34	37	23	267	118	252	36	26	29	1642	43	30	0	28	27	28	20	28
MRSA_BC_20	20	20	26	26	34	21	25	28	22	267	115	253	26	26	19	1648	35	30	28	0	27	18	28	18
MRSA_BC_21	29	29	35	35	34	20	33	37	16	271	118	256	34	1	28	1647	42	23	27	27	0	27	26	27
MRSA_BC_22	20	20	26	26	36	21	25	28	23	265	115	251	26	26	1	1648	35	30	28	18	27	0	28	0
MRSA_BC_23	29	29	35	35	36	21	34	37	23	272	118	257	36	25	29	1646	43	30	20	28	26	28	0	28
MRSA_BC_24	20	20	26	26	36	21	25	28	23	266	115	252	26	26	1	1648	35	30	28	18	27	0	28	0
	Complete	<15 SeqSphere-Dist
Min	0	0
Max	1649	14
Median	33	1
Mean	196.635	3.74194
Without barcode 16
Ids	MRSA_BC_01	MRSA_BC_02	MRSA_BC_03	MRSA_BC_04	MRSA_BC_05	MRSA_BC_06	MRSA_BC_07	MRSA_BC_08	MRSA_BC_09	MRSA_BC_10	MRSA_BC_11	MRSA_BC_12	MRSA_BC_13	MRSA_BC_14	MRSA_BC_15	MRSA_BC_16	MRSA_BC_17	MRSA_BC_18	MRSA_BC_19	MRSA_BC_20	MRSA_BC_21	MRSA_BC_22	MRSA_BC_23	MRSA_BC_24
MRSA_BC_01	0	0	6	6	38	23	5	8	25	268	116	252	27	28	21		37	32	29	20	29	20	29	20
MRSA_BC_02	0	0	6	6	38	23	5	8	25	268	117	253	27	28	21		37	32	29	20	29	20	29	20
MRSA_BC_03	6	6	0	0	44	29	11	14	31	273	122	258	33	34	27		43	38	34	26	35	26	35	26
MRSA_BC_04	6	6	0	0	44	29	11	14	31	273	122	258	33	34	27		43	38	35	26	35	26	35	26
MRSA_BC_05	38	38	44	44	0	29	43	46	29	277	125	262	43	33	37		50	36	36	34	34	36	36	36
MRSA_BC_06	23	23	29	29	29	0	28	31	16	264	112	249	29	19	22		36	23	20	21	20	21	21	21
MRSA_BC_07	5	5	11	11	43	28	0	13	30	269	122	255	32	32	26		42	37	34	25	33	25	34	25
MRSA_BC_08	8	8	14	14	46	31	13	0	33	273	125	258	35	36	29		45	40	37	28	37	28	37	28
MRSA_BC_09	25	25	31	31	29	16	30	33	0	268	114	252	30	14	24		38	19	23	22	16	23	23	23
MRSA_BC_10	268	268	273	273	277	264	269	273	268	0	283	85	276	269	266		277	271	267	267	271	265	272	266
MRSA_BC_11	116	117	122	122	125	112	122	125	114	283	0	269	124	117	116		129	119	118	115	118	115	118	115
MRSA_BC_12	252	253	258	258	262	249	255	258	252	85	269	0	262	255	252		262	257	252	253	256	251	257	252
MRSA_BC_13	27	27	33	33	43	29	32	35	30	276	124	262	0	33	27		43	38	36	26	34	26	36	26
MRSA_BC_14	28	28	34	34	33	19	32	36	14	269	117	255	33	0	27		41	22	26	26	1	26	25	26
MRSA_BC_15	21	21	27	27	37	22	26	29	24	266	116	252	27	27	0		36	31	29	19	28	1	29	1
MRSA_BC_16
MRSA_BC_17	37	37	43	43	50	36	42	45	38	277	129	262	43	41	36		0	45	43	35	42	35	43	35
MRSA_BC_18	32	32	38	38	36	23	37	40	19	271	119	257	38	22	31		45	0	30	30	23	30	30	30
MRSA_BC_19	29	29	34	35	36	20	34	37	23	267	118	252	36	26	29		43	30	0	28	27	28	20	28
MRSA_BC_20	20	20	26	26	34	21	25	28	22	267	115	253	26	26	19		35	30	28	0	27	18	28	18
MRSA_BC_21	29	29	35	35	34	20	33	37	16	271	118	256	34	1	28		42	23	27	27	0	27	26	27
MRSA_BC_22	20	20	26	26	36	21	25	28	23	265	115	251	26	26	1		35	30	28	18	27	0	28	0
MRSA_BC_23	29	29	35	35	36	21	34	37	23	272	118	257	36	25	29		43	30	20	28	26	28	0	28
MRSA_BC_24	20	20	26	26	36	21	25	28	23	266	115	252	26	26	1		35	30	28	18	27	0	28	0
Reduced to isolates of <15 SeqSphere distance
Ids	MRSA_BC_01	MRSA_BC_02	MRSA_BC_03	MRSA_BC_04			MRSA_BC_07	MRSA_BC_08						MRSA_BC_14	MRSA_BC_15						MRSA_BC_21	MRSA_BC_22		MRSA_BC_24
MRSA_BC_01	0	0	6	6			5	8						28	21						29	20		20
MRSA_BC_02	0	0	6	6			5	8						28	21						29	20		20
MRSA_BC_03	6	6	0	0			11	14						34	27						35	26		26
MRSA_BC_04	6	6	0	0			11	14						34	27						35	26		26
MRSA_BC_07	5	5	11	11			0	13						32	26						33	25		25
MRSA_BC_08	8	8	14	14			13	0						36	29						37	28		28
MRSA_BC_14	28	28	34	34			32	36						0	27						1	26		26
MRSA_BC_15	21	21	27	27			26	29						27	0						28	1		1
MRSA_BC_21	29	29	35	35			33	37						1	28						0	27		27
MRSA_BC_22	20	20	26	26			25	28						26	1						27	0		0
MRSA_BC_24	20	20	26	26			25	28						26	1						27	0		0

## Sheet: Sup.2 (Excluded Genes)
Suplementary Table 2: List of excluded genes per isolate for each experiment and the reasons for the exclusion
					Experiment 1 (MRSA)	Experiment 2 (VRE)	Experiment 3 part 1 (MRSA)		Experiment 3 part 1 (VRE)		Experiment 3 part 2 (MRSA)	Experiment 3 part 2 (VRE)
					Nanopore	Nanopore	Nanopore	Illumina	Nanopore	Illumina	Mixed	Mixed
Excluded 1st	heterozygosity filter (>50% of positions called heterozygous)				16	568	16	41	568	51	31	318
Excluded 2nd	coverage and mapping quality filter ( -+25% away from mean and mapping quality below 55)				66	18	66	5743	18	860	2896	446
Excluded 3rd	low coverage filter (>10% of positions below set threshold)				29	21	29	1981	21	2177	1189	1173
	Sum				111	607	111	7765	607	3088	4116	1937
	Total number of genes				44736	34152	44736	44736	34152	34152	44736	34152
	Number of analysed Genes				44625	33545	44625	36971	33545	31064	40620	32215
Experiment 1 (MRSA)
Sample	Reason	Sum2	Sum	Gene_IDs	...	...
MRSA_BC_01	heterozygosity filter (>50% of positions called heterozygous)	4	2	SACOL0390	SACOL2649
MRSA_BC_01	low coverage filter (>10% of positions below set threshold)		0
MRSA_BC_01	coverage and mapping quality filter ( -+25% away from mean and mapping quality below 55)		2	SACOL2433	SACOL2581
MRSA_BC_02	heterozygosity filter (>50% of positions called heterozygous)	2	1	SACOL2581
MRSA_BC_02	low coverage filter (>10% of positions below set threshold)		1	SACOL1246
MRSA_BC_02	coverage and mapping quality filter ( -+25% away from mean and mapping quality below 55)		0
MRSA_BC_03	heterozygosity filter (>50% of positions called heterozygous)	2	0
MRSA_BC_03	low coverage filter (>10% of positions below set threshold)		1	SACOL0390
MRSA_BC_03	coverage and mapping quality filter ( -+25% away from mean and mapping quality below 55)		1	SACOL2581
MRSA_BC_04	heterozygosity filter (>50% of positions called heterozygous)	4	0
MRSA_BC_04	low coverage filter (>10% of positions below set threshold)		1	SACOL1246
MRSA_BC_04	coverage and mapping quality filter ( -+25% away from mean and mapping quality below 55)		3	SACOL0149	SACOL2581	SACOL2642
MRSA_BC_05	heterozygosity filter (>50% of positions called heterozygous)	5	1	SACOL1823
MRSA_BC_05	low coverage filter (>10% of positions below set threshold)		0
MRSA_BC_05	coverage and mapping quality filter ( -+25% away from mean and mapping quality below 55)		4	SACOL0149	SACOL2581	SACOL2629	SACOL2639
MRSA_BC_06	heterozygosity filter (>50% of positions called heterozygous)	3	0
MRSA_BC_06	low coverage filter (>10% of positions below set threshold)		0
MRSA_BC_06	coverage and mapping quality filter ( -+25% away from mean and mapping quality below 55)		3	SACOL0156	SACOL1823	SACOL2581
MRSA_BC_07	heterozygosity filter (>50% of positions called heterozygous)	4	0
MRSA_BC_07	low coverage filter (>10% of positions below set threshold)		0
MRSA_BC_07	coverage and mapping quality filter ( -+25% away from mean and mapping quality below 55)		4	SACOL0149	SACOL0434	SACOL1157	SACOL2427
MRSA_BC_08	heterozygosity filter (>50% of positions called heterozygous)	3	0
MRSA_BC_08	low coverage filter (>10% of positions below set threshold)		2	SACOL0390	SACOL1246
MRSA_BC_08	coverage and mapping quality filter ( -+25% away from mean and mapping quality below 55)		1	SACOL0968
MRSA_BC_09	heterozygosity filter (>50% of positions called heterozygous)	5	1	SACOL2581
MRSA_BC_09	low coverage filter (>10% of positions below set threshold)		1	SACOL0569
MRSA_BC_09	coverage and mapping quality filter ( -+25% away from mean and mapping quality below 55)		3	SACOL2274	SACOL2641	SACOL2642
MRSA_BC_10	heterozygosity filter (>50% of positions called heterozygous)	6	2	SACOL1184	SACOL1940
MRSA_BC_10	low coverage filter (>10% of positions below set threshold)		2	SACOL0390	SACOL0427
MRSA_BC_10	coverage and mapping quality filter ( -+25% away from mean and mapping quality below 55)		2	SACOL1462	SACOL2581
MRSA_BC_11	heterozygosity filter (>50% of positions called heterozygous)	6	1	SACOL1940
MRSA_BC_11	low coverage filter (>10% of positions below set threshold)		2	SACOL0390	SACOL1246
MRSA_BC_11	coverage and mapping quality filter ( -+25% away from mean and mapping quality below 55)		3	SACOL0432	SACOL0639	SACOL2433
MRSA_BC_12	heterozygosity filter (>50% of positions called heterozygous)	14	2	SACOL0865	SACOL2581
MRSA_BC_12	low coverage filter (>10% of positions below set threshold)		3	SACOL0390	SACOL0427	SACOL1246
MRSA_BC_12	coverage and mapping quality filter ( -+25% away from mean and mapping quality below 55)		9	SACOL0445	SACOL0497	SACOL0866	SACOL0937	SACOL0968	SACOL1184	SACOL1462	SACOL1559	SACOL2433
MRSA_BC_13	heterozygosity filter (>50% of positions called heterozygous)	1	0
MRSA_BC_13	low coverage filter (>10% of positions below set threshold)		0
MRSA_BC_13	coverage and mapping quality filter ( -+25% away from mean and mapping quality below 55)		1	SACOL0149
MRSA_BC_14	heterozygosity filter (>50% of positions called heterozygous)	5	1	SACOL1823
MRSA_BC_14	low coverage filter (>10% of positions below set threshold)		2	SACOL0390	SACOL1246
MRSA_BC_14	coverage and mapping quality filter ( -+25% away from mean and mapping quality below 55)		2	SACOL2433	SACOL2642
MRSA_BC_15	heterozygosity filter (>50% of positions called heterozygous)	5	1	SACOL2223
MRSA_BC_15	low coverage filter (>10% of positions below set threshold)		1	SACOL0390
MRSA_BC_15	coverage and mapping quality filter ( -+25% away from mean and mapping quality below 55)		3	SACOL0142	SACOL0432	SACOL2433
MRSA_BC_16	heterozygosity filter (>50% of positions called heterozygous)	3	1	SACOL1183
MRSA_BC_16	low coverage filter (>10% of positions below set threshold)		0
MRSA_BC_16	coverage and mapping quality filter ( -+25% away from mean and mapping quality below 55)		2	SACOL1333	SACOL2419
MRSA_BC_17	heterozygosity filter (>50% of positions called heterozygous)	5	0
MRSA_BC_17	low coverage filter (>10% of positions below set threshold)		2	SACOL0390	SACOL1246
MRSA_BC_17	coverage and mapping quality filter ( -+25% away from mean and mapping quality below 55)		3	SACOL1948	SACOL2433	SACOL2581
MRSA_BC_18	heterozygosity filter (>50% of positions called heterozygous)	4	1	SACOL0135
MRSA_BC_18	low coverage filter (>10% of positions below set threshold)		2	SACOL0390	SACOL1246
MRSA_BC_18	coverage and mapping quality filter ( -+25% away from mean and mapping quality below 55)		1	SACOL2581
MRSA_BC_19	heterozygosity filter (>50% of positions called heterozygous)	8	1	SACOL0390
MRSA_BC_19	low coverage filter (>10% of positions below set threshold)		1	SACOL1246
MRSA_BC_19	coverage and mapping quality filter ( -+25% away from mean and mapping quality below 55)		6	SACOL0219	SACOL0432	SACOL1823	SACOL2433	SACOL2581	SACOL2642
MRSA_BC_20	heterozygosity filter (>50% of positions called heterozygous)	6	0
MRSA_BC_20	low coverage filter (>10% of positions below set threshold)		2	SACOL0390	SACOL1246
MRSA_BC_20	coverage and mapping quality filter ( -+25% away from mean and mapping quality below 55)		4	SACOL1185	SACOL1559	SACOL2433	SACOL2581
MRSA_BC_21	heterozygosity filter (>50% of positions called heterozygous)	4	0
MRSA_BC_21	low coverage filter (>10% of positions below set threshold)		1	SACOL0390
MRSA_BC_21	coverage and mapping quality filter ( -+25% away from mean and mapping quality below 55)		3	SACOL0219	SACOL0420	SACOL1823
MRSA_BC_22	heterozygosity filter (>50% of positions called heterozygous)	3	0
MRSA_BC_22	low coverage filter (>10% of positions below set threshold)		2	SACOL0390	SACOL1246
MRSA_BC_22	coverage and mapping quality filter ( -+25% away from mean and mapping quality below 55)		1	SACOL0219
MRSA_BC_23	heterozygosity filter (>50% of positions called heterozygous)	5	1	SACOL0390
MRSA_BC_23	low coverage filter (>10% of positions below set threshold)		1	SACOL1246
MRSA_BC_23	coverage and mapping quality filter ( -+25% away from mean and mapping quality below 55)		3	SACOL0219	SACOL1033	SACOL1559
MRSA_BC_24	heterozygosity filter (>50% of positions called heterozygous)	4	0
MRSA_BC_24	low coverage filter (>10% of positions below set threshold)		2	SACOL0390	SACOL1246
MRSA_BC_24	coverage and mapping quality filter ( -+25% away from mean and mapping quality below 55)		2	SACOL0862	SACOL2581
Experiment 2 (VRE)
Sample	Reason	Sum2	Sum	Gene_IDs	...	...
VRE_BC_01	heterozygosity filter (>50% of positions called heterozygous)	45	43	EFAU004_00107	EFAU004_00116	EFAU004_00137	EFAU004_00171	EFAU004_00177	EFAU004_00181	EFAU004_00215	EFAU004_00234	EFAU004_00377	EFAU004_00387	EFAU004_00415	EFAU004_00525	EFAU004_00537	EFAU004_00543	EFAU004_00648	EFAU004_00655	EFAU004_00664	EFAU004_00710	EFAU004_00725	EFAU004_00731	EFAU004_00758	EFAU004_00768	EFAU004_00770	EFAU004_00911	EFAU004_00971	EFAU004_01033	EFAU004_01039	EFAU004_01124	EFAU004_01162	EFAU004_01194	EFAU004_01291	EFAU004_01322	EFAU004_01393	EFAU004_01533	EFAU004_02027	EFAU004_02268	EFAU004_02329	EFAU004_02336	EFAU004_02353	EFAU004_02487	EFAU004_02505	EFAU004_02623	EFAU004_02817
VRE_BC_01	low coverage filter (>10% of positions below set threshold)		1	EFAU004_02069
VRE_BC_01	coverage and mapping quality filter ( -+25% away from mean and mapping quality below 55)		1	EFAU004_00786
VRE_BC_02	heterozygosity filter (>50% of positions called heterozygous)	42	40	EFAU004_00005	EFAU004_00115	EFAU004_00116	EFAU004_00119	EFAU004_00136	EFAU004_00137	EFAU004_00171	EFAU004_00172	EFAU004_00377	EFAU004_00386	EFAU004_00480	EFAU004_00500	EFAU004_00525	EFAU004_00543	EFAU004_00642	EFAU004_00655	EFAU004_00664	EFAU004_00710	EFAU004_00725	EFAU004_00768	EFAU004_00784	EFAU004_01033	EFAU004_01039	EFAU004_01041	EFAU004_01098	EFAU004_01162	EFAU004_01194	EFAU004_01237	EFAU004_01322	EFAU004_01395	EFAU004_01533	EFAU004_01793	EFAU004_02005	EFAU004_02018	EFAU004_02027	EFAU004_02168	EFAU004_02193	EFAU004_02487	EFAU004_02606	EFAU004_02623
VRE_BC_02	low coverage filter (>10% of positions below set threshold)		1	EFAU004_02069
VRE_BC_02	coverage and mapping quality filter ( -+25% away from mean and mapping quality below 55)		1	EFAU004_00786
VRE_BC_03	heterozygosity filter (>50% of positions called heterozygous)	16	16	EFAU004_00073	EFAU004_00361	EFAU004_00494	EFAU004_00525	EFAU004_00980	EFAU004_01113	EFAU004_01195	EFAU004_01244	EFAU004_01761	EFAU004_01774	EFAU004_02178	EFAU004_02260	EFAU004_02288	EFAU004_02318	EFAU004_02498	EFAU004_02849
VRE_BC_03	low coverage filter (>10% of positions below set threshold)		0
VRE_BC_03	coverage and mapping quality filter ( -+25% away from mean and mapping quality below 55)		0
VRE_BC_04	heterozygosity filter (>50% of positions called heterozygous)	15	15	EFAU004_00073	EFAU004_00121	EFAU004_00361	EFAU004_00455	EFAU004_00980	EFAU004_01189	EFAU004_01195	EFAU004_01244	EFAU004_01285	EFAU004_01728	EFAU004_02233	EFAU004_02288	EFAU004_02318	EFAU004_02498	EFAU004_02559
VRE_BC_04	low coverage filter (>10% of positions below set threshold)		0
VRE_BC_04	coverage and mapping quality filter ( -+25% away from mean and mapping quality below 55)		0
VRE_BC_05	heterozygosity filter (>50% of positions called heterozygous)	6	3	EFAU004_01939	EFAU004_02288	EFAU004_02318
VRE_BC_05	low coverage filter (>10% of positions below set threshold)		2	EFAU004_01940	EFAU004_02069
VRE_BC_05	coverage and mapping quality filter ( -+25% away from mean and mapping quality below 55)		1	EFAU004_01934
VRE_BC_06	heterozygosity filter (>50% of positions called heterozygous)	46	43	EFAU004_00007	EFAU004_00078	EFAU004_00107	EFAU004_00115	EFAU004_00116	EFAU004_00137	EFAU004_00143	EFAU004_00176	EFAU004_00225	EFAU004_00377	EFAU004_00500	EFAU004_00525	EFAU004_00528	EFAU004_00537	EFAU004_00655	EFAU004_00664	EFAU004_00665	EFAU004_00704	EFAU004_00725	EFAU004_00771	EFAU004_00775	EFAU004_00911	EFAU004_00952	EFAU004_00971	EFAU004_01033	EFAU004_01039	EFAU004_01041	EFAU004_01104	EFAU004_01124	EFAU004_01237	EFAU004_01240	EFAU004_01296	EFAU004_01322	EFAU004_01768	EFAU004_01773	EFAU004_01793	EFAU004_01795	EFAU004_02005	EFAU004_02263	EFAU004_02307	EFAU004_02351	EFAU004_02487	EFAU004_02623
VRE_BC_06	low coverage filter (>10% of positions below set threshold)		2	EFAU004_01933	EFAU004_02069
VRE_BC_06	coverage and mapping quality filter ( -+25% away from mean and mapping quality below 55)		1	EFAU004_00786
VRE_BC_07	heterozygosity filter (>50% of positions called heterozygous)	7	3	EFAU004_00073	EFAU004_02288	EFAU004_02318
VRE_BC_07	low coverage filter (>10% of positions below set threshold)		4	EFAU004_02112	EFAU004_02114	EFAU004_02115	EFAU004_02121
VRE_BC_07	coverage and mapping quality filter ( -+25% away from mean and mapping quality below 55)		0
VRE_BC_08	heterozygosity filter (>50% of positions called heterozygous)	58	56	EFAU004_00092	EFAU004_00107	EFAU004_00115	EFAU004_00116	EFAU004_00119	EFAU004_00136	EFAU004_00137	EFAU004_00138	EFAU004_00143	EFAU004_00171	EFAU004_00172	EFAU004_00176	EFAU004_00198	EFAU004_00225	EFAU004_00266	EFAU004_00377	EFAU004_00387	EFAU004_00494	EFAU004_00500	EFAU004_00525	EFAU004_00528	EFAU004_00537	EFAU004_00538	EFAU004_00655	EFAU004_00664	EFAU004_00672	EFAU004_00731	EFAU004_00771	EFAU004_00775	EFAU004_00992	EFAU004_00997	EFAU004_01033	EFAU004_01104	EFAU004_01124	EFAU004_01194	EFAU004_01237	EFAU004_01296	EFAU004_01322	EFAU004_01533	EFAU004_01562	EFAU004_01793	EFAU004_02005	EFAU004_02176	EFAU004_02214	EFAU004_02263	EFAU004_02273
VRE_BC_08	low coverage filter (>10% of positions below set threshold)		1	EFAU004_02069
VRE_BC_08	coverage and mapping quality filter ( -+25% away from mean and mapping quality below 55)		1	EFAU004_00786
VRE_BC_09	heterozygosity filter (>50% of positions called heterozygous)	4	4	EFAU004_00073	EFAU004_02233	EFAU004_02288	EFAU004_02318
VRE_BC_09	low coverage filter (>10% of positions below set threshold)		0
VRE_BC_09	coverage and mapping quality filter ( -+25% away from mean and mapping quality below 55)		0
VRE_BC_10	heterozygosity filter (>50% of positions called heterozygous)	6	6	EFAU004_00073	EFAU004_00458	EFAU004_00585	EFAU004_00968	EFAU004_02288	EFAU004_02318
VRE_BC_10	low coverage filter (>10% of positions below set threshold)		0
VRE_BC_10	coverage and mapping quality filter ( -+25% away from mean and mapping quality below 55)		0
VRE_BC_11	heterozygosity filter (>50% of positions called heterozygous)	44	41	EFAU004_00007	EFAU004_00078	EFAU004_00096	EFAU004_00116	EFAU004_00136	EFAU004_00172	EFAU004_00181	EFAU004_00198	EFAU004_00218	EFAU004_00225	EFAU004_00377	EFAU004_00525	EFAU004_00537	EFAU004_00655	EFAU004_00664	EFAU004_00696	EFAU004_00710	EFAU004_00725	EFAU004_00731	EFAU004_00752	EFAU004_00768	EFAU004_00770	EFAU004_00771	EFAU004_01041	EFAU004_01194	EFAU004_01206	EFAU004_01296	EFAU004_01301	EFAU004_01322	EFAU004_01877	EFAU004_02168	EFAU004_02268	EFAU004_02273	EFAU004_02291	EFAU004_02336	EFAU004_02351	EFAU004_02505	EFAU004_02618	EFAU004_02623	EFAU004_02648	EFAU004_02653
VRE_BC_11	low coverage filter (>10% of positions below set threshold)		2	EFAU004_01933	EFAU004_02069
VRE_BC_11	coverage and mapping quality filter ( -+25% away from mean and mapping quality below 55)		1	EFAU004_00786
VRE_BC_12	heterozygosity filter (>50% of positions called heterozygous)	51	49	EFAU004_00007	EFAU004_00092	EFAU004_00115	EFAU004_00116	EFAU004_00136	EFAU004_00171	EFAU004_00176	EFAU004_00181	EFAU004_00223	EFAU004_00377	EFAU004_00387	EFAU004_00525	EFAU004_00537	EFAU004_00543	EFAU004_00544	EFAU004_00655	EFAU004_00664	EFAU004_00725	EFAU004_00760	EFAU004_00771	EFAU004_00887	EFAU004_00897	EFAU004_00908	EFAU004_00959	EFAU004_00971	EFAU004_00997	EFAU004_01033	EFAU004_01039	EFAU004_01104	EFAU004_01124	EFAU004_01194	EFAU004_01206	EFAU004_01237	EFAU004_01322	EFAU004_01393	EFAU004_01793	EFAU004_02005	EFAU004_02168	EFAU004_02244	EFAU004_02260	EFAU004_02273	EFAU004_02336	EFAU004_02596	EFAU004_02609	EFAU004_02618	EFAU004_02623
VRE_BC_12	low coverage filter (>10% of positions below set threshold)		1	EFAU004_02069
VRE_BC_12	coverage and mapping quality filter ( -+25% away from mean and mapping quality below 55)		1	EFAU004_00786
VRE_BC_13	heterozygosity filter (>50% of positions called heterozygous)	17	16	EFAU004_00361	EFAU004_00525	EFAU004_00612	EFAU004_00767	EFAU004_01084	EFAU004_01195	EFAU004_01244	EFAU004_01285	EFAU004_01295	EFAU004_01533	EFAU004_01928	EFAU004_02178	EFAU004_02288	EFAU004_02559	EFAU004_02561	EFAU004_02849
VRE_BC_13	low coverage filter (>10% of positions below set threshold)		0
VRE_BC_13	coverage and mapping quality filter ( -+25% away from mean and mapping quality below 55)		1	EFAU004_00073
VRE_BC_14	heterozygosity filter (>50% of positions called heterozygous)	5	5	EFAU004_00073	EFAU004_00494	EFAU004_01541	EFAU004_02288	EFAU004_02318
VRE_BC_14	low coverage filter (>10% of positions below set threshold)		0
VRE_BC_14	coverage and mapping quality filter ( -+25% away from mean and mapping quality below 55)		0
VRE_BC_15	heterozygosity filter (>50% of positions called heterozygous)	7	7	EFAU004_00073	EFAU004_00458	EFAU004_00494	EFAU004_02233	EFAU004_02288	EFAU004_02318	EFAU004_02420
VRE_BC_15	low coverage filter (>10% of positions below set threshold)		0
VRE_BC_15	coverage and mapping quality filter ( -+25% away from mean and mapping quality below 55)		0
VRE_BC_16	heterozygosity filter (>50% of positions called heterozygous)	6	5	EFAU004_00073	EFAU004_00585	EFAU004_00786	EFAU004_01174	EFAU004_02318
VRE_BC_16	low coverage filter (>10% of positions below set threshold)		0
VRE_BC_16	coverage and mapping quality filter ( -+25% away from mean and mapping quality below 55)		1	EFAU004_00425
VRE_BC_17	heterozygosity filter (>50% of positions called heterozygous)	8	8	EFAU004_00073	EFAU004_00136	EFAU004_00494	EFAU004_00786	EFAU004_01005	EFAU004_01014	EFAU004_01541	EFAU004_02262
VRE_BC_17	low coverage filter (>10% of positions below set threshold)		0
VRE_BC_17	coverage and mapping quality filter ( -+25% away from mean and mapping quality below 55)		0
VRE_BC_18	heterozygosity filter (>50% of positions called heterozygous)	54	52	EFAU004_00005	EFAU004_00007	EFAU004_00092	EFAU004_00107	EFAU004_00116	EFAU004_00136	EFAU004_00138	EFAU004_00171	EFAU004_00172	EFAU004_00181	EFAU004_00234	EFAU004_00377	EFAU004_00500	EFAU004_00525	EFAU004_00537	EFAU004_00538	EFAU004_00648	EFAU004_00655	EFAU004_00664	EFAU004_00710	EFAU004_00715	EFAU004_00725	EFAU004_00731	EFAU004_00776	EFAU004_00784	EFAU004_00897	EFAU004_00908	EFAU004_00911	EFAU004_00951	EFAU004_00997	EFAU004_01033	EFAU004_01039	EFAU004_01194	EFAU004_01322	EFAU004_01395	EFAU004_02005	EFAU004_02011	EFAU004_02027	EFAU004_02168	EFAU004_02260	EFAU004_02263	EFAU004_02268	EFAU004_02273	EFAU004_02303	EFAU004_02329	EFAU004_02336
VRE_BC_18	low coverage filter (>10% of positions below set threshold)		1	EFAU004_02069
VRE_BC_18	coverage and mapping quality filter ( -+25% away from mean and mapping quality below 55)		1	EFAU004_00786
VRE_BC_19	heterozygosity filter (>50% of positions called heterozygous)	50	48	EFAU004_00092	EFAU004_00115	EFAU004_00116	EFAU004_00136	EFAU004_00171	EFAU004_00177	EFAU004_00225	EFAU004_00377	EFAU004_00387	EFAU004_00480	EFAU004_00525	EFAU004_00537	EFAU004_00560	EFAU004_00655	EFAU004_00664	EFAU004_00710	EFAU004_00725	EFAU004_00727	EFAU004_00731	EFAU004_00768	EFAU004_00771	EFAU004_00775	EFAU004_00908	EFAU004_00971	EFAU004_00976	EFAU004_00997	EFAU004_01033	EFAU004_01039	EFAU004_01041	EFAU004_01098	EFAU004_01237	EFAU004_01291	EFAU004_01322	EFAU004_01339	EFAU004_01557	EFAU004_01768	EFAU004_01793	EFAU004_01877	EFAU004_01933	EFAU004_02027	EFAU004_02266	EFAU004_02268	EFAU004_02273	EFAU004_02336	EFAU004_02593	EFAU004_02615
VRE_BC_19	low coverage filter (>10% of positions below set threshold)		1	EFAU004_02069
VRE_BC_19	coverage and mapping quality filter ( -+25% away from mean and mapping quality below 55)		1	EFAU004_00786
VRE_BC_20	heterozygosity filter (>50% of positions called heterozygous)	20	15	EFAU004_00390	EFAU004_00707	EFAU004_00718	EFAU004_00732	EFAU004_01014	EFAU004_01132	EFAU004_01155	EFAU004_01164	EFAU004_01226	EFAU004_01402	EFAU004_01541	EFAU004_02317	EFAU004_02356	EFAU004_02519	EFAU004_02817
VRE_BC_20	low coverage filter (>10% of positions below set threshold)		2	EFAU004_01339	EFAU004_02069
VRE_BC_20	coverage and mapping quality filter ( -+25% away from mean and mapping quality below 55)		3	EFAU004_00494	EFAU004_01355	EFAU004_01934
VRE_BC_21	heterozygosity filter (>50% of positions called heterozygous)	46	43	EFAU004_00107	EFAU004_00115	EFAU004_00136	EFAU004_00137	EFAU004_00171	EFAU004_00215	EFAU004_00234	EFAU004_00377	EFAU004_00387	EFAU004_00415	EFAU004_00495	EFAU004_00525	EFAU004_00537	EFAU004_00544	EFAU004_00655	EFAU004_00725	EFAU004_00731	EFAU004_00732	EFAU004_00760	EFAU004_00768	EFAU004_00775	EFAU004_00897	EFAU004_00971	EFAU004_00997	EFAU004_01033	EFAU004_01041	EFAU004_01179	EFAU004_01237	EFAU004_01322	EFAU004_01339	EFAU004_01533	EFAU004_01719	EFAU004_01793	EFAU004_02005	EFAU004_02011	EFAU004_02214	EFAU004_02246	EFAU004_02260	EFAU004_02273	EFAU004_02487	EFAU004_02623	EFAU004_02634	EFAU004_02653
VRE_BC_21	low coverage filter (>10% of positions below set threshold)		2	EFAU004_01933	EFAU004_02069
VRE_BC_21	coverage and mapping quality filter ( -+25% away from mean and mapping quality below 55)		1	EFAU004_00786
VRE_BC_22	heterozygosity filter (>50% of positions called heterozygous)	5	5	EFAU004_00073	EFAU004_01672	EFAU004_01675	EFAU004_01697	EFAU004_02639
VRE_BC_22	low coverage filter (>10% of positions below set threshold)		0
VRE_BC_22	coverage and mapping quality filter ( -+25% away from mean and mapping quality below 55)		0
VRE_BC_23	heterozygosity filter (>50% of positions called heterozygous)	5	3	EFAU004_00073	EFAU004_02288	EFAU004_02420
VRE_BC_23	low coverage filter (>10% of positions below set threshold)		1	EFAU004_02069
VRE_BC_23	coverage and mapping quality filter ( -+25% away from mean and mapping quality below 55)		1	EFAU004_01934
VRE_BC_24	heterozygosity filter (>50% of positions called heterozygous)	44	42	EFAU004_00007	EFAU004_00115	EFAU004_00116	EFAU004_00136	EFAU004_00377	EFAU004_00525	EFAU004_00537	EFAU004_00543	EFAU004_00655	EFAU004_00664	EFAU004_00725	EFAU004_00731	EFAU004_00771	EFAU004_00775	EFAU004_00952	EFAU004_00971	EFAU004_00997	EFAU004_01033	EFAU004_01041	EFAU004_01104	EFAU004_01154	EFAU004_01162	EFAU004_01194	EFAU004_01237	EFAU004_01296	EFAU004_01322	EFAU004_01533	EFAU004_01557	EFAU004_01562	EFAU004_01793	EFAU004_01877	EFAU004_01933	EFAU004_02246	EFAU004_02260	EFAU004_02307	EFAU004_02329	EFAU004_02336	EFAU004_02623	EFAU004_02634	EFAU004_02648	EFAU004_02653	EFAU004_02833
VRE_BC_24	low coverage filter (>10% of positions below set threshold)		0
VRE_BC_24	coverage and mapping quality filter ( -+25% away from mean and mapping quality below 55)		2	EFAU004_00786	EFAU004_02069
Experiment 3 part 1 (MRSA)
Sample	Reason		Sum	Gene_IDs	...	...
I_MRSA_BC_01	heterozygosity filter (>50% of positions called heterozygous)	199	0
I_MRSA_BC_01	low coverage filter (>10% of positions below set threshold)		2	SACOL0968	SACOL2461
I_MRSA_BC_01	coverage and mapping quality filter ( -+25% away from mean and mapping quality below 55)		197	SACOL0011	SACOL0077	SACOL0078	SACOL0085	SACOL0092	SACOL0113	SACOL0117	SACOL0136	SACOL0167	SACOL0177	SACOL0237	SACOL0252	SACOL0258	SACOL0267	SACOL0271	SACOL0391	SACOL0411	SACOL0418	SACOL0420	SACOL0421	SACOL0424	SACOL0432	SACOL0443	SACOL0465	SACOL0490	SACOL0494	SACOL0496	SACOL0498	SACOL0505	SACOL0551	SACOL0560	SACOL0565	SACOL0628	SACOL0631	SACOL0666	SACOL0668	SACOL0670	SACOL0684	SACOL0691	SACOL0696	SACOL0707	SACOL0711	SACOL0726	SACOL0742	SACOL0747	SACOL0753
I_MRSA_BC_02	heterozygosity filter (>50% of positions called heterozygous)	309	3	SACOL0258	SACOL1075	SACOL1958
I_MRSA_BC_02	low coverage filter (>10% of positions below set threshold)		244	SACOL0012	SACOL0019	SACOL0092	SACOL0096	SACOL0118	SACOL0152	SACOL0156	SACOL0199	SACOL0202	SACOL0239	SACOL0303	SACOL0402	SACOL0413	SACOL0420	SACOL0425	SACOL0444	SACOL0448	SACOL0459	SACOL0465	SACOL0494	SACOL0504	SACOL0508	SACOL0510	SACOL0519	SACOL0531	SACOL0554	SACOL0573	SACOL0582	SACOL0599	SACOL0618	SACOL0619	SACOL0661	SACOL0665	SACOL0670	SACOL0689	SACOL0691	SACOL0693	SACOL0698	SACOL0700	SACOL0707	SACOL0711	SACOL0712	SACOL0715	SACOL0736	SACOL0739	SACOL0740
I_MRSA_BC_02	coverage and mapping quality filter ( -+25% away from mean and mapping quality below 55)		62	SACOL0025	SACOL0078	SACOL0125	SACOL0159	SACOL0255	SACOL0273	SACOL0419	SACOL0446	SACOL0447	SACOL0458	SACOL0521	SACOL0617	SACOL0692	SACOL0724	SACOL0735	SACOL0790_1	SACOL0798	SACOL0863	SACOL0876	SACOL0929	SACOL0937	SACOL0943	SACOL0967	SACOL1008	SACOL1045	SACOL1060	SACOL1164	SACOL1185	SACOL1349	SACOL1351	SACOL1421	SACOL1484	SACOL1512	SACOL1705	SACOL1725	SACOL1794	SACOL1823	SACOL1944	SACOL2018	SACOL2102	SACOL2107	SACOL2174	SACOL2214	SACOL2247	SACOL2250	SACOL2263
I_MRSA_BC_03	heterozygosity filter (>50% of positions called heterozygous)	363	2	SACOL0920	SACOL1246
I_MRSA_BC_03	low coverage filter (>10% of positions below set threshold)		24	SACOL0821	SACOL0980	SACOL1019	SACOL1090	SACOL1095	SACOL1314	SACOL1333	SACOL1381	SACOL1382	SACOL1495	SACOL1589	SACOL1592	SACOL1623	SACOL1718	SACOL1724	SACOL1774	SACOL1779	SACOL1931	SACOL1971	SACOL2057	SACOL2419	SACOL2461	SACOL2642	SACOL2658
I_MRSA_BC_03	coverage and mapping quality filter ( -+25% away from mean and mapping quality below 55)		337	SACOL0010	SACOL0015	SACOL0019	SACOL0025	SACOL0077	SACOL0085	SACOL0089	SACOL0096	SACOL0125	SACOL0136	SACOL0153	SACOL0155	SACOL0166	SACOL0167	SACOL0177	SACOL0186	SACOL0188	SACOL0219	SACOL0230	SACOL0237	SACOL0253	SACOL0254	SACOL0267	SACOL0271	SACOL0299	SACOL0300	SACOL0301	SACOL0311	SACOL0316	SACOL0402	SACOL0410	SACOL0418	SACOL0420	SACOL0427	SACOL0431	SACOL0437	SACOL0445	SACOL0446	SACOL0448	SACOL0452	SACOL0456	SACOL0465	SACOL0496	SACOL0497	SACOL0505	SACOL0512
I_MRSA_BC_04	heterozygosity filter (>50% of positions called heterozygous)	38	0
I_MRSA_BC_04	low coverage filter (>10% of positions below set threshold)		4	SACOL0754	SACOL0845	SACOL2018	SACOL2461
I_MRSA_BC_04	coverage and mapping quality filter ( -+25% away from mean and mapping quality below 55)		34	SACOL0231	SACOL0271	SACOL0420	SACOL0497	SACOL0624	SACOL0798	SACOL0989	SACOL1050	SACOL1060	SACOL1218	SACOL1246	SACOL1418	SACOL1437	SACOL1489	SACOL1501	SACOL1525	SACOL1590	SACOL1693	SACOL1701	SACOL1800	SACOL1807	SACOL1896	SACOL1911	SACOL1948	SACOL1970	SACOL1991	SACOL2187	SACOL2259	SACOL2300	SACOL2421	SACOL2642	SACOL2681	SACOL2697	SACOL2723
I_MRSA_BC_05	heterozygosity filter (>50% of positions called heterozygous)	31	0
I_MRSA_BC_05	low coverage filter (>10% of positions below set threshold)		3	SACOL0754	SACOL1332	SACOL2461
I_MRSA_BC_05	coverage and mapping quality filter ( -+25% away from mean and mapping quality below 55)		28	SACOL0271	SACOL0419	SACOL0420	SACOL0771	SACOL0798	SACOL0845	SACOL0866	SACOL0989	SACOL1119	SACOL1328	SACOL1418	SACOL1590	SACOL1627	SACOL1725	SACOL1771	SACOL1807	SACOL2018	SACOL2058	SACOL2132	SACOL2137	SACOL2247	SACOL2300	SACOL2421	SACOL2503	SACOL2642	SACOL2682	SACOL2683	SACOL2697
I_MRSA_BC_06	heterozygosity filter (>50% of positions called heterozygous)	37	0
I_MRSA_BC_06	low coverage filter (>10% of positions below set threshold)		3	SACOL0845	SACOL2018	SACOL2461
I_MRSA_BC_06	coverage and mapping quality filter ( -+25% away from mean and mapping quality below 55)		34	SACOL0271	SACOL0419	SACOL0420	SACOL0446	SACOL0497	SACOL0550	SACOL0754	SACOL0785	SACOL0798	SACOL0876	SACOL0912	SACOL0937	SACOL0986	SACOL0989	SACOL1050	SACOL1246	SACOL1351	SACOL1703	SACOL1705	SACOL1794	SACOL1807	SACOL1822	SACOL1896	SACOL2058	SACOL2077	SACOL2174	SACOL2259	SACOL2421	SACOL2503	SACOL2557	SACOL2590	SACOL2642	SACOL2650	SACOL2702
I_MRSA_BC_07	heterozygosity filter (>50% of positions called heterozygous)	37	0
I_MRSA_BC_07	low coverage filter (>10% of positions below set threshold)		3	SACOL0845	SACOL1332	SACOL2461
I_MRSA_BC_07	coverage and mapping quality filter ( -+25% away from mean and mapping quality below 55)		34	SACOL0249	SACOL0271	SACOL0273	SACOL0419	SACOL0446	SACOL0724	SACOL0728	SACOL0768	SACOL0798	SACOL0872	SACOL0989	SACOL1033	SACOL1041	SACOL1045	SACOL1046	SACOL1091	SACOL1113	SACOL1162	SACOL1351	SACOL1896	SACOL1991	SACOL1992	SACOL1998	SACOL2018	SACOL2137	SACOL2193	SACOL2259	SACOL2300	SACOL2351	SACOL2421	SACOL2503	SACOL2571	SACOL2642	SACOL2650
I_MRSA_BC_08	heterozygosity filter (>50% of positions called heterozygous)	35	0
I_MRSA_BC_08	low coverage filter (>10% of positions below set threshold)		3	SACOL0845	SACOL2018	SACOL2461
I_MRSA_BC_08	coverage and mapping quality filter ( -+25% away from mean and mapping quality below 55)		32	SACOL0077	SACOL0167	SACOL0271	SACOL0391	SACOL0419	SACOL0420	SACOL0446	SACOL0465	SACOL0565	SACOL0642	SACOL0676	SACOL0728	SACOL0754	SACOL0798	SACOL0986	SACOL0989	SACOL1033	SACOL1050	SACOL1246	SACOL1351	SACOL1370	SACOL1372	SACOL1740	SACOL1833	SACOL1992	SACOL2259	SACOL2300	SACOL2409	SACOL2421	SACOL2571	SACOL2590	SACOL2650
I_MRSA_BC_09	heterozygosity filter (>50% of positions called heterozygous)	37	0
I_MRSA_BC_09	low coverage filter (>10% of positions below set threshold)		3	SACOL0845	SACOL1332	SACOL2461
I_MRSA_BC_09	coverage and mapping quality filter ( -+25% away from mean and mapping quality below 55)		34	SACOL0011	SACOL0244	SACOL0258	SACOL0271	SACOL0301	SACOL0419	SACOL0798	SACOL0862	SACOL0919	SACOL0930	SACOL0986	SACOL0989	SACOL1045	SACOL1091	SACOL1185	SACOL1351	SACOL1418	SACOL1590	SACOL1642	SACOL1725	SACOL1726	SACOL1784	SACOL1807	SACOL1911	SACOL2018	SACOL2137	SACOL2259	SACOL2300	SACOL2421	SACOL2503	SACOL2519	SACOL2584	SACOL2642	SACOL2683
I_MRSA_BC_10	heterozygosity filter (>50% of positions called heterozygous)	40	0
I_MRSA_BC_10	low coverage filter (>10% of positions below set threshold)		5	SACOL0427	SACOL0845	SACOL1332	SACOL2018	SACOL2461
I_MRSA_BC_10	coverage and mapping quality filter ( -+25% away from mean and mapping quality below 55)		35	SACOL0249	SACOL0271	SACOL0419	SACOL0420	SACOL0426	SACOL0434	SACOL0465	SACOL0550	SACOL0754	SACOL0785	SACOL0798	SACOL0866	SACOL0919	SACOL0986	SACOL0989	SACOL1033	SACOL1351	SACOL1359	SACOL1418	SACOL1590	SACOL1726	SACOL1807	SACOL1896	SACOL1911	SACOL1962	SACOL2065	SACOL2137	SACOL2193	SACOL2294	SACOL2300	SACOL2421	SACOL2503	SACOL2590	SACOL2592	SACOL2642
I_MRSA_BC_11	heterozygosity filter (>50% of positions called heterozygous)	42	0
I_MRSA_BC_11	low coverage filter (>10% of positions below set threshold)		4	SACOL0845	SACOL1332	SACOL2018	SACOL2461
I_MRSA_BC_11	coverage and mapping quality filter ( -+25% away from mean and mapping quality below 55)		38	SACOL0244	SACOL0258	SACOL0271	SACOL0445	SACOL0446	SACOL0591	SACOL0676	SACOL0754	SACOL0785	SACOL0798	SACOL0801	SACOL0854	SACOL0989	SACOL1033	SACOL1047	SACOL1091	SACOL1119	SACOL1126	SACOL1158	SACOL1164	SACOL1167	SACOL1287	SACOL1351	SACOL1590	SACOL1807	SACOL2069	SACOL2137	SACOL2186	SACOL2214	SACOL2259	SACOL2310	SACOL2391	SACOL2421	SACOL2502	SACOL2503	SACOL2642	SACOL2683	SACOL2697
I_MRSA_BC_12	heterozygosity filter (>50% of positions called heterozygous)	488	2	SACOL1331	SACOL1382
I_MRSA_BC_12	low coverage filter (>10% of positions below set threshold)		139	SACOL0002	SACOL0096	SACOL0199	SACOL0207	SACOL0258	SACOL0259	SACOL0310	SACOL0427	SACOL0519	SACOL0563	SACOL0611	SACOL0612	SACOL0625	SACOL0664	SACOL0670	SACOL0671	SACOL0687	SACOL0702	SACOL0711	SACOL0712	SACOL0721	SACOL0735	SACOL0754	SACOL0755	SACOL0828	SACOL0834	SACOL0845	SACOL0868	SACOL0869	SACOL0871	SACOL0876	SACOL0920	SACOL0945	SACOL0952	SACOL0986	SACOL1030	SACOL1032	SACOL1056	SACOL1093	SACOL1122	SACOL1135	SACOL1143	SACOL1164	SACOL1186	SACOL1188	SACOL1226
I_MRSA_BC_12	coverage and mapping quality filter ( -+25% away from mean and mapping quality below 55)		347	SACOL0011	SACOL0013	SACOL0015	SACOL0019	SACOL0023	SACOL0092	SACOL0117	SACOL0136	SACOL0137	SACOL0138	SACOL0153	SACOL0156	SACOL0167	SACOL0193	SACOL0230	SACOL0244	SACOL0264	SACOL0267	SACOL0271	SACOL0272	SACOL0275	SACOL0299	SACOL0300	SACOL0301	SACOL0390	SACOL0395	SACOL0402	SACOL0418	SACOL0420	SACOL0421	SACOL0422	SACOL0424	SACOL0425	SACOL0434	SACOL0437	SACOL0445	SACOL0446	SACOL0448	SACOL0449	SACOL0456	SACOL0480	SACOL0521	SACOL0536	SACOL0553	SACOL0606	SACOL0629
I_MRSA_BC_13	heterozygosity filter (>50% of positions called heterozygous)	590	7	SACOL0736	SACOL0822	SACOL1059	SACOL1246	SACOL1331	SACOL1642	SACOL1945
I_MRSA_BC_13	low coverage filter (>10% of positions below set threshold)		352	SACOL0002	SACOL0078	SACOL0093	SACOL0096	SACOL0113	SACOL0117	SACOL0122	SACOL0148	SACOL0153	SACOL0180	SACOL0185	SACOL0191	SACOL0199	SACOL0202	SACOL0207	SACOL0267	SACOL0271	SACOL0272	SACOL0310	SACOL0314	SACOL0445	SACOL0488	SACOL0498	SACOL0501	SACOL0513	SACOL0518	SACOL0519	SACOL0524	SACOL0526	SACOL0539	SACOL0540	SACOL0553	SACOL0554	SACOL0561	SACOL0563	SACOL0573	SACOL0580	SACOL0598	SACOL0600	SACOL0612	SACOL0616	SACOL0625	SACOL0642	SACOL0664	SACOL0668	SACOL0669
I_MRSA_BC_13	coverage and mapping quality filter ( -+25% away from mean and mapping quality below 55)		231	SACOL0011	SACOL0013	SACOL0015	SACOL0019	SACOL0077	SACOL0092	SACOL0136	SACOL0137	SACOL0155	SACOL0156	SACOL0167	SACOL0244	SACOL0249	SACOL0264	SACOL0273	SACOL0275	SACOL0299	SACOL0300	SACOL0301	SACOL0390	SACOL0420	SACOL0422	SACOL0424	SACOL0425	SACOL0434	SACOL0437	SACOL0446	SACOL0448	SACOL0449	SACOL0456	SACOL0465	SACOL0497	SACOL0512	SACOL0521	SACOL0536	SACOL0611	SACOL0628	SACOL0666	SACOL0676	SACOL0686	SACOL0711	SACOL0724	SACOL0730	SACOL0735	SACOL0740	SACOL0747
I_MRSA_BC_14	heterozygosity filter (>50% of positions called heterozygous)	627	5	SACOL0672	SACOL0919	SACOL0920	SACOL1038	SACOL1246
I_MRSA_BC_14	low coverage filter (>10% of positions below set threshold)		212	SACOL0001	SACOL0093	SACOL0147	SACOL0180	SACOL0187	SACOL0208	SACOL0242	SACOL0267	SACOL0310	SACOL0457	SACOL0508	SACOL0513	SACOL0518	SACOL0523	SACOL0524	SACOL0540	SACOL0556	SACOL0567	SACOL0596	SACOL0598	SACOL0607	SACOL0611	SACOL0612	SACOL0634	SACOL0642	SACOL0659	SACOL0668	SACOL0669	SACOL0671	SACOL0687	SACOL0689	SACOL0692	SACOL0695	SACOL0700	SACOL0704	SACOL0715	SACOL0721	SACOL0731	SACOL0733	SACOL0754	SACOL0755	SACOL0768	SACOL0769	SACOL0778	SACOL0788	SACOL0804
I_MRSA_BC_14	coverage and mapping quality filter ( -+25% away from mean and mapping quality below 55)		410	SACOL0002	SACOL0011	SACOL0013	SACOL0019	SACOL0023	SACOL0077	SACOL0078	SACOL0092	SACOL0113	SACOL0117	SACOL0122	SACOL0136	SACOL0137	SACOL0138	SACOL0141	SACOL0148	SACOL0153	SACOL0156	SACOL0167	SACOL0177	SACOL0186	SACOL0193	SACOL0207	SACOL0216	SACOL0244	SACOL0249	SACOL0264	SACOL0272	SACOL0273	SACOL0275	SACOL0299	SACOL0300	SACOL0301	SACOL0311	SACOL0390	SACOL0398	SACOL0413	SACOL0420	SACOL0421	SACOL0422	SACOL0424	SACOL0425	SACOL0437	SACOL0443	SACOL0444	SACOL0446
I_MRSA_BC_15	heterozygosity filter (>50% of positions called heterozygous)	545	5	SACOL0790_1	SACOL0802	SACOL1088	SACOL1923	SACOL2383
I_MRSA_BC_15	low coverage filter (>10% of positions below set threshold)		219	SACOL0207	SACOL0208	SACOL0230	SACOL0258	SACOL0267	SACOL0310	SACOL0314	SACOL0445	SACOL0457	SACOL0465	SACOL0488	SACOL0501	SACOL0518	SACOL0519	SACOL0540	SACOL0553	SACOL0563	SACOL0566	SACOL0598	SACOL0612	SACOL0616	SACOL0625	SACOL0629	SACOL0659	SACOL0662	SACOL0668	SACOL0671	SACOL0672	SACOL0687	SACOL0692	SACOL0699	SACOL0715	SACOL0726	SACOL0728	SACOL0731	SACOL0743	SACOL0744	SACOL0745	SACOL0754	SACOL0755	SACOL0765	SACOL0778	SACOL0783	SACOL0792	SACOL0803	SACOL0804
I_MRSA_BC_15	coverage and mapping quality filter ( -+25% away from mean and mapping quality below 55)		321	SACOL0011	SACOL0013	SACOL0077	SACOL0092	SACOL0113	SACOL0117	SACOL0136	SACOL0137	SACOL0148	SACOL0153	SACOL0155	SACOL0156	SACOL0167	SACOL0177	SACOL0186	SACOL0193	SACOL0244	SACOL0249	SACOL0271	SACOL0273	SACOL0275	SACOL0299	SACOL0301	SACOL0390	SACOL0402	SACOL0418	SACOL0420	SACOL0421	SACOL0422	SACOL0424	SACOL0434	SACOL0437	SACOL0443	SACOL0446	SACOL0448	SACOL0449	SACOL0456	SACOL0512	SACOL0521	SACOL0527	SACOL0567	SACOL0573	SACOL0603	SACOL0606	SACOL0624	SACOL0664
I_MRSA_BC_16	heterozygosity filter (>50% of positions called heterozygous)	640	10	SACOL0989	SACOL1038	SACOL1090	SACOL1167	SACOL1246	SACOL1306	SACOL1317	SACOL1450	SACOL1456	SACOL2525
I_MRSA_BC_16	low coverage filter (>10% of positions below set threshold)		277	SACOL0001	SACOL0078	SACOL0093	SACOL0099	SACOL0135	SACOL0185	SACOL0187	SACOL0191	SACOL0202	SACOL0208	SACOL0241	SACOL0242	SACOL0267	SACOL0310	SACOL0314	SACOL0405	SACOL0416	SACOL0447	SACOL0457	SACOL0465	SACOL0466	SACOL0508	SACOL0518	SACOL0526	SACOL0540	SACOL0563	SACOL0566	SACOL0569	SACOL0573	SACOL0596	SACOL0607	SACOL0611	SACOL0612	SACOL0616	SACOL0621	SACOL0625	SACOL0631	SACOL0659	SACOL0666	SACOL0668	SACOL0669	SACOL0671	SACOL0687	SACOL0692	SACOL0700	SACOL0702
I_MRSA_BC_16	coverage and mapping quality filter ( -+25% away from mean and mapping quality below 55)		353	SACOL0002	SACOL0011	SACOL0013	SACOL0015	SACOL0022	SACOL0092	SACOL0117	SACOL0121	SACOL0128	SACOL0136	SACOL0137	SACOL0138	SACOL0148	SACOL0153	SACOL0155	SACOL0167	SACOL0193	SACOL0207	SACOL0216	SACOL0244	SACOL0246	SACOL0264	SACOL0271	SACOL0273	SACOL0275	SACOL0299	SACOL0301	SACOL0306	SACOL0316	SACOL0422	SACOL0424	SACOL0425	SACOL0431	SACOL0434	SACOL0437	SACOL0446	SACOL0448	SACOL0449	SACOL0456	SACOL0512	SACOL0513	SACOL0519	SACOL0521	SACOL0529	SACOL0536	SACOL0538
I_MRSA_BC_17	heterozygosity filter (>50% of positions called heterozygous)	594	1	SACOL1246
I_MRSA_BC_17	low coverage filter (>10% of positions below set threshold)		56	SACOL0199	SACOL0258	SACOL0518	SACOL0546	SACOL0625	SACOL0687	SACOL0702	SACOL0711	SACOL0721	SACOL0754	SACOL0845	SACOL0912	SACOL0952	SACOL1019	SACOL1032	SACOL1122	SACOL1124	SACOL1135	SACOL1143	SACOL1164	SACOL1207	SACOL1216	SACOL1309	SACOL1314	SACOL1322	SACOL1326	SACOL1334	SACOL1367	SACOL1381	SACOL1382	SACOL1383	SACOL1424	SACOL1526	SACOL1565	SACOL1588	SACOL1655	SACOL1675	SACOL1763	SACOL1776	SACOL1820	SACOL1949	SACOL1975	SACOL2044	SACOL2050	SACOL2057	SACOL2079
I_MRSA_BC_17	coverage and mapping quality filter ( -+25% away from mean and mapping quality below 55)		537	SACOL0004	SACOL0005	SACOL0011	SACOL0013	SACOL0015	SACOL0019	SACOL0024	SACOL0025	SACOL0077	SACOL0085	SACOL0086	SACOL0089	SACOL0092	SACOL0096	SACOL0113	SACOL0117	SACOL0128	SACOL0136	SACOL0137	SACOL0153	SACOL0155	SACOL0156	SACOL0159	SACOL0167	SACOL0177	SACOL0188	SACOL0191	SACOL0207	SACOL0219	SACOL0230	SACOL0233	SACOL0237	SACOL0253	SACOL0263	SACOL0264	SACOL0267	SACOL0271	SACOL0272	SACOL0273	SACOL0275	SACOL0299	SACOL0300	SACOL0301	SACOL0308	SACOL0311	SACOL0316
I_MRSA_BC_18	heterozygosity filter (>50% of positions called heterozygous)	542	2	SACOL1087	SACOL2642
I_MRSA_BC_18	low coverage filter (>10% of positions below set threshold)		38	SACOL0122	SACOL0136	SACOL0612	SACOL0810	SACOL0817	SACOL0876	SACOL0969	SACOL1019	SACOL1032	SACOL1034	SACOL1188	SACOL1275	SACOL1361	SACOL1367	SACOL1381	SACOL1382	SACOL1395	SACOL1455	SACOL1484	SACOL1499	SACOL1526	SACOL1588	SACOL1596	SACOL1718	SACOL1724	SACOL1825	SACOL1917	SACOL1954	SACOL1971	SACOL1975	SACOL1987	SACOL1990	SACOL2044	SACOL2120	SACOL2461	SACOL2522	SACOL2621	SACOL2629
I_MRSA_BC_18	coverage and mapping quality filter ( -+25% away from mean and mapping quality below 55)		502	SACOL0004	SACOL0005	SACOL0010	SACOL0013	SACOL0019	SACOL0024	SACOL0025	SACOL0077	SACOL0078	SACOL0085	SACOL0086	SACOL0092	SACOL0096	SACOL0097	SACOL0113	SACOL0117	SACOL0125	SACOL0137	SACOL0141	SACOL0153	SACOL0155	SACOL0166	SACOL0167	SACOL0177	SACOL0186	SACOL0188	SACOL0191	SACOL0192	SACOL0196	SACOL0216	SACOL0219	SACOL0237	SACOL0244	SACOL0248	SACOL0253	SACOL0254	SACOL0263	SACOL0267	SACOL0271	SACOL0275	SACOL0299	SACOL0300	SACOL0301	SACOL0311	SACOL0391	SACOL0394
I_MRSA_BC_19	heterozygosity filter (>50% of positions called heterozygous)	480	1	SACOL1948
I_MRSA_BC_19	low coverage filter (>10% of positions below set threshold)		34	SACOL0199	SACOL0726	SACOL0749	SACOL0754	SACOL0845	SACOL0876	SACOL1030	SACOL1111	SACOL1122	SACOL1164	SACOL1218	SACOL1275	SACOL1286	SACOL1332	SACOL1381	SACOL1382	SACOL1444	SACOL1495	SACOL1556	SACOL1588	SACOL1606	SACOL1623	SACOL1807	SACOL1815	SACOL1826	SACOL1923	SACOL1929	SACOL1971	SACOL1998	SACOL2057	SACOL2308	SACOL2461	SACOL2522	SACOL2626
I_MRSA_BC_19	coverage and mapping quality filter ( -+25% away from mean and mapping quality below 55)		445	SACOL0011	SACOL0019	SACOL0024	SACOL0025	SACOL0077	SACOL0092	SACOL0096	SACOL0117	SACOL0128	SACOL0136	SACOL0137	SACOL0141	SACOL0153	SACOL0155	SACOL0156	SACOL0167	SACOL0177	SACOL0188	SACOL0207	SACOL0208	SACOL0216	SACOL0219	SACOL0230	SACOL0231	SACOL0237	SACOL0244	SACOL0248	SACOL0253	SACOL0271	SACOL0272	SACOL0275	SACOL0299	SACOL0300	SACOL0301	SACOL0311	SACOL0316	SACOL0391	SACOL0402	SACOL0418	SACOL0420	SACOL0422	SACOL0431	SACOL0437	SACOL0445	SACOL0448	SACOL0449
I_MRSA_BC_20	heterozygosity filter (>50% of positions called heterozygous)	432	1	SACOL1643
I_MRSA_BC_20	low coverage filter (>10% of positions below set threshold)		36	SACOL0096	SACOL0702	SACOL0711	SACOL0721	SACOL0754	SACOL0845	SACOL0940	SACOL0986	SACOL1019	SACOL1032	SACOL1034	SACOL1190	SACOL1306	SACOL1357	SACOL1361	SACOL1381	SACOL1382	SACOL1395	SACOL1444	SACOL1455	SACOL1588	SACOL1724	SACOL1728	SACOL1826	SACOL1892	SACOL1971	SACOL1975	SACOL1987	SACOL2057	SACOL2089	SACOL2286	SACOL2308	SACOL2383	SACOL2384	SACOL2461	SACOL2621
I_MRSA_BC_20	coverage and mapping quality filter ( -+25% away from mean and mapping quality below 55)		395	SACOL0015	SACOL0019	SACOL0077	SACOL0092	SACOL0097	SACOL0113	SACOL0117	SACOL0136	SACOL0138	SACOL0148	SACOL0153	SACOL0155	SACOL0156	SACOL0167	SACOL0188	SACOL0199	SACOL0219	SACOL0230	SACOL0237	SACOL0244	SACOL0248	SACOL0253	SACOL0254	SACOL0271	SACOL0272	SACOL0275	SACOL0299	SACOL0300	SACOL0301	SACOL0390	SACOL0391	SACOL0402	SACOL0410	SACOL0422	SACOL0427	SACOL0437	SACOL0445	SACOL0446	SACOL0448	SACOL0453	SACOL0456	SACOL0465	SACOL0480	SACOL0496	SACOL0497	SACOL0498
I_MRSA_BC_21	heterozygosity filter (>50% of positions called heterozygous)	431	0
I_MRSA_BC_21	low coverage filter (>10% of positions below set threshold)		83	SACOL0136	SACOL0258	SACOL0612	SACOL0625	SACOL0670	SACOL0671	SACOL0692	SACOL0711	SACOL0721	SACOL0821	SACOL0845	SACOL0854	SACOL0969	SACOL1019	SACOL1030	SACOL1032	SACOL1056	SACOL1063	SACOL1088	SACOL1122	SACOL1135	SACOL1143	SACOL1173	SACOL1185	SACOL1207	SACOL1218	SACOL1236	SACOL1275	SACOL1286	SACOL1301	SACOL1306	SACOL1314	SACOL1319	SACOL1326	SACOL1335	SACOL1373	SACOL1381	SACOL1382	SACOL1395	SACOL1438	SACOL1444	SACOL1455	SACOL1481	SACOL1495	SACOL1526	SACOL1588
I_MRSA_BC_21	coverage and mapping quality filter ( -+25% away from mean and mapping quality below 55)		348	SACOL0010	SACOL0015	SACOL0019	SACOL0024	SACOL0077	SACOL0092	SACOL0096	SACOL0113	SACOL0117	SACOL0137	SACOL0141	SACOL0153	SACOL0155	SACOL0166	SACOL0167	SACOL0177	SACOL0188	SACOL0219	SACOL0230	SACOL0237	SACOL0244	SACOL0254	SACOL0263	SACOL0271	SACOL0275	SACOL0299	SACOL0300	SACOL0311	SACOL0390	SACOL0391	SACOL0402	SACOL0409	SACOL0418	SACOL0419	SACOL0424	SACOL0431	SACOL0437	SACOL0446	SACOL0448	SACOL0453	SACOL0465	SACOL0496	SACOL0497	SACOL0498	SACOL0505	SACOL0521
I_MRSA_BC_22	heterozygosity filter (>50% of positions called heterozygous)	357	0
I_MRSA_BC_22	low coverage filter (>10% of positions below set threshold)		67	SACOL0096	SACOL0136	SACOL0258	SACOL0465	SACOL0612	SACOL0692	SACOL0702	SACOL0711	SACOL0721	SACOL0726	SACOL0749	SACOL0754	SACOL0810	SACOL0828	SACOL0834	SACOL0845	SACOL0854	SACOL0871	SACOL0920	SACOL0940	SACOL0980	SACOL1019	SACOL1088	SACOL1111	SACOL1122	SACOL1234	SACOL1275	SACOL1306	SACOL1326	SACOL1334	SACOL1357	SACOL1361	SACOL1362	SACOL1373	SACOL1376	SACOL1381	SACOL1382	SACOL1438	SACOL1444	SACOL1453	SACOL1455	SACOL1481	SACOL1484	SACOL1526	SACOL1588	SACOL1606
I_MRSA_BC_22	coverage and mapping quality filter ( -+25% away from mean and mapping quality below 55)		290	SACOL0015	SACOL0019	SACOL0077	SACOL0092	SACOL0137	SACOL0153	SACOL0155	SACOL0167	SACOL0219	SACOL0230	SACOL0254	SACOL0271	SACOL0299	SACOL0300	SACOL0316	SACOL0390	SACOL0410	SACOL0418	SACOL0419	SACOL0420	SACOL0427	SACOL0437	SACOL0445	SACOL0446	SACOL0448	SACOL0497	SACOL0498	SACOL0546	SACOL0567	SACOL0614	SACOL0624	SACOL0627	SACOL0629	SACOL0631	SACOL0642	SACOL0664	SACOL0670	SACOL0676	SACOL0686	SACOL0724	SACOL0727	SACOL0730	SACOL0735	SACOL0736	SACOL0740	SACOL0744
I_MRSA_BC_23	heterozygosity filter (>50% of positions called heterozygous)	385	1	SACOL1971
I_MRSA_BC_23	low coverage filter (>10% of positions below set threshold)		75	SACOL0092	SACOL0096	SACOL0136	SACOL0682	SACOL0692	SACOL0702	SACOL0711	SACOL0721	SACOL0726	SACOL0735	SACOL0747	SACOL0754	SACOL0803	SACOL0810	SACOL0828	SACOL0834	SACOL0845	SACOL0868	SACOL0968	SACOL1019	SACOL1030	SACOL1032	SACOL1089	SACOL1114	SACOL1122	SACOL1135	SACOL1143	SACOL1188	SACOL1234	SACOL1236	SACOL1290	SACOL1303	SACOL1317	SACOL1326	SACOL1331	SACOL1334	SACOL1361	SACOL1381	SACOL1382	SACOL1395	SACOL1418	SACOL1438	SACOL1443	SACOL1444	SACOL1483	SACOL1511
I_MRSA_BC_23	coverage and mapping quality filter ( -+25% away from mean and mapping quality below 55)		309	SACOL0010	SACOL0015	SACOL0019	SACOL0077	SACOL0137	SACOL0148	SACOL0155	SACOL0159	SACOL0167	SACOL0191	SACOL0216	SACOL0219	SACOL0230	SACOL0237	SACOL0253	SACOL0254	SACOL0271	SACOL0275	SACOL0299	SACOL0300	SACOL0301	SACOL0391	SACOL0402	SACOL0410	SACOL0418	SACOL0420	SACOL0431	SACOL0437	SACOL0445	SACOL0446	SACOL0448	SACOL0453	SACOL0497	SACOL0498	SACOL0505	SACOL0551	SACOL0553	SACOL0558	SACOL0624	SACOL0628	SACOL0631	SACOL0664	SACOL0676	SACOL0686	SACOL0724	SACOL0727
I_MRSA_BC_24	heterozygosity filter (>50% of positions called heterozygous)	486	1	SACOL0721
I_MRSA_BC_24	low coverage filter (>10% of positions below set threshold)		95	SACOL0092	SACOL0136	SACOL0553	SACOL0563	SACOL0670	SACOL0692	SACOL0702	SACOL0711	SACOL0724	SACOL0726	SACOL0747	SACOL0821	SACOL0828	SACOL0834	SACOL0845	SACOL0868	SACOL0871	SACOL0876	SACOL0995	SACOL1019	SACOL1032	SACOL1034	SACOL1056	SACOL1085	SACOL1088	SACOL1090	SACOL1111	SACOL1122	SACOL1185	SACOL1196	SACOL1218	SACOL1234	SACOL1280	SACOL1290	SACOL1291	SACOL1296	SACOL1299	SACOL1303	SACOL1309	SACOL1310	SACOL1314	SACOL1317	SACOL1322	SACOL1326	SACOL1357	SACOL1361
I_MRSA_BC_24	coverage and mapping quality filter ( -+25% away from mean and mapping quality below 55)		390	SACOL0015	SACOL0019	SACOL0077	SACOL0096	SACOL0126	SACOL0155	SACOL0167	SACOL0177	SACOL0186	SACOL0191	SACOL0192	SACOL0202	SACOL0216	SACOL0219	SACOL0230	SACOL0231	SACOL0248	SACOL0253	SACOL0254	SACOL0271	SACOL0299	SACOL0300	SACOL0301	SACOL0311	SACOL0390	SACOL0402	SACOL0410	SACOL0418	SACOL0419	SACOL0420	SACOL0435	SACOL0437	SACOL0445	SACOL0448	SACOL0449	SACOL0457	SACOL0458	SACOL0465	SACOL0494	SACOL0496	SACOL0497	SACOL0498	SACOL0505	SACOL0512	SACOL0521	SACOL0536
N_MRSA_BC_01	heterozygosity filter (>50% of positions called heterozygous)	4	2	SACOL0390	SACOL2649
N_MRSA_BC_01	low coverage filter (>10% of positions below set threshold)		0
N_MRSA_BC_01	coverage and mapping quality filter ( -+25% away from mean and mapping quality below 55)		2	SACOL2433	SACOL2581
N_MRSA_BC_02	heterozygosity filter (>50% of positions called heterozygous)	2	1	SACOL2581
N_MRSA_BC_02	low coverage filter (>10% of positions below set threshold)		1	SACOL1246
N_MRSA_BC_02	coverage and mapping quality filter ( -+25% away from mean and mapping quality below 55)		0
N_MRSA_BC_03	heterozygosity filter (>50% of positions called heterozygous)	2	0
N_MRSA_BC_03	low coverage filter (>10% of positions below set threshold)		1	SACOL0390
N_MRSA_BC_03	coverage and mapping quality filter ( -+25% away from mean and mapping quality below 55)		1	SACOL2581
N_MRSA_BC_04	heterozygosity filter (>50% of positions called heterozygous)	4	0
N_MRSA_BC_04	low coverage filter (>10% of positions below set threshold)		1	SACOL1246
N_MRSA_BC_04	coverage and mapping quality filter ( -+25% away from mean and mapping quality below 55)		3	SACOL0149	SACOL2581	SACOL2642
N_MRSA_BC_05	heterozygosity filter (>50% of positions called heterozygous)	5	1	SACOL1823
N_MRSA_BC_05	low coverage filter (>10% of positions below set threshold)		0
N_MRSA_BC_05	coverage and mapping quality filter ( -+25% away from mean and mapping quality below 55)		4	SACOL0149	SACOL2581	SACOL2629	SACOL2639
N_MRSA_BC_06	heterozygosity filter (>50% of positions called heterozygous)	3	0
N_MRSA_BC_06	low coverage filter (>10% of positions below set threshold)		0
N_MRSA_BC_06	coverage and mapping quality filter ( -+25% away from mean and mapping quality below 55)		3	SACOL0156	SACOL1823	SACOL2581
N_MRSA_BC_07	heterozygosity filter (>50% of positions called heterozygous)	4	0
N_MRSA_BC_07	low coverage filter (>10% of positions below set threshold)		0
N_MRSA_BC_07	coverage and mapping quality filter ( -+25% away from mean and mapping quality below 55)		4	SACOL0149	SACOL0434	SACOL1157	SACOL2427
N_MRSA_BC_08	heterozygosity filter (>50% of positions called heterozygous)	3	0
N_MRSA_BC_08	low coverage filter (>10% of positions below set threshold)		2	SACOL0390	SACOL1246
N_MRSA_BC_08	coverage and mapping quality filter ( -+25% away from mean and mapping quality below 55)		1	SACOL0968
N_MRSA_BC_09	heterozygosity filter (>50% of positions called heterozygous)	5	1	SACOL2581
N_MRSA_BC_09	low coverage filter (>10% of positions below set threshold)		1	SACOL0569
N_MRSA_BC_09	coverage and mapping quality filter ( -+25% away from mean and mapping quality below 55)		3	SACOL2274	SACOL2641	SACOL2642
N_MRSA_BC_10	heterozygosity filter (>50% of positions called heterozygous)	6	2	SACOL1184	SACOL1940
N_MRSA_BC_10	low coverage filter (>10% of positions below set threshold)		2	SACOL0390	SACOL0427
N_MRSA_BC_10	coverage and mapping quality filter ( -+25% away from mean and mapping quality below 55)		2	SACOL1462	SACOL2581
N_MRSA_BC_11	heterozygosity filter (>50% of positions called heterozygous)	6	1	SACOL1940
N_MRSA_BC_11	low coverage filter (>10% of positions below set threshold)		2	SACOL0390	SACOL1246
N_MRSA_BC_11	coverage and mapping quality filter ( -+25% away from mean and mapping quality below 55)		3	SACOL0432	SACOL0639	SACOL2433
N_MRSA_BC_12	heterozygosity filter (>50% of positions called heterozygous)	14	2	SACOL0865	SACOL2581
N_MRSA_BC_12	low coverage filter (>10% of positions below set threshold)		3	SACOL0390	SACOL0427	SACOL1246
N_MRSA_BC_12	coverage and mapping quality filter ( -+25% away from mean and mapping quality below 55)		9	SACOL0445	SACOL0497	SACOL0866	SACOL0937	SACOL0968	SACOL1184	SACOL1462	SACOL1559	SACOL2433
N_MRSA_BC_13	heterozygosity filter (>50% of positions called heterozygous)	1	0
N_MRSA_BC_13	low coverage filter (>10% of positions below set threshold)		0
N_MRSA_BC_13	coverage and mapping quality filter ( -+25% away from mean and mapping quality below 55)		1	SACOL0149
N_MRSA_BC_14	heterozygosity filter (>50% of positions called heterozygous)	5	1	SACOL1823
N_MRSA_BC_14	low coverage filter (>10% of positions below set threshold)		2	SACOL0390	SACOL1246
N_MRSA_BC_14	coverage and mapping quality filter ( -+25% away from mean and mapping quality below 55)		2	SACOL2433	SACOL2642
N_MRSA_BC_15	heterozygosity filter (>50% of positions called heterozygous)	5	1	SACOL2223
N_MRSA_BC_15	low coverage filter (>10% of positions below set threshold)		1	SACOL0390
N_MRSA_BC_15	coverage and mapping quality filter ( -+25% away from mean and mapping quality below 55)		3	SACOL0142	SACOL0432	SACOL2433
N_MRSA_BC_16	heterozygosity filter (>50% of positions called heterozygous)	3	1	SACOL1183
N_MRSA_BC_16	low coverage filter (>10% of positions below set threshold)		0
N_MRSA_BC_16	coverage and mapping quality filter ( -+25% away from mean and mapping quality below 55)		2	SACOL1333	SACOL2419
N_MRSA_BC_17	heterozygosity filter (>50% of positions called heterozygous)	5	0
N_MRSA_BC_17	low coverage filter (>10% of positions below set threshold)		2	SACOL0390	SACOL1246
N_MRSA_BC_17	coverage and mapping quality filter ( -+25% away from mean and mapping quality below 55)		3	SACOL1948	SACOL2433	SACOL2581
N_MRSA_BC_18	heterozygosity filter (>50% of positions called heterozygous)	4	1	SACOL0135
N_MRSA_BC_18	low coverage filter (>10% of positions below set threshold)		2	SACOL0390	SACOL1246
N_MRSA_BC_18	coverage and mapping quality filter ( -+25% away from mean and mapping quality below 55)		1	SACOL2581
N_MRSA_BC_19	heterozygosity filter (>50% of positions called heterozygous)	8	1	SACOL0390
N_MRSA_BC_19	low coverage filter (>10% of positions below set threshold)		1	SACOL1246
N_MRSA_BC_19	coverage and mapping quality filter ( -+25% away from mean and mapping quality below 55)		6	SACOL0219	SACOL0432	SACOL1823	SACOL2433	SACOL2581	SACOL2642
N_MRSA_BC_20	heterozygosity filter (>50% of positions called heterozygous)	6	0
N_MRSA_BC_20	low coverage filter (>10% of positions below set threshold)		2	SACOL0390	SACOL1246
N_MRSA_BC_20	coverage and mapping quality filter ( -+25% away from mean and mapping quality below 55)		4	SACOL1185	SACOL1559	SACOL2433	SACOL2581
N_MRSA_BC_21	heterozygosity filter (>50% of positions called heterozygous)	4	0
N_MRSA_BC_21	low coverage filter (>10% of positions below set threshold)		1	SACOL0390
N_MRSA_BC_21	coverage and mapping quality filter ( -+25% away from mean and mapping quality below 55)		3	SACOL0219	SACOL0420	SACOL1823
N_MRSA_BC_22	heterozygosity filter (>50% of positions called heterozygous)	3	0
N_MRSA_BC_22	low coverage filter (>10% of positions below set threshold)		2	SACOL0390	SACOL1246
N_MRSA_BC_22	coverage and mapping quality filter ( -+25% away from mean and mapping quality below 55)		1	SACOL0219
N_MRSA_BC_23	heterozygosity filter (>50% of positions called heterozygous)	5	1	SACOL0390
N_MRSA_BC_23	low coverage filter (>10% of positions below set threshold)		1	SACOL1246
N_MRSA_BC_23	coverage and mapping quality filter ( -+25% away from mean and mapping quality below 55)		3	SACOL0219	SACOL1033	SACOL1559
N_MRSA_BC_24	heterozygosity filter (>50% of positions called heterozygous)	4	0
N_MRSA_BC_24	low coverage filter (>10% of positions below set threshold)		2	SACOL0390	SACOL1246
N_MRSA_BC_24	coverage and mapping quality filter ( -+25% away from mean and mapping quality below 55)		2	SACOL0862	SACOL2581
Experiment 3 part 1 (VRE)
Sample	Reason	Sum2	Sum	Gene_IDs	...	...
I_VRE_BC_01	heterozygosity filter (>50% of positions called heterozygous)	75	1	EFAU004_00786
I_VRE_BC_01	low coverage filter (>10% of positions below set threshold)		13	EFAU004_00663	EFAU004_00760	EFAU004_00973	EFAU004_01025	EFAU004_01028	EFAU004_01113	EFAU004_01159	EFAU004_01165	EFAU004_01212	EFAU004_02194	EFAU004_02335	EFAU004_02565	EFAU004_02850
I_VRE_BC_01	coverage and mapping quality filter ( -+25% away from mean and mapping quality below 55)		61	EFAU004_00105	EFAU004_00112	EFAU004_00166	EFAU004_00271	EFAU004_00361	EFAU004_00419	EFAU004_00420	EFAU004_00423	EFAU004_00432	EFAU004_00450	EFAU004_00453	EFAU004_00456	EFAU004_00606	EFAU004_00607	EFAU004_00608	EFAU004_00610	EFAU004_00613	EFAU004_00616	EFAU004_00621	EFAU004_00627	EFAU004_00631	EFAU004_00635	EFAU004_00637	EFAU004_00884	EFAU004_00897	EFAU004_00914	EFAU004_01010	EFAU004_01013	EFAU004_01054	EFAU004_01216	EFAU004_01348	EFAU004_01350	EFAU004_01356	EFAU004_01359	EFAU004_01386	EFAU004_01667	EFAU004_01668	EFAU004_01670	EFAU004_01686	EFAU004_01716	EFAU004_01723	EFAU004_01737	EFAU004_01751	EFAU004_01786	EFAU004_01800	EFAU004_01930
I_VRE_BC_02	heterozygosity filter (>50% of positions called heterozygous)	362	5	EFAU004_00494	EFAU004_00786	EFAU004_01159	EFAU004_01398	EFAU004_01538
I_VRE_BC_02	low coverage filter (>10% of positions below set threshold)		326	EFAU004_00010	EFAU004_00016	EFAU004_00024	EFAU004_00074	EFAU004_00088	EFAU004_00090	EFAU004_00127	EFAU004_00128	EFAU004_00133	EFAU004_00165	EFAU004_00166	EFAU004_00169	EFAU004_00184	EFAU004_00186	EFAU004_00188	EFAU004_00191	EFAU004_00196	EFAU004_00203	EFAU004_00207	EFAU004_00213	EFAU004_00216	EFAU004_00237	EFAU004_00265	EFAU004_00376	EFAU004_00384	EFAU004_00385	EFAU004_00390	EFAU004_00396	EFAU004_00411	EFAU004_00413	EFAU004_00415	EFAU004_00419	EFAU004_00427	EFAU004_00428	EFAU004_00444	EFAU004_00448	EFAU004_00450	EFAU004_00451	EFAU004_00453	EFAU004_00455	EFAU004_00456	EFAU004_00457	EFAU004_00458	EFAU004_00483	EFAU004_00492	EFAU004_00498
I_VRE_BC_02	coverage and mapping quality filter ( -+25% away from mean and mapping quality below 55)		31	EFAU004_00112	EFAU004_00271	EFAU004_00362	EFAU004_00430	EFAU004_00607	EFAU004_00610	EFAU004_00616	EFAU004_00617	EFAU004_00623	EFAU004_00626	EFAU004_00627	EFAU004_00637	EFAU004_00884	EFAU004_00897	EFAU004_01356	EFAU004_01357	EFAU004_01359	EFAU004_01670	EFAU004_01689	EFAU004_01710	EFAU004_01723	EFAU004_01748	EFAU004_01786	EFAU004_01932	EFAU004_01939	EFAU004_02064	EFAU004_02098	EFAU004_02114	EFAU004_02122	EFAU004_02164	EFAU004_02167
I_VRE_BC_03	heterozygosity filter (>50% of positions called heterozygous)	59	2	EFAU004_00494	EFAU004_01212
I_VRE_BC_03	low coverage filter (>10% of positions below set threshold)		27	EFAU004_00024	EFAU004_00610	EFAU004_00663	EFAU004_00748	EFAU004_00760	EFAU004_00974	EFAU004_00979	EFAU004_01025	EFAU004_01028	EFAU004_01054	EFAU004_01070	EFAU004_01112	EFAU004_01136	EFAU004_01158	EFAU004_01159	EFAU004_01196	EFAU004_01245	EFAU004_01350	EFAU004_01356	EFAU004_01566	EFAU004_01661	EFAU004_02046	EFAU004_02246	EFAU004_02311	EFAU004_02354	EFAU004_02565	EFAU004_02604
I_VRE_BC_03	coverage and mapping quality filter ( -+25% away from mean and mapping quality below 55)		30	EFAU004_00112	EFAU004_00166	EFAU004_00181	EFAU004_00419	EFAU004_00897	EFAU004_01046	EFAU004_01319	EFAU004_01353	EFAU004_01386	EFAU004_01689	EFAU004_01800	EFAU004_01997	EFAU004_02000	EFAU004_02007	EFAU004_02014	EFAU004_02020	EFAU004_02023	EFAU004_02031	EFAU004_02044	EFAU004_02062	EFAU004_02088	EFAU004_02099	EFAU004_02102	EFAU004_02109	EFAU004_02110	EFAU004_02221	EFAU004_02281	EFAU004_02640	EFAU004_02651	EFAU004_02814
I_VRE_BC_04	heterozygosity filter (>50% of positions called heterozygous)	230	4	EFAU004_00494	EFAU004_00732	EFAU004_00979	EFAU004_01165
I_VRE_BC_04	low coverage filter (>10% of positions below set threshold)		212	EFAU004_00074	EFAU004_00088	EFAU004_00127	EFAU004_00133	EFAU004_00165	EFAU004_00185	EFAU004_00203	EFAU004_00213	EFAU004_00216	EFAU004_00237	EFAU004_00372	EFAU004_00384	EFAU004_00396	EFAU004_00411	EFAU004_00415	EFAU004_00419	EFAU004_00428	EFAU004_00438	EFAU004_00444	EFAU004_00448	EFAU004_00450	EFAU004_00451	EFAU004_00453	EFAU004_00457	EFAU004_00459	EFAU004_00492	EFAU004_00493	EFAU004_00501	EFAU004_00504	EFAU004_00505	EFAU004_00533	EFAU004_00539	EFAU004_00543	EFAU004_00552	EFAU004_00583	EFAU004_00598	EFAU004_00599	EFAU004_00603	EFAU004_00609	EFAU004_00610	EFAU004_00613	EFAU004_00618	EFAU004_00621	EFAU004_00635	EFAU004_00654	EFAU004_00663
I_VRE_BC_04	coverage and mapping quality filter ( -+25% away from mean and mapping quality below 55)		14	EFAU004_00112	EFAU004_00271	EFAU004_00385	EFAU004_00482	EFAU004_01386	EFAU004_01667	EFAU004_02014	EFAU004_02023	EFAU004_02044	EFAU004_02052	EFAU004_02099	EFAU004_02102	EFAU004_02281	EFAU004_02649
I_VRE_BC_05	heterozygosity filter (>50% of positions called heterozygous)	377	9	EFAU004_00074	EFAU004_00216	EFAU004_00372	EFAU004_00494	EFAU004_00786	EFAU004_01080	EFAU004_01159	EFAU004_01350	EFAU004_01359
I_VRE_BC_05	low coverage filter (>10% of positions below set threshold)		345	EFAU004_00004	EFAU004_00016	EFAU004_00024	EFAU004_00088	EFAU004_00090	EFAU004_00094	EFAU004_00127	EFAU004_00128	EFAU004_00133	EFAU004_00144	EFAU004_00165	EFAU004_00169	EFAU004_00188	EFAU004_00191	EFAU004_00194	EFAU004_00203	EFAU004_00205	EFAU004_00207	EFAU004_00213	EFAU004_00222	EFAU004_00265	EFAU004_00266	EFAU004_00361	EFAU004_00362	EFAU004_00374	EFAU004_00384	EFAU004_00390	EFAU004_00396	EFAU004_00411	EFAU004_00413	EFAU004_00415	EFAU004_00419	EFAU004_00427	EFAU004_00428	EFAU004_00438	EFAU004_00443	EFAU004_00444	EFAU004_00447	EFAU004_00448	EFAU004_00450	EFAU004_00451	EFAU004_00453	EFAU004_00455	EFAU004_00457	EFAU004_00465	EFAU004_00483
I_VRE_BC_05	coverage and mapping quality filter ( -+25% away from mean and mapping quality below 55)		23	EFAU004_00166	EFAU004_00181	EFAU004_00385	EFAU004_00607	EFAU004_00626	EFAU004_00627	EFAU004_00637	EFAU004_00639	EFAU004_00884	EFAU004_01716	EFAU004_01723	EFAU004_01741	EFAU004_01748	EFAU004_01782	EFAU004_01786	EFAU004_01997	EFAU004_02046	EFAU004_02064	EFAU004_02069	EFAU004_02099	EFAU004_02164	EFAU004_02167	EFAU004_02423
I_VRE_BC_06	heterozygosity filter (>50% of positions called heterozygous)	267	6	EFAU004_00494	EFAU004_00786	EFAU004_01240	EFAU004_01348	EFAU004_02168	EFAU004_02459
I_VRE_BC_06	low coverage filter (>10% of positions below set threshold)		224	EFAU004_00016	EFAU004_00024	EFAU004_00074	EFAU004_00087	EFAU004_00088	EFAU004_00090	EFAU004_00127	EFAU004_00129	EFAU004_00133	EFAU004_00165	EFAU004_00185	EFAU004_00205	EFAU004_00213	EFAU004_00216	EFAU004_00237	EFAU004_00372	EFAU004_00390	EFAU004_00411	EFAU004_00413	EFAU004_00414	EFAU004_00427	EFAU004_00428	EFAU004_00448	EFAU004_00450	EFAU004_00451	EFAU004_00453	EFAU004_00455	EFAU004_00456	EFAU004_00457	EFAU004_00483	EFAU004_00486	EFAU004_00492	EFAU004_00493	EFAU004_00505	EFAU004_00539	EFAU004_00552	EFAU004_00583	EFAU004_00596	EFAU004_00599	EFAU004_00609	EFAU004_00623	EFAU004_00654	EFAU004_00663	EFAU004_00704	EFAU004_00706	EFAU004_00725
I_VRE_BC_06	coverage and mapping quality filter ( -+25% away from mean and mapping quality below 55)		37	EFAU004_00112	EFAU004_00166	EFAU004_00362	EFAU004_00385	EFAU004_00419	EFAU004_00616	EFAU004_00617	EFAU004_00627	EFAU004_00637	EFAU004_00884	EFAU004_00897	EFAU004_01356	EFAU004_01357	EFAU004_01358	EFAU004_01359	EFAU004_01670	EFAU004_01689	EFAU004_01716	EFAU004_01737	EFAU004_01741	EFAU004_01748	EFAU004_01786	EFAU004_01800	EFAU004_01939	EFAU004_01940	EFAU004_01997	EFAU004_02048	EFAU004_02058	EFAU004_02064	EFAU004_02069	EFAU004_02098	EFAU004_02099	EFAU004_02102	EFAU004_02164	EFAU004_02166	EFAU004_02167	EFAU004_02227
I_VRE_BC_07	heterozygosity filter (>50% of positions called heterozygous)	81	1	EFAU004_01888
I_VRE_BC_07	low coverage filter (>10% of positions below set threshold)		66	EFAU004_00024	EFAU004_00127	EFAU004_00216	EFAU004_00428	EFAU004_00444	EFAU004_00457	EFAU004_00501	EFAU004_00539	EFAU004_00552	EFAU004_00610	EFAU004_00663	EFAU004_00760	EFAU004_00761	EFAU004_00883	EFAU004_00897	EFAU004_00973	EFAU004_00980	EFAU004_00981	EFAU004_01002	EFAU004_01012	EFAU004_01025	EFAU004_01028	EFAU004_01051	EFAU004_01054	EFAU004_01070	EFAU004_01112	EFAU004_01136	EFAU004_01158	EFAU004_01159	EFAU004_01165	EFAU004_01192	EFAU004_01196	EFAU004_01197	EFAU004_01212	EFAU004_01245	EFAU004_01285	EFAU004_01296	EFAU004_01305	EFAU004_01340	EFAU004_01346	EFAU004_01350	EFAU004_01356	EFAU004_01359	EFAU004_01398	EFAU004_01537	EFAU004_01560
I_VRE_BC_07	coverage and mapping quality filter ( -+25% away from mean and mapping quality below 55)		14	EFAU004_00112	EFAU004_00166	EFAU004_00385	EFAU004_00884	EFAU004_01046	EFAU004_01353	EFAU004_01386	EFAU004_01667	EFAU004_01995	EFAU004_02014	EFAU004_02023	EFAU004_02052	EFAU004_02098	EFAU004_02281
I_VRE_BC_08	heterozygosity filter (>50% of positions called heterozygous)	160	1	EFAU004_02565
I_VRE_BC_08	low coverage filter (>10% of positions below set threshold)		118	EFAU004_00016	EFAU004_00024	EFAU004_00127	EFAU004_00128	EFAU004_00185	EFAU004_00205	EFAU004_00216	EFAU004_00361	EFAU004_00372	EFAU004_00396	EFAU004_00399	EFAU004_00428	EFAU004_00444	EFAU004_00451	EFAU004_00455	EFAU004_00457	EFAU004_00501	EFAU004_00533	EFAU004_00539	EFAU004_00552	EFAU004_00663	EFAU004_00703	EFAU004_00704	EFAU004_00730	EFAU004_00740	EFAU004_00741	EFAU004_00748	EFAU004_00760	EFAU004_00761	EFAU004_00779	EFAU004_00871	EFAU004_00872	EFAU004_00877	EFAU004_00883	EFAU004_00972	EFAU004_00973	EFAU004_00979	EFAU004_00980	EFAU004_00986	EFAU004_01000	EFAU004_01002	EFAU004_01007	EFAU004_01010	EFAU004_01023	EFAU004_01025	EFAU004_01028
I_VRE_BC_08	coverage and mapping quality filter ( -+25% away from mean and mapping quality below 55)		41	EFAU004_00166	EFAU004_00362	EFAU004_00385	EFAU004_00419	EFAU004_00423	EFAU004_00607	EFAU004_00610	EFAU004_00616	EFAU004_00617	EFAU004_00626	EFAU004_00627	EFAU004_00635	EFAU004_00637	EFAU004_00882	EFAU004_00884	EFAU004_00897	EFAU004_00914	EFAU004_01355	EFAU004_01356	EFAU004_01358	EFAU004_01359	EFAU004_01386	EFAU004_01710	EFAU004_01716	EFAU004_01734	EFAU004_01741	EFAU004_01751	EFAU004_01786	EFAU004_01940	EFAU004_01997	EFAU004_02046	EFAU004_02048	EFAU004_02052	EFAU004_02062	EFAU004_02064	EFAU004_02098	EFAU004_02099	EFAU004_02102	EFAU004_02164	EFAU004_02167	EFAU004_02227
I_VRE_BC_09	heterozygosity filter (>50% of positions called heterozygous)	123	2	EFAU004_00639	EFAU004_00786
I_VRE_BC_09	low coverage filter (>10% of positions below set threshold)		102	EFAU004_00127	EFAU004_00133	EFAU004_00205	EFAU004_00216	EFAU004_00372	EFAU004_00428	EFAU004_00455	EFAU004_00456	EFAU004_00492	EFAU004_00501	EFAU004_00552	EFAU004_00609	EFAU004_00610	EFAU004_00637	EFAU004_00663	EFAU004_00730	EFAU004_00760	EFAU004_00871	EFAU004_00872	EFAU004_00897	EFAU004_00921	EFAU004_00961	EFAU004_00974	EFAU004_00977	EFAU004_00979	EFAU004_00980	EFAU004_00986	EFAU004_01002	EFAU004_01010	EFAU004_01025	EFAU004_01028	EFAU004_01051	EFAU004_01052	EFAU004_01070	EFAU004_01077	EFAU004_01112	EFAU004_01113	EFAU004_01124	EFAU004_01136	EFAU004_01140	EFAU004_01158	EFAU004_01159	EFAU004_01163	EFAU004_01164	EFAU004_01165	EFAU004_01173
I_VRE_BC_09	coverage and mapping quality filter ( -+25% away from mean and mapping quality below 55)		19	EFAU004_00166	EFAU004_00385	EFAU004_00419	EFAU004_00597	EFAU004_00727	EFAU004_00884	EFAU004_01353	EFAU004_01938	EFAU004_01939	EFAU004_01940	EFAU004_01995	EFAU004_02014	EFAU004_02023	EFAU004_02062	EFAU004_02068	EFAU004_02098	EFAU004_02114	EFAU004_02281	EFAU004_02604
I_VRE_BC_10	heterozygosity filter (>50% of positions called heterozygous)	139	2	EFAU004_00786	EFAU004_01777
I_VRE_BC_10	low coverage filter (>10% of positions below set threshold)		112	EFAU004_00074	EFAU004_00127	EFAU004_00185	EFAU004_00203	EFAU004_00213	EFAU004_00216	EFAU004_00428	EFAU004_00444	EFAU004_00455	EFAU004_00539	EFAU004_00598	EFAU004_00609	EFAU004_00610	EFAU004_00618	EFAU004_00621	EFAU004_00663	EFAU004_00704	EFAU004_00724	EFAU004_00726	EFAU004_00740	EFAU004_00748	EFAU004_00760	EFAU004_00772	EFAU004_00779	EFAU004_00871	EFAU004_00872	EFAU004_00890	EFAU004_00892	EFAU004_00897	EFAU004_00921	EFAU004_00922	EFAU004_00955	EFAU004_00956	EFAU004_00961	EFAU004_00972	EFAU004_00980	EFAU004_00986	EFAU004_01000	EFAU004_01002	EFAU004_01010	EFAU004_01025	EFAU004_01026	EFAU004_01028	EFAU004_01070	EFAU004_01086	EFAU004_01113
I_VRE_BC_10	coverage and mapping quality filter ( -+25% away from mean and mapping quality below 55)		25	EFAU004_00094	EFAU004_00166	EFAU004_00385	EFAU004_00419	EFAU004_00727	EFAU004_00882	EFAU004_00883	EFAU004_00884	EFAU004_01046	EFAU004_01353	EFAU004_01386	EFAU004_01939	EFAU004_01940	EFAU004_01997	EFAU004_02000	EFAU004_02002	EFAU004_02014	EFAU004_02023	EFAU004_02025	EFAU004_02039	EFAU004_02044	EFAU004_02098	EFAU004_02114	EFAU004_02122	EFAU004_02281
I_VRE_BC_11	heterozygosity filter (>50% of positions called heterozygous)	228	3	EFAU004_00494	EFAU004_00779	EFAU004_01350
I_VRE_BC_11	low coverage filter (>10% of positions below set threshold)		195	EFAU004_00009	EFAU004_00090	EFAU004_00127	EFAU004_00133	EFAU004_00185	EFAU004_00191	EFAU004_00203	EFAU004_00205	EFAU004_00213	EFAU004_00216	EFAU004_00237	EFAU004_00372	EFAU004_00384	EFAU004_00410	EFAU004_00411	EFAU004_00414	EFAU004_00428	EFAU004_00432	EFAU004_00444	EFAU004_00448	EFAU004_00451	EFAU004_00453	EFAU004_00455	EFAU004_00456	EFAU004_00486	EFAU004_00492	EFAU004_00501	EFAU004_00525	EFAU004_00539	EFAU004_00552	EFAU004_00583	EFAU004_00596	EFAU004_00599	EFAU004_00606	EFAU004_00618	EFAU004_00620	EFAU004_00625	EFAU004_00663	EFAU004_00704	EFAU004_00723	EFAU004_00726	EFAU004_00729	EFAU004_00730	EFAU004_00748	EFAU004_00749	EFAU004_00760
I_VRE_BC_11	coverage and mapping quality filter ( -+25% away from mean and mapping quality below 55)		30	EFAU004_00166	EFAU004_00423	EFAU004_00505	EFAU004_00610	EFAU004_00617	EFAU004_00626	EFAU004_00627	EFAU004_00637	EFAU004_01013	EFAU004_01356	EFAU004_01357	EFAU004_01359	EFAU004_01723	EFAU004_01734	EFAU004_01748	EFAU004_01786	EFAU004_01800	EFAU004_01939	EFAU004_01997	EFAU004_02048	EFAU004_02063	EFAU004_02064	EFAU004_02102	EFAU004_02114	EFAU004_02122	EFAU004_02164	EFAU004_02167	EFAU004_02227	EFAU004_02335	EFAU004_02423
I_VRE_BC_12	heterozygosity filter (>50% of positions called heterozygous)	74	1	EFAU004_00494
I_VRE_BC_12	low coverage filter (>10% of positions below set threshold)		23	EFAU004_00552	EFAU004_00663	EFAU004_00748	EFAU004_00760	EFAU004_01007	EFAU004_01025	EFAU004_01030	EFAU004_01136	EFAU004_01158	EFAU004_01159	EFAU004_01165	EFAU004_01212	EFAU004_01245	EFAU004_01350	EFAU004_01398	EFAU004_01725	EFAU004_01790	EFAU004_01799	EFAU004_02053	EFAU004_02069	EFAU004_02194	EFAU004_02354	EFAU004_02850
I_VRE_BC_12	coverage and mapping quality filter ( -+25% away from mean and mapping quality below 55)		50	EFAU004_00112	EFAU004_00361	EFAU004_00362	EFAU004_00419	EFAU004_00423	EFAU004_00428	EFAU004_00456	EFAU004_00603	EFAU004_00606	EFAU004_00608	EFAU004_00610	EFAU004_00616	EFAU004_00627	EFAU004_00631	EFAU004_00635	EFAU004_00637	EFAU004_00639	EFAU004_00786	EFAU004_00882	EFAU004_00899	EFAU004_01216	EFAU004_01355	EFAU004_01356	EFAU004_01359	EFAU004_01386	EFAU004_01667	EFAU004_01668	EFAU004_01686	EFAU004_01716	EFAU004_01723	EFAU004_01751	EFAU004_01786	EFAU004_01800	EFAU004_01940	EFAU004_01997	EFAU004_02046	EFAU004_02048	EFAU004_02052	EFAU004_02058	EFAU004_02062	EFAU004_02063	EFAU004_02064	EFAU004_02098	EFAU004_02099	EFAU004_02102	EFAU004_02110
I_VRE_BC_13	heterozygosity filter (>50% of positions called heterozygous)	60	0
I_VRE_BC_13	low coverage filter (>10% of positions below set threshold)		34	EFAU004_00024	EFAU004_00455	EFAU004_00492	EFAU004_00533	EFAU004_00552	EFAU004_00610	EFAU004_00740	EFAU004_00760	EFAU004_00761	EFAU004_00972	EFAU004_00979	EFAU004_01025	EFAU004_01028	EFAU004_01070	EFAU004_01113	EFAU004_01136	EFAU004_01159	EFAU004_01163	EFAU004_01165	EFAU004_01196	EFAU004_01245	EFAU004_01305	EFAU004_01359	EFAU004_01546	EFAU004_01667	EFAU004_01751	EFAU004_01790	EFAU004_01799	EFAU004_01800	EFAU004_02194	EFAU004_02529	EFAU004_02565	EFAU004_02651	EFAU004_02652
I_VRE_BC_13	coverage and mapping quality filter ( -+25% away from mean and mapping quality below 55)		26	EFAU004_00112	EFAU004_00166	EFAU004_00181	EFAU004_00882	EFAU004_01046	EFAU004_01319	EFAU004_01353	EFAU004_01386	EFAU004_01670	EFAU004_01690	EFAU004_02000	EFAU004_02010	EFAU004_02014	EFAU004_02023	EFAU004_02025	EFAU004_02044	EFAU004_02046	EFAU004_02052	EFAU004_02055	EFAU004_02058	EFAU004_02099	EFAU004_02102	EFAU004_02110	EFAU004_02281	EFAU004_02640	EFAU004_02814
I_VRE_BC_14	heterozygosity filter (>50% of positions called heterozygous)	51	1	EFAU004_00786
I_VRE_BC_14	low coverage filter (>10% of positions below set threshold)		20	EFAU004_00663	EFAU004_00973	EFAU004_00974	EFAU004_00979	EFAU004_01025	EFAU004_01158	EFAU004_01159	EFAU004_01196	EFAU004_01208	EFAU004_01212	EFAU004_01350	EFAU004_01537	EFAU004_01799	EFAU004_02036	EFAU004_02335	EFAU004_02354	EFAU004_02439	EFAU004_02565	EFAU004_02651	EFAU004_02850
I_VRE_BC_14	coverage and mapping quality filter ( -+25% away from mean and mapping quality below 55)		30	EFAU004_00112	EFAU004_00166	EFAU004_00419	EFAU004_00882	EFAU004_00883	EFAU004_00884	EFAU004_01046	EFAU004_01054	EFAU004_01353	EFAU004_01386	EFAU004_01667	EFAU004_01686	EFAU004_01689	EFAU004_01690	EFAU004_01994	EFAU004_02000	EFAU004_02003	EFAU004_02010	EFAU004_02014	EFAU004_02039	EFAU004_02046	EFAU004_02052	EFAU004_02055	EFAU004_02062	EFAU004_02088	EFAU004_02102	EFAU004_02166	EFAU004_02221	EFAU004_02281	EFAU004_02649
I_VRE_BC_15	heterozygosity filter (>50% of positions called heterozygous)	145	4	EFAU004_00494	EFAU004_01296	EFAU004_01537	EFAU004_01799
I_VRE_BC_15	low coverage filter (>10% of positions below set threshold)		120	EFAU004_00024	EFAU004_00090	EFAU004_00165	EFAU004_00205	EFAU004_00216	EFAU004_00372	EFAU004_00384	EFAU004_00428	EFAU004_00438	EFAU004_00451	EFAU004_00454	EFAU004_00492	EFAU004_00493	EFAU004_00533	EFAU004_00635	EFAU004_00663	EFAU004_00706	EFAU004_00740	EFAU004_00748	EFAU004_00760	EFAU004_00779	EFAU004_00870	EFAU004_00871	EFAU004_00872	EFAU004_00875	EFAU004_00877	EFAU004_00883	EFAU004_00884	EFAU004_00892	EFAU004_00903	EFAU004_00912	EFAU004_00956	EFAU004_00972	EFAU004_00973	EFAU004_00974	EFAU004_00979	EFAU004_00995	EFAU004_01005	EFAU004_01014	EFAU004_01023	EFAU004_01025	EFAU004_01028	EFAU004_01030	EFAU004_01046	EFAU004_01052	EFAU004_01095
I_VRE_BC_15	coverage and mapping quality filter ( -+25% away from mean and mapping quality below 55)		21	EFAU004_00126	EFAU004_00166	EFAU004_00396	EFAU004_00419	EFAU004_00727	EFAU004_01285	EFAU004_01386	EFAU004_01939	EFAU004_01996	EFAU004_01997	EFAU004_02000	EFAU004_02004	EFAU004_02014	EFAU004_02020	EFAU004_02023	EFAU004_02044	EFAU004_02046	EFAU004_02062	EFAU004_02099	EFAU004_02102	EFAU004_02123
I_VRE_BC_16	heterozygosity filter (>50% of positions called heterozygous)	40	0
I_VRE_BC_16	low coverage filter (>10% of positions below set threshold)		19	EFAU004_00456	EFAU004_00552	EFAU004_00621	EFAU004_00760	EFAU004_01025	EFAU004_01051	EFAU004_01136	EFAU004_01158	EFAU004_01159	EFAU004_01165	EFAU004_01245	EFAU004_01537	EFAU004_01776	EFAU004_01930	EFAU004_02194	EFAU004_02335	EFAU004_02354	EFAU004_02565	EFAU004_02850
I_VRE_BC_16	coverage and mapping quality filter ( -+25% away from mean and mapping quality below 55)		21	EFAU004_00112	EFAU004_00166	EFAU004_00385	EFAU004_00419	EFAU004_00882	EFAU004_00884	EFAU004_01353	EFAU004_01386	EFAU004_01667	EFAU004_01689	EFAU004_01725	EFAU004_02000	EFAU004_02014	EFAU004_02020	EFAU004_02039	EFAU004_02052	EFAU004_02062	EFAU004_02102	EFAU004_02110	EFAU004_02281	EFAU004_02651
I_VRE_BC_17	heterozygosity filter (>50% of positions called heterozygous)	73	1	EFAU004_01238
I_VRE_BC_17	low coverage filter (>10% of positions below set threshold)		51	EFAU004_00010	EFAU004_00185	EFAU004_00216	EFAU004_00372	EFAU004_00396	EFAU004_00428	EFAU004_00455	EFAU004_00501	EFAU004_00552	EFAU004_00663	EFAU004_00740	EFAU004_00748	EFAU004_00760	EFAU004_00761	EFAU004_00974	EFAU004_00986	EFAU004_01070	EFAU004_01136	EFAU004_01158	EFAU004_01159	EFAU004_01165	EFAU004_01208	EFAU004_01212	EFAU004_01234	EFAU004_01245	EFAU004_01300	EFAU004_01339	EFAU004_01350	EFAU004_01356	EFAU004_01359	EFAU004_01399	EFAU004_01535	EFAU004_01537	EFAU004_01661	EFAU004_01725	EFAU004_01790	EFAU004_01799	EFAU004_01800	EFAU004_01888	EFAU004_02036	EFAU004_02046	EFAU004_02102	EFAU004_02194	EFAU004_02335	EFAU004_02459	EFAU004_02506
I_VRE_BC_17	coverage and mapping quality filter ( -+25% away from mean and mapping quality below 55)		21	EFAU004_00112	EFAU004_00166	EFAU004_00385	EFAU004_00419	EFAU004_00882	EFAU004_00884	EFAU004_01046	EFAU004_01386	EFAU004_01994	EFAU004_02000	EFAU004_02014	EFAU004_02020	EFAU004_02023	EFAU004_02039	EFAU004_02044	EFAU004_02052	EFAU004_02062	EFAU004_02088	EFAU004_02097	EFAU004_02281	EFAU004_02649
I_VRE_BC_18	heterozygosity filter (>50% of positions called heterozygous)	75	1	EFAU004_00786
I_VRE_BC_18	low coverage filter (>10% of positions below set threshold)		21	EFAU004_00024	EFAU004_00205	EFAU004_00552	EFAU004_00663	EFAU004_00760	EFAU004_00973	EFAU004_01025	EFAU004_01112	EFAU004_01136	EFAU004_01158	EFAU004_01165	EFAU004_01212	EFAU004_01245	EFAU004_01305	EFAU004_01350	EFAU004_01398	EFAU004_01537	EFAU004_01799	EFAU004_02354	EFAU004_02529	EFAU004_02850
I_VRE_BC_18	coverage and mapping quality filter ( -+25% away from mean and mapping quality below 55)		53	EFAU004_00112	EFAU004_00166	EFAU004_00361	EFAU004_00362	EFAU004_00419	EFAU004_00423	EFAU004_00505	EFAU004_00608	EFAU004_00610	EFAU004_00613	EFAU004_00616	EFAU004_00617	EFAU004_00627	EFAU004_00631	EFAU004_00635	EFAU004_00637	EFAU004_00882	EFAU004_00884	EFAU004_00897	EFAU004_01216	EFAU004_01356	EFAU004_01359	EFAU004_01386	EFAU004_01401	EFAU004_01667	EFAU004_01686	EFAU004_01716	EFAU004_01723	EFAU004_01751	EFAU004_01786	EFAU004_01800	EFAU004_01930	EFAU004_01940	EFAU004_01997	EFAU004_02000	EFAU004_02046	EFAU004_02048	EFAU004_02052	EFAU004_02058	EFAU004_02062	EFAU004_02064	EFAU004_02069	EFAU004_02097	EFAU004_02099	EFAU004_02102	EFAU004_02110
I_VRE_BC_19	heterozygosity filter (>50% of positions called heterozygous)	77	1	EFAU004_01196
I_VRE_BC_19	low coverage filter (>10% of positions below set threshold)		16	EFAU004_00216	EFAU004_00501	EFAU004_00552	EFAU004_00760	EFAU004_00979	EFAU004_01007	EFAU004_01052	EFAU004_01159	EFAU004_01212	EFAU004_01245	EFAU004_01388	EFAU004_01399	EFAU004_01542	EFAU004_02069	EFAU004_02611	EFAU004_02850
I_VRE_BC_19	coverage and mapping quality filter ( -+25% away from mean and mapping quality below 55)		60	EFAU004_00112	EFAU004_00166	EFAU004_00361	EFAU004_00362	EFAU004_00413	EFAU004_00419	EFAU004_00423	EFAU004_00425	EFAU004_00456	EFAU004_00603	EFAU004_00606	EFAU004_00607	EFAU004_00610	EFAU004_00613	EFAU004_00627	EFAU004_00631	EFAU004_00635	EFAU004_00637	EFAU004_00669	EFAU004_00786	EFAU004_00882	EFAU004_00897	EFAU004_01350	EFAU004_01355	EFAU004_01356	EFAU004_01359	EFAU004_01386	EFAU004_01667	EFAU004_01668	EFAU004_01676	EFAU004_01689	EFAU004_01716	EFAU004_01723	EFAU004_01737	EFAU004_01748	EFAU004_01751	EFAU004_01786	EFAU004_01800	EFAU004_01940	EFAU004_01993	EFAU004_01995	EFAU004_02046	EFAU004_02048	EFAU004_02052	EFAU004_02053	EFAU004_02058
I_VRE_BC_20	heterozygosity filter (>50% of positions called heterozygous)	63	0
I_VRE_BC_20	low coverage filter (>10% of positions below set threshold)		34	EFAU004_00024	EFAU004_00205	EFAU004_00419	EFAU004_00428	EFAU004_00456	EFAU004_00533	EFAU004_00552	EFAU004_00610	EFAU004_00663	EFAU004_00705	EFAU004_00760	EFAU004_00979	EFAU004_01025	EFAU004_01052	EFAU004_01136	EFAU004_01158	EFAU004_01159	EFAU004_01165	EFAU004_01212	EFAU004_01245	EFAU004_01305	EFAU004_01334	EFAU004_01537	EFAU004_01661	EFAU004_01790	EFAU004_01800	EFAU004_01935	EFAU004_01940	EFAU004_02069	EFAU004_02194	EFAU004_02459	EFAU004_02565	EFAU004_02651	EFAU004_02850
I_VRE_BC_20	coverage and mapping quality filter ( -+25% away from mean and mapping quality below 55)		29	EFAU004_00162	EFAU004_00166	EFAU004_00185	EFAU004_00385	EFAU004_01054	EFAU004_01189	EFAU004_01318	EFAU004_01339	EFAU004_01350	EFAU004_01356	EFAU004_01358	EFAU004_01359	EFAU004_01667	EFAU004_01716	EFAU004_01723	EFAU004_01745	EFAU004_01776	EFAU004_01782	EFAU004_01786	EFAU004_01997	EFAU004_02012	EFAU004_02046	EFAU004_02048	EFAU004_02052	EFAU004_02053	EFAU004_02058	EFAU004_02062	EFAU004_02063	EFAU004_02064
I_VRE_BC_21	heterozygosity filter (>50% of positions called heterozygous)	80	0
I_VRE_BC_21	low coverage filter (>10% of positions below set threshold)		13	EFAU004_00024	EFAU004_00428	EFAU004_00552	EFAU004_00760	EFAU004_00979	EFAU004_01028	EFAU004_01158	EFAU004_01159	EFAU004_01245	EFAU004_01350	EFAU004_01542	EFAU004_02459	EFAU004_02611
I_VRE_BC_21	coverage and mapping quality filter ( -+25% away from mean and mapping quality below 55)		67	EFAU004_00105	EFAU004_00112	EFAU004_00166	EFAU004_00361	EFAU004_00405	EFAU004_00413	EFAU004_00417	EFAU004_00419	EFAU004_00421	EFAU004_00423	EFAU004_00456	EFAU004_00469	EFAU004_00603	EFAU004_00606	EFAU004_00607	EFAU004_00610	EFAU004_00616	EFAU004_00626	EFAU004_00627	EFAU004_00631	EFAU004_00635	EFAU004_00637	EFAU004_00654	EFAU004_00882	EFAU004_00883	EFAU004_00884	EFAU004_00897	EFAU004_01005	EFAU004_01013	EFAU004_01054	EFAU004_01351	EFAU004_01356	EFAU004_01359	EFAU004_01386	EFAU004_01401	EFAU004_01670	EFAU004_01676	EFAU004_01686	EFAU004_01690	EFAU004_01710	EFAU004_01716	EFAU004_01723	EFAU004_01725	EFAU004_01751	EFAU004_01786	EFAU004_01800
I_VRE_BC_22	heterozygosity filter (>50% of positions called heterozygous)	74	2	EFAU004_00786	EFAU004_01136
I_VRE_BC_22	low coverage filter (>10% of positions below set threshold)		50	EFAU004_00024	EFAU004_00501	EFAU004_00539	EFAU004_00552	EFAU004_00610	EFAU004_00663	EFAU004_00760	EFAU004_00871	EFAU004_00882	EFAU004_00897	EFAU004_00921	EFAU004_00961	EFAU004_00979	EFAU004_00981	EFAU004_01002	EFAU004_01025	EFAU004_01028	EFAU004_01051	EFAU004_01052	EFAU004_01054	EFAU004_01070	EFAU004_01112	EFAU004_01113	EFAU004_01158	EFAU004_01159	EFAU004_01165	EFAU004_01208	EFAU004_01238	EFAU004_01300	EFAU004_01351	EFAU004_01353	EFAU004_01398	EFAU004_01535	EFAU004_01538	EFAU004_01560	EFAU004_01566	EFAU004_01690	EFAU004_01751	EFAU004_01782	EFAU004_01790	EFAU004_01800	EFAU004_01939	EFAU004_02194	EFAU004_02227	EFAU004_02261	EFAU004_02281
I_VRE_BC_22	coverage and mapping quality filter ( -+25% away from mean and mapping quality below 55)		22	EFAU004_00181	EFAU004_00419	EFAU004_00727	EFAU004_00884	EFAU004_01386	EFAU004_01388	EFAU004_01689	EFAU004_01737	EFAU004_01739	EFAU004_01776	EFAU004_01929	EFAU004_02000	EFAU004_02048	EFAU004_02052	EFAU004_02062	EFAU004_02063	EFAU004_02064	EFAU004_02069	EFAU004_02102	EFAU004_02110	EFAU004_02649	EFAU004_02651
I_VRE_BC_23	heterozygosity filter (>50% of positions called heterozygous)	97	4	EFAU004_00663	EFAU004_00774	EFAU004_00786	EFAU004_01292
I_VRE_BC_23	low coverage filter (>10% of positions below set threshold)		17	EFAU004_00749	EFAU004_00979	EFAU004_01002	EFAU004_01052	EFAU004_01077	EFAU004_01112	EFAU004_01136	EFAU004_01300	EFAU004_01535	EFAU004_01538	EFAU004_01751	EFAU004_01782	EFAU004_02261	EFAU004_02281	EFAU004_02459	EFAU004_02565	EFAU004_02611
I_VRE_BC_23	coverage and mapping quality filter ( -+25% away from mean and mapping quality below 55)		76	EFAU004_00091	EFAU004_00126	EFAU004_00166	EFAU004_00181	EFAU004_00231	EFAU004_00385	EFAU004_00419	EFAU004_00527	EFAU004_00533	EFAU004_00727	EFAU004_00871	EFAU004_00876	EFAU004_00877	EFAU004_00882	EFAU004_00884	EFAU004_00888	EFAU004_00896	EFAU004_00897	EFAU004_00899	EFAU004_00912	EFAU004_01230	EFAU004_01285	EFAU004_01314	EFAU004_01319	EFAU004_01353	EFAU004_01386	EFAU004_01388	EFAU004_01391	EFAU004_01667	EFAU004_01668	EFAU004_01669	EFAU004_01670	EFAU004_01686	EFAU004_01687	EFAU004_01689	EFAU004_01690	EFAU004_01710	EFAU004_01716	EFAU004_01723	EFAU004_01737	EFAU004_01741	EFAU004_01748	EFAU004_01771	EFAU004_01776	EFAU004_01786	EFAU004_01788
I_VRE_BC_24	heterozygosity filter (>50% of positions called heterozygous)	78	0
I_VRE_BC_24	low coverage filter (>10% of positions below set threshold)		19	EFAU004_00552	EFAU004_00760	EFAU004_00979	EFAU004_01052	EFAU004_01159	EFAU004_01165	EFAU004_01245	EFAU004_01296	EFAU004_01300	EFAU004_01334	EFAU004_01537	EFAU004_01562	EFAU004_01799	EFAU004_01888	EFAU004_02052	EFAU004_02069	EFAU004_02335	EFAU004_02611	EFAU004_02850
I_VRE_BC_24	coverage and mapping quality filter ( -+25% away from mean and mapping quality below 55)		59	EFAU004_00112	EFAU004_00166	EFAU004_00361	EFAU004_00362	EFAU004_00419	EFAU004_00421	EFAU004_00423	EFAU004_00453	EFAU004_00456	EFAU004_00465	EFAU004_00470	EFAU004_00603	EFAU004_00607	EFAU004_00608	EFAU004_00610	EFAU004_00613	EFAU004_00627	EFAU004_00631	EFAU004_00635	EFAU004_00637	EFAU004_00665	EFAU004_00882	EFAU004_00896	EFAU004_01005	EFAU004_01230	EFAU004_01348	EFAU004_01350	EFAU004_01356	EFAU004_01358	EFAU004_01359	EFAU004_01386	EFAU004_01667	EFAU004_01668	EFAU004_01686	EFAU004_01716	EFAU004_01723	EFAU004_01725	EFAU004_01737	EFAU004_01748	EFAU004_01786	EFAU004_01800	EFAU004_01939	EFAU004_01940	EFAU004_01997	EFAU004_02033	EFAU004_02046
N_VRE_BC_01	heterozygosity filter (>50% of positions called heterozygous)	45	43	EFAU004_00107	EFAU004_00116	EFAU004_00137	EFAU004_00171	EFAU004_00177	EFAU004_00181	EFAU004_00215	EFAU004_00234	EFAU004_00377	EFAU004_00387	EFAU004_00415	EFAU004_00525	EFAU004_00537	EFAU004_00543	EFAU004_00648	EFAU004_00655	EFAU004_00664	EFAU004_00710	EFAU004_00725	EFAU004_00731	EFAU004_00758	EFAU004_00768	EFAU004_00770	EFAU004_00911	EFAU004_00971	EFAU004_01033	EFAU004_01039	EFAU004_01124	EFAU004_01162	EFAU004_01194	EFAU004_01291	EFAU004_01322	EFAU004_01393	EFAU004_01533	EFAU004_02027	EFAU004_02268	EFAU004_02329	EFAU004_02336	EFAU004_02353	EFAU004_02487	EFAU004_02505	EFAU004_02623	EFAU004_02817
N_VRE_BC_01	low coverage filter (>10% of positions below set threshold)		1	EFAU004_02069
N_VRE_BC_01	coverage and mapping quality filter ( -+25% away from mean and mapping quality below 55)		1	EFAU004_00786
N_VRE_BC_02	heterozygosity filter (>50% of positions called heterozygous)	42	40	EFAU004_00005	EFAU004_00115	EFAU004_00116	EFAU004_00119	EFAU004_00136	EFAU004_00137	EFAU004_00171	EFAU004_00172	EFAU004_00377	EFAU004_00386	EFAU004_00480	EFAU004_00500	EFAU004_00525	EFAU004_00543	EFAU004_00642	EFAU004_00655	EFAU004_00664	EFAU004_00710	EFAU004_00725	EFAU004_00768	EFAU004_00784	EFAU004_01033	EFAU004_01039	EFAU004_01041	EFAU004_01098	EFAU004_01162	EFAU004_01194	EFAU004_01237	EFAU004_01322	EFAU004_01395	EFAU004_01533	EFAU004_01793	EFAU004_02005	EFAU004_02018	EFAU004_02027	EFAU004_02168	EFAU004_02193	EFAU004_02487	EFAU004_02606	EFAU004_02623
N_VRE_BC_02	low coverage filter (>10% of positions below set threshold)		1	EFAU004_02069
N_VRE_BC_02	coverage and mapping quality filter ( -+25% away from mean and mapping quality below 55)		1	EFAU004_00786
N_VRE_BC_03	heterozygosity filter (>50% of positions called heterozygous)	16	16	EFAU004_00073	EFAU004_00361	EFAU004_00494	EFAU004_00525	EFAU004_00980	EFAU004_01113	EFAU004_01195	EFAU004_01244	EFAU004_01761	EFAU004_01774	EFAU004_02178	EFAU004_02260	EFAU004_02288	EFAU004_02318	EFAU004_02498	EFAU004_02849
N_VRE_BC_03	low coverage filter (>10% of positions below set threshold)		0
N_VRE_BC_03	coverage and mapping quality filter ( -+25% away from mean and mapping quality below 55)		0
N_VRE_BC_04	heterozygosity filter (>50% of positions called heterozygous)	15	15	EFAU004_00073	EFAU004_00121	EFAU004_00361	EFAU004_00455	EFAU004_00980	EFAU004_01189	EFAU004_01195	EFAU004_01244	EFAU004_01285	EFAU004_01728	EFAU004_02233	EFAU004_02288	EFAU004_02318	EFAU004_02498	EFAU004_02559
N_VRE_BC_04	low coverage filter (>10% of positions below set threshold)		0
N_VRE_BC_04	coverage and mapping quality filter ( -+25% away from mean and mapping quality below 55)		0
N_VRE_BC_05	heterozygosity filter (>50% of positions called heterozygous)	6	3	EFAU004_01939	EFAU004_02288	EFAU004_02318
N_VRE_BC_05	low coverage filter (>10% of positions below set threshold)		2	EFAU004_01940	EFAU004_02069
N_VRE_BC_05	coverage and mapping quality filter ( -+25% away from mean and mapping quality below 55)		1	EFAU004_01934
N_VRE_BC_06	heterozygosity filter (>50% of positions called heterozygous)	46	43	EFAU004_00007	EFAU004_00078	EFAU004_00107	EFAU004_00115	EFAU004_00116	EFAU004_00137	EFAU004_00143	EFAU004_00176	EFAU004_00225	EFAU004_00377	EFAU004_00500	EFAU004_00525	EFAU004_00528	EFAU004_00537	EFAU004_00655	EFAU004_00664	EFAU004_00665	EFAU004_00704	EFAU004_00725	EFAU004_00771	EFAU004_00775	EFAU004_00911	EFAU004_00952	EFAU004_00971	EFAU004_01033	EFAU004_01039	EFAU004_01041	EFAU004_01104	EFAU004_01124	EFAU004_01237	EFAU004_01240	EFAU004_01296	EFAU004_01322	EFAU004_01768	EFAU004_01773	EFAU004_01793	EFAU004_01795	EFAU004_02005	EFAU004_02263	EFAU004_02307	EFAU004_02351	EFAU004_02487	EFAU004_02623
N_VRE_BC_06	low coverage filter (>10% of positions below set threshold)		2	EFAU004_01933	EFAU004_02069
N_VRE_BC_06	coverage and mapping quality filter ( -+25% away from mean and mapping quality below 55)		1	EFAU004_00786
N_VRE_BC_07	heterozygosity filter (>50% of positions called heterozygous)	7	3	EFAU004_00073	EFAU004_02288	EFAU004_02318
N_VRE_BC_07	low coverage filter (>10% of positions below set threshold)		4	EFAU004_02112	EFAU004_02114	EFAU004_02115	EFAU004_02121
N_VRE_BC_07	coverage and mapping quality filter ( -+25% away from mean and mapping quality below 55)		0
N_VRE_BC_08	heterozygosity filter (>50% of positions called heterozygous)	58	56	EFAU004_00092	EFAU004_00107	EFAU004_00115	EFAU004_00116	EFAU004_00119	EFAU004_00136	EFAU004_00137	EFAU004_00138	EFAU004_00143	EFAU004_00171	EFAU004_00172	EFAU004_00176	EFAU004_00198	EFAU004_00225	EFAU004_00266	EFAU004_00377	EFAU004_00387	EFAU004_00494	EFAU004_00500	EFAU004_00525	EFAU004_00528	EFAU004_00537	EFAU004_00538	EFAU004_00655	EFAU004_00664	EFAU004_00672	EFAU004_00731	EFAU004_00771	EFAU004_00775	EFAU004_00992	EFAU004_00997	EFAU004_01033	EFAU004_01104	EFAU004_01124	EFAU004_01194	EFAU004_01237	EFAU004_01296	EFAU004_01322	EFAU004_01533	EFAU004_01562	EFAU004_01793	EFAU004_02005	EFAU004_02176	EFAU004_02214	EFAU004_02263	EFAU004_02273
N_VRE_BC_08	low coverage filter (>10% of positions below set threshold)		1	EFAU004_02069
N_VRE_BC_08	coverage and mapping quality filter ( -+25% away from mean and mapping quality below 55)		1	EFAU004_00786
N_VRE_BC_09	heterozygosity filter (>50% of positions called heterozygous)	4	4	EFAU004_00073	EFAU004_02233	EFAU004_02288	EFAU004_02318
N_VRE_BC_09	low coverage filter (>10% of positions below set threshold)		0
N_VRE_BC_09	coverage and mapping quality filter ( -+25% away from mean and mapping quality below 55)		0
N_VRE_BC_10	heterozygosity filter (>50% of positions called heterozygous)	6	6	EFAU004_00073	EFAU004_00458	EFAU004_00585	EFAU004_00968	EFAU004_02288	EFAU004_02318
N_VRE_BC_10	low coverage filter (>10% of positions below set threshold)		0
N_VRE_BC_10	coverage and mapping quality filter ( -+25% away from mean and mapping quality below 55)		0
N_VRE_BC_11	heterozygosity filter (>50% of positions called heterozygous)	44	41	EFAU004_00007	EFAU004_00078	EFAU004_00096	EFAU004_00116	EFAU004_00136	EFAU004_00172	EFAU004_00181	EFAU004_00198	EFAU004_00218	EFAU004_00225	EFAU004_00377	EFAU004_00525	EFAU004_00537	EFAU004_00655	EFAU004_00664	EFAU004_00696	EFAU004_00710	EFAU004_00725	EFAU004_00731	EFAU004_00752	EFAU004_00768	EFAU004_00770	EFAU004_00771	EFAU004_01041	EFAU004_01194	EFAU004_01206	EFAU004_01296	EFAU004_01301	EFAU004_01322	EFAU004_01877	EFAU004_02168	EFAU004_02268	EFAU004_02273	EFAU004_02291	EFAU004_02336	EFAU004_02351	EFAU004_02505	EFAU004_02618	EFAU004_02623	EFAU004_02648	EFAU004_02653
N_VRE_BC_11	low coverage filter (>10% of positions below set threshold)		2	EFAU004_01933	EFAU004_02069
N_VRE_BC_11	coverage and mapping quality filter ( -+25% away from mean and mapping quality below 55)		1	EFAU004_00786
N_VRE_BC_12	heterozygosity filter (>50% of positions called heterozygous)	51	49	EFAU004_00007	EFAU004_00092	EFAU004_00115	EFAU004_00116	EFAU004_00136	EFAU004_00171	EFAU004_00176	EFAU004_00181	EFAU004_00223	EFAU004_00377	EFAU004_00387	EFAU004_00525	EFAU004_00537	EFAU004_00543	EFAU004_00544	EFAU004_00655	EFAU004_00664	EFAU004_00725	EFAU004_00760	EFAU004_00771	EFAU004_00887	EFAU004_00897	EFAU004_00908	EFAU004_00959	EFAU004_00971	EFAU004_00997	EFAU004_01033	EFAU004_01039	EFAU004_01104	EFAU004_01124	EFAU004_01194	EFAU004_01206	EFAU004_01237	EFAU004_01322	EFAU004_01393	EFAU004_01793	EFAU004_02005	EFAU004_02168	EFAU004_02244	EFAU004_02260	EFAU004_02273	EFAU004_02336	EFAU004_02596	EFAU004_02609	EFAU004_02618	EFAU004_02623
N_VRE_BC_12	low coverage filter (>10% of positions below set threshold)		1	EFAU004_02069
N_VRE_BC_12	coverage and mapping quality filter ( -+25% away from mean and mapping quality below 55)		1	EFAU004_00786
N_VRE_BC_13	heterozygosity filter (>50% of positions called heterozygous)	17	16	EFAU004_00361	EFAU004_00525	EFAU004_00612	EFAU004_00767	EFAU004_01084	EFAU004_01195	EFAU004_01244	EFAU004_01285	EFAU004_01295	EFAU004_01533	EFAU004_01928	EFAU004_02178	EFAU004_02288	EFAU004_02559	EFAU004_02561	EFAU004_02849
N_VRE_BC_13	low coverage filter (>10% of positions below set threshold)		0
N_VRE_BC_13	coverage and mapping quality filter ( -+25% away from mean and mapping quality below 55)		1	EFAU004_00073
N_VRE_BC_14	heterozygosity filter (>50% of positions called heterozygous)	5	5	EFAU004_00073	EFAU004_00494	EFAU004_01541	EFAU004_02288	EFAU004_02318
N_VRE_BC_14	low coverage filter (>10% of positions below set threshold)		0
N_VRE_BC_14	coverage and mapping quality filter ( -+25% away from mean and mapping quality below 55)		0
N_VRE_BC_15	heterozygosity filter (>50% of positions called heterozygous)	7	7	EFAU004_00073	EFAU004_00458	EFAU004_00494	EFAU004_02233	EFAU004_02288	EFAU004_02318	EFAU004_02420
N_VRE_BC_15	low coverage filter (>10% of positions below set threshold)		0
N_VRE_BC_15	coverage and mapping quality filter ( -+25% away from mean and mapping quality below 55)		0
N_VRE_BC_16	heterozygosity filter (>50% of positions called heterozygous)	6	5	EFAU004_00073	EFAU004_00585	EFAU004_00786	EFAU004_01174	EFAU004_02318
N_VRE_BC_16	low coverage filter (>10% of positions below set threshold)		0
N_VRE_BC_16	coverage and mapping quality filter ( -+25% away from mean and mapping quality below 55)		1	EFAU004_00425
N_VRE_BC_17	heterozygosity filter (>50% of positions called heterozygous)	8	8	EFAU004_00073	EFAU004_00136	EFAU004_00494	EFAU004_00786	EFAU004_01005	EFAU004_01014	EFAU004_01541	EFAU004_02262
N_VRE_BC_17	low coverage filter (>10% of positions below set threshold)		0
N_VRE_BC_17	coverage and mapping quality filter ( -+25% away from mean and mapping quality below 55)		0
N_VRE_BC_18	heterozygosity filter (>50% of positions called heterozygous)	54	52	EFAU004_00005	EFAU004_00007	EFAU004_00092	EFAU004_00107	EFAU004_00116	EFAU004_00136	EFAU004_00138	EFAU004_00171	EFAU004_00172	EFAU004_00181	EFAU004_00234	EFAU004_00377	EFAU004_00500	EFAU004_00525	EFAU004_00537	EFAU004_00538	EFAU004_00648	EFAU004_00655	EFAU004_00664	EFAU004_00710	EFAU004_00715	EFAU004_00725	EFAU004_00731	EFAU004_00776	EFAU004_00784	EFAU004_00897	EFAU004_00908	EFAU004_00911	EFAU004_00951	EFAU004_00997	EFAU004_01033	EFAU004_01039	EFAU004_01194	EFAU004_01322	EFAU004_01395	EFAU004_02005	EFAU004_02011	EFAU004_02027	EFAU004_02168	EFAU004_02260	EFAU004_02263	EFAU004_02268	EFAU004_02273	EFAU004_02303	EFAU004_02329	EFAU004_02336
N_VRE_BC_18	low coverage filter (>10% of positions below set threshold)		1	EFAU004_02069
N_VRE_BC_18	coverage and mapping quality filter ( -+25% away from mean and mapping quality below 55)		1	EFAU004_00786
N_VRE_BC_19	heterozygosity filter (>50% of positions called heterozygous)	50	48	EFAU004_00092	EFAU004_00115	EFAU004_00116	EFAU004_00136	EFAU004_00171	EFAU004_00177	EFAU004_00225	EFAU004_00377	EFAU004_00387	EFAU004_00480	EFAU004_00525	EFAU004_00537	EFAU004_00560	EFAU004_00655	EFAU004_00664	EFAU004_00710	EFAU004_00725	EFAU004_00727	EFAU004_00731	EFAU004_00768	EFAU004_00771	EFAU004_00775	EFAU004_00908	EFAU004_00971	EFAU004_00976	EFAU004_00997	EFAU004_01033	EFAU004_01039	EFAU004_01041	EFAU004_01098	EFAU004_01237	EFAU004_01291	EFAU004_01322	EFAU004_01339	EFAU004_01557	EFAU004_01768	EFAU004_01793	EFAU004_01877	EFAU004_01933	EFAU004_02027	EFAU004_02266	EFAU004_02268	EFAU004_02273	EFAU004_02336	EFAU004_02593	EFAU004_02615
N_VRE_BC_19	low coverage filter (>10% of positions below set threshold)		1	EFAU004_02069
N_VRE_BC_19	coverage and mapping quality filter ( -+25% away from mean and mapping quality below 55)		1	EFAU004_00786
N_VRE_BC_20	heterozygosity filter (>50% of positions called heterozygous)	20	15	EFAU004_00390	EFAU004_00707	EFAU004_00718	EFAU004_00732	EFAU004_01014	EFAU004_01132	EFAU004_01155	EFAU004_01164	EFAU004_01226	EFAU004_01402	EFAU004_01541	EFAU004_02317	EFAU004_02356	EFAU004_02519	EFAU004_02817
N_VRE_BC_20	low coverage filter (>10% of positions below set threshold)		2	EFAU004_01339	EFAU004_02069
N_VRE_BC_20	coverage and mapping quality filter ( -+25% away from mean and mapping quality below 55)		3	EFAU004_00494	EFAU004_01355	EFAU004_01934
N_VRE_BC_21	heterozygosity filter (>50% of positions called heterozygous)	46	43	EFAU004_00107	EFAU004_00115	EFAU004_00136	EFAU004_00137	EFAU004_00171	EFAU004_00215	EFAU004_00234	EFAU004_00377	EFAU004_00387	EFAU004_00415	EFAU004_00495	EFAU004_00525	EFAU004_00537	EFAU004_00544	EFAU004_00655	EFAU004_00725	EFAU004_00731	EFAU004_00732	EFAU004_00760	EFAU004_00768	EFAU004_00775	EFAU004_00897	EFAU004_00971	EFAU004_00997	EFAU004_01033	EFAU004_01041	EFAU004_01179	EFAU004_01237	EFAU004_01322	EFAU004_01339	EFAU004_01533	EFAU004_01719	EFAU004_01793	EFAU004_02005	EFAU004_02011	EFAU004_02214	EFAU004_02246	EFAU004_02260	EFAU004_02273	EFAU004_02487	EFAU004_02623	EFAU004_02634	EFAU004_02653
N_VRE_BC_21	low coverage filter (>10% of positions below set threshold)		2	EFAU004_01933	EFAU004_02069
N_VRE_BC_21	coverage and mapping quality filter ( -+25% away from mean and mapping quality below 55)		1	EFAU004_00786
N_VRE_BC_22	heterozygosity filter (>50% of positions called heterozygous)	5	5	EFAU004_00073	EFAU004_01672	EFAU004_01675	EFAU004_01697	EFAU004_02639
N_VRE_BC_22	low coverage filter (>10% of positions below set threshold)		0
N_VRE_BC_22	coverage and mapping quality filter ( -+25% away from mean and mapping quality below 55)		0
N_VRE_BC_23	heterozygosity filter (>50% of positions called heterozygous)	5	3	EFAU004_00073	EFAU004_02288	EFAU004_02420
N_VRE_BC_23	low coverage filter (>10% of positions below set threshold)		1	EFAU004_02069
N_VRE_BC_23	coverage and mapping quality filter ( -+25% away from mean and mapping quality below 55)		1	EFAU004_01934
N_VRE_BC_24	heterozygosity filter (>50% of positions called heterozygous)	44	42	EFAU004_00007	EFAU004_00115	EFAU004_00116	EFAU004_00136	EFAU004_00377	EFAU004_00525	EFAU004_00537	EFAU004_00543	EFAU004_00655	EFAU004_00664	EFAU004_00725	EFAU004_00731	EFAU004_00771	EFAU004_00775	EFAU004_00952	EFAU004_00971	EFAU004_00997	EFAU004_01033	EFAU004_01041	EFAU004_01104	EFAU004_01154	EFAU004_01162	EFAU004_01194	EFAU004_01237	EFAU004_01296	EFAU004_01322	EFAU004_01533	EFAU004_01557	EFAU004_01562	EFAU004_01793	EFAU004_01877	EFAU004_01933	EFAU004_02246	EFAU004_02260	EFAU004_02307	EFAU004_02329	EFAU004_02336	EFAU004_02623	EFAU004_02634	EFAU004_02648	EFAU004_02653	EFAU004_02833
N_VRE_BC_24	low coverage filter (>10% of positions below set threshold)		0
N_VRE_BC_24	coverage and mapping quality filter ( -+25% away from mean and mapping quality below 55)		2	EFAU004_00786	EFAU004_02069
Experiment 3 part 2 (MRSA)
Sample	Reason		Sum	Gene_IDs	...	...
MRSA_BC_01_N	heterozygosity filter (>50% of positions called heterozygous)	4	2	SACOL0390	SACOL2649
MRSA_BC_01_N	low coverage filter (>10% of positions below set threshold)		0
MRSA_BC_01_N	coverage and mapping quality filter ( -+25% away from mean and mapping quality below 55)		2	SACOL2433	SACOL2581
MRSA_BC_02_I	heterozygosity filter (>50% of positions called heterozygous)	309	3	SACOL0258	SACOL1075	SACOL1958
MRSA_BC_02_I	low coverage filter (>10% of positions below set threshold)		244	SACOL0012	SACOL0019	SACOL0092	SACOL0096	SACOL0118	SACOL0152	SACOL0156	SACOL0199	SACOL0202	SACOL0239	SACOL0303	SACOL0402	SACOL0413	SACOL0420	SACOL0425	SACOL0444	SACOL0448	SACOL0459	SACOL0465	SACOL0494	SACOL0504	SACOL0508	SACOL0510	SACOL0519	SACOL0531	SACOL0554	SACOL0573	SACOL0582	SACOL0599	SACOL0618	SACOL0619	SACOL0661	SACOL0665	SACOL0670	SACOL0689	SACOL0691	SACOL0693	SACOL0698	SACOL0700	SACOL0707	SACOL0711	SACOL0712	SACOL0715	SACOL0736	SACOL0739	SACOL0740
MRSA_BC_02_I	coverage and mapping quality filter ( -+25% away from mean and mapping quality below 55)		62	SACOL0025	SACOL0078	SACOL0125	SACOL0159	SACOL0255	SACOL0273	SACOL0419	SACOL0446	SACOL0447	SACOL0458	SACOL0521	SACOL0617	SACOL0692	SACOL0724	SACOL0735	SACOL0790_1	SACOL0798	SACOL0863	SACOL0876	SACOL0929	SACOL0937	SACOL0943	SACOL0967	SACOL1008	SACOL1045	SACOL1060	SACOL1164	SACOL1185	SACOL1349	SACOL1351	SACOL1421	SACOL1484	SACOL1512	SACOL1705	SACOL1725	SACOL1794	SACOL1823	SACOL1944	SACOL2018	SACOL2102	SACOL2107	SACOL2174	SACOL2214	SACOL2247	SACOL2250	SACOL2263
MRSA_BC_03_I	heterozygosity filter (>50% of positions called heterozygous)	363	2	SACOL0920	SACOL1246
MRSA_BC_03_I	low coverage filter (>10% of positions below set threshold)		24	SACOL0821	SACOL0980	SACOL1019	SACOL1090	SACOL1095	SACOL1314	SACOL1333	SACOL1381	SACOL1382	SACOL1495	SACOL1589	SACOL1592	SACOL1623	SACOL1718	SACOL1724	SACOL1774	SACOL1779	SACOL1931	SACOL1971	SACOL2057	SACOL2419	SACOL2461	SACOL2642	SACOL2658
MRSA_BC_03_I	coverage and mapping quality filter ( -+25% away from mean and mapping quality below 55)		337	SACOL0010	SACOL0015	SACOL0019	SACOL0025	SACOL0077	SACOL0085	SACOL0089	SACOL0096	SACOL0125	SACOL0136	SACOL0153	SACOL0155	SACOL0166	SACOL0167	SACOL0177	SACOL0186	SACOL0188	SACOL0219	SACOL0230	SACOL0237	SACOL0253	SACOL0254	SACOL0267	SACOL0271	SACOL0299	SACOL0300	SACOL0301	SACOL0311	SACOL0316	SACOL0402	SACOL0410	SACOL0418	SACOL0420	SACOL0427	SACOL0431	SACOL0437	SACOL0445	SACOL0446	SACOL0448	SACOL0452	SACOL0456	SACOL0465	SACOL0496	SACOL0497	SACOL0505	SACOL0512
MRSA_BC_04_N	heterozygosity filter (>50% of positions called heterozygous)	4	0
MRSA_BC_04_N	low coverage filter (>10% of positions below set threshold)		1	SACOL1246
MRSA_BC_04_N	coverage and mapping quality filter ( -+25% away from mean and mapping quality below 55)		3	SACOL0149	SACOL2581	SACOL2642
MRSA_BC_05_N	heterozygosity filter (>50% of positions called heterozygous)	5	1	SACOL1823
MRSA_BC_05_N	low coverage filter (>10% of positions below set threshold)		0
MRSA_BC_05_N	coverage and mapping quality filter ( -+25% away from mean and mapping quality below 55)		4	SACOL0149	SACOL2581	SACOL2629	SACOL2639
MRSA_BC_06_N	heterozygosity filter (>50% of positions called heterozygous)	3	0
MRSA_BC_06_N	low coverage filter (>10% of positions below set threshold)		0
MRSA_BC_06_N	coverage and mapping quality filter ( -+25% away from mean and mapping quality below 55)		3	SACOL0156	SACOL1823	SACOL2581
MRSA_BC_07_I	heterozygosity filter (>50% of positions called heterozygous)	37	0
MRSA_BC_07_I	low coverage filter (>10% of positions below set threshold)		3	SACOL0845	SACOL1332	SACOL2461
MRSA_BC_07_I	coverage and mapping quality filter ( -+25% away from mean and mapping quality below 55)		34	SACOL0249	SACOL0271	SACOL0273	SACOL0419	SACOL0446	SACOL0724	SACOL0728	SACOL0768	SACOL0798	SACOL0872	SACOL0989	SACOL1033	SACOL1041	SACOL1045	SACOL1046	SACOL1091	SACOL1113	SACOL1162	SACOL1351	SACOL1896	SACOL1991	SACOL1992	SACOL1998	SACOL2018	SACOL2137	SACOL2193	SACOL2259	SACOL2300	SACOL2351	SACOL2421	SACOL2503	SACOL2571	SACOL2642	SACOL2650
MRSA_BC_08_N	heterozygosity filter (>50% of positions called heterozygous)	3	0
MRSA_BC_08_N	low coverage filter (>10% of positions below set threshold)		2	SACOL0390	SACOL1246
MRSA_BC_08_N	coverage and mapping quality filter ( -+25% away from mean and mapping quality below 55)		1	SACOL0968
MRSA_BC_09_I	heterozygosity filter (>50% of positions called heterozygous)	37	0
MRSA_BC_09_I	low coverage filter (>10% of positions below set threshold)		3	SACOL0845	SACOL1332	SACOL2461
MRSA_BC_09_I	coverage and mapping quality filter ( -+25% away from mean and mapping quality below 55)		34	SACOL0011	SACOL0244	SACOL0258	SACOL0271	SACOL0301	SACOL0419	SACOL0798	SACOL0862	SACOL0919	SACOL0930	SACOL0986	SACOL0989	SACOL1045	SACOL1091	SACOL1185	SACOL1351	SACOL1418	SACOL1590	SACOL1642	SACOL1725	SACOL1726	SACOL1784	SACOL1807	SACOL1911	SACOL2018	SACOL2137	SACOL2259	SACOL2300	SACOL2421	SACOL2503	SACOL2519	SACOL2584	SACOL2642	SACOL2683
MRSA_BC_10_I	heterozygosity filter (>50% of positions called heterozygous)	40	0
MRSA_BC_10_I	low coverage filter (>10% of positions below set threshold)		5	SACOL0427	SACOL0845	SACOL1332	SACOL2018	SACOL2461
MRSA_BC_10_I	coverage and mapping quality filter ( -+25% away from mean and mapping quality below 55)		35	SACOL0249	SACOL0271	SACOL0419	SACOL0420	SACOL0426	SACOL0434	SACOL0465	SACOL0550	SACOL0754	SACOL0785	SACOL0798	SACOL0866	SACOL0919	SACOL0986	SACOL0989	SACOL1033	SACOL1351	SACOL1359	SACOL1418	SACOL1590	SACOL1726	SACOL1807	SACOL1896	SACOL1911	SACOL1962	SACOL2065	SACOL2137	SACOL2193	SACOL2294	SACOL2300	SACOL2421	SACOL2503	SACOL2590	SACOL2592	SACOL2642
MRSA_BC_11_N	heterozygosity filter (>50% of positions called heterozygous)	6	1	SACOL1940
MRSA_BC_11_N	low coverage filter (>10% of positions below set threshold)		2	SACOL0390	SACOL1246
MRSA_BC_11_N	coverage and mapping quality filter ( -+25% away from mean and mapping quality below 55)		3	SACOL0432	SACOL0639	SACOL2433
MRSA_BC_12_I	heterozygosity filter (>50% of positions called heterozygous)	488	2	SACOL1331	SACOL1382
MRSA_BC_12_I	low coverage filter (>10% of positions below set threshold)		139	SACOL0002	SACOL0096	SACOL0199	SACOL0207	SACOL0258	SACOL0259	SACOL0310	SACOL0427	SACOL0519	SACOL0563	SACOL0611	SACOL0612	SACOL0625	SACOL0664	SACOL0670	SACOL0671	SACOL0687	SACOL0702	SACOL0711	SACOL0712	SACOL0721	SACOL0735	SACOL0754	SACOL0755	SACOL0828	SACOL0834	SACOL0845	SACOL0868	SACOL0869	SACOL0871	SACOL0876	SACOL0920	SACOL0945	SACOL0952	SACOL0986	SACOL1030	SACOL1032	SACOL1056	SACOL1093	SACOL1122	SACOL1135	SACOL1143	SACOL1164	SACOL1186	SACOL1188	SACOL1226
MRSA_BC_12_I	coverage and mapping quality filter ( -+25% away from mean and mapping quality below 55)		347	SACOL0011	SACOL0013	SACOL0015	SACOL0019	SACOL0023	SACOL0092	SACOL0117	SACOL0136	SACOL0137	SACOL0138	SACOL0153	SACOL0156	SACOL0167	SACOL0193	SACOL0230	SACOL0244	SACOL0264	SACOL0267	SACOL0271	SACOL0272	SACOL0275	SACOL0299	SACOL0300	SACOL0301	SACOL0390	SACOL0395	SACOL0402	SACOL0418	SACOL0420	SACOL0421	SACOL0422	SACOL0424	SACOL0425	SACOL0434	SACOL0437	SACOL0445	SACOL0446	SACOL0448	SACOL0449	SACOL0456	SACOL0480	SACOL0521	SACOL0536	SACOL0553	SACOL0606	SACOL0629
MRSA_BC_13_N	heterozygosity filter (>50% of positions called heterozygous)	1	0
MRSA_BC_13_N	low coverage filter (>10% of positions below set threshold)		0
MRSA_BC_13_N	coverage and mapping quality filter ( -+25% away from mean and mapping quality below 55)		1	SACOL0149
MRSA_BC_14_N	heterozygosity filter (>50% of positions called heterozygous)	5	1	SACOL1823
MRSA_BC_14_N	low coverage filter (>10% of positions below set threshold)		2	SACOL0390	SACOL1246
MRSA_BC_14_N	coverage and mapping quality filter ( -+25% away from mean and mapping quality below 55)		2	SACOL2433	SACOL2642
MRSA_BC_15_I	heterozygosity filter (>50% of positions called heterozygous)	545	5	SACOL0790_1	SACOL0802	SACOL1088	SACOL1923	SACOL2383
MRSA_BC_15_I	low coverage filter (>10% of positions below set threshold)		219	SACOL0207	SACOL0208	SACOL0230	SACOL0258	SACOL0267	SACOL0310	SACOL0314	SACOL0445	SACOL0457	SACOL0465	SACOL0488	SACOL0501	SACOL0518	SACOL0519	SACOL0540	SACOL0553	SACOL0563	SACOL0566	SACOL0598	SACOL0612	SACOL0616	SACOL0625	SACOL0629	SACOL0659	SACOL0662	SACOL0668	SACOL0671	SACOL0672	SACOL0687	SACOL0692	SACOL0699	SACOL0715	SACOL0726	SACOL0728	SACOL0731	SACOL0743	SACOL0744	SACOL0745	SACOL0754	SACOL0755	SACOL0765	SACOL0778	SACOL0783	SACOL0792	SACOL0803	SACOL0804
MRSA_BC_15_I	coverage and mapping quality filter ( -+25% away from mean and mapping quality below 55)		321	SACOL0011	SACOL0013	SACOL0077	SACOL0092	SACOL0113	SACOL0117	SACOL0136	SACOL0137	SACOL0148	SACOL0153	SACOL0155	SACOL0156	SACOL0167	SACOL0177	SACOL0186	SACOL0193	SACOL0244	SACOL0249	SACOL0271	SACOL0273	SACOL0275	SACOL0299	SACOL0301	SACOL0390	SACOL0402	SACOL0418	SACOL0420	SACOL0421	SACOL0422	SACOL0424	SACOL0434	SACOL0437	SACOL0443	SACOL0446	SACOL0448	SACOL0449	SACOL0456	SACOL0512	SACOL0521	SACOL0527	SACOL0567	SACOL0573	SACOL0603	SACOL0606	SACOL0624	SACOL0664
MRSA_BC_16_I	heterozygosity filter (>50% of positions called heterozygous)	640	10	SACOL0989	SACOL1038	SACOL1090	SACOL1167	SACOL1246	SACOL1306	SACOL1317	SACOL1450	SACOL1456	SACOL2525
MRSA_BC_16_I	low coverage filter (>10% of positions below set threshold)		277	SACOL0001	SACOL0078	SACOL0093	SACOL0099	SACOL0135	SACOL0185	SACOL0187	SACOL0191	SACOL0202	SACOL0208	SACOL0241	SACOL0242	SACOL0267	SACOL0310	SACOL0314	SACOL0405	SACOL0416	SACOL0447	SACOL0457	SACOL0465	SACOL0466	SACOL0508	SACOL0518	SACOL0526	SACOL0540	SACOL0563	SACOL0566	SACOL0569	SACOL0573	SACOL0596	SACOL0607	SACOL0611	SACOL0612	SACOL0616	SACOL0621	SACOL0625	SACOL0631	SACOL0659	SACOL0666	SACOL0668	SACOL0669	SACOL0671	SACOL0687	SACOL0692	SACOL0700	SACOL0702
MRSA_BC_16_I	coverage and mapping quality filter ( -+25% away from mean and mapping quality below 55)		353	SACOL0002	SACOL0011	SACOL0013	SACOL0015	SACOL0022	SACOL0092	SACOL0117	SACOL0121	SACOL0128	SACOL0136	SACOL0137	SACOL0138	SACOL0148	SACOL0153	SACOL0155	SACOL0167	SACOL0193	SACOL0207	SACOL0216	SACOL0244	SACOL0246	SACOL0264	SACOL0271	SACOL0273	SACOL0275	SACOL0299	SACOL0301	SACOL0306	SACOL0316	SACOL0422	SACOL0424	SACOL0425	SACOL0431	SACOL0434	SACOL0437	SACOL0446	SACOL0448	SACOL0449	SACOL0456	SACOL0512	SACOL0513	SACOL0519	SACOL0521	SACOL0529	SACOL0536	SACOL0538
MRSA_BC_17_N	heterozygosity filter (>50% of positions called heterozygous)	5	0
MRSA_BC_17_N	low coverage filter (>10% of positions below set threshold)		2	SACOL0390	SACOL1246
MRSA_BC_17_N	coverage and mapping quality filter ( -+25% away from mean and mapping quality below 55)		3	SACOL1948	SACOL2433	SACOL2581
MRSA_BC_18_N	heterozygosity filter (>50% of positions called heterozygous)	4	1	SACOL0135
MRSA_BC_18_N	low coverage filter (>10% of positions below set threshold)		2	SACOL0390	SACOL1246
MRSA_BC_18_N	coverage and mapping quality filter ( -+25% away from mean and mapping quality below 55)		1	SACOL2581
MRSA_BC_19_N	heterozygosity filter (>50% of positions called heterozygous)	8	1	SACOL0390
MRSA_BC_19_N	low coverage filter (>10% of positions below set threshold)		1	SACOL1246
MRSA_BC_19_N	coverage and mapping quality filter ( -+25% away from mean and mapping quality below 55)		6	SACOL0219	SACOL0432	SACOL1823	SACOL2433	SACOL2581	SACOL2642
MRSA_BC_20_I	heterozygosity filter (>50% of positions called heterozygous)	432	1	SACOL1643
MRSA_BC_20_I	low coverage filter (>10% of positions below set threshold)		36	SACOL0096	SACOL0702	SACOL0711	SACOL0721	SACOL0754	SACOL0845	SACOL0940	SACOL0986	SACOL1019	SACOL1032	SACOL1034	SACOL1190	SACOL1306	SACOL1357	SACOL1361	SACOL1381	SACOL1382	SACOL1395	SACOL1444	SACOL1455	SACOL1588	SACOL1724	SACOL1728	SACOL1826	SACOL1892	SACOL1971	SACOL1975	SACOL1987	SACOL2057	SACOL2089	SACOL2286	SACOL2308	SACOL2383	SACOL2384	SACOL2461	SACOL2621
MRSA_BC_20_I	coverage and mapping quality filter ( -+25% away from mean and mapping quality below 55)		395	SACOL0015	SACOL0019	SACOL0077	SACOL0092	SACOL0097	SACOL0113	SACOL0117	SACOL0136	SACOL0138	SACOL0148	SACOL0153	SACOL0155	SACOL0156	SACOL0167	SACOL0188	SACOL0199	SACOL0219	SACOL0230	SACOL0237	SACOL0244	SACOL0248	SACOL0253	SACOL0254	SACOL0271	SACOL0272	SACOL0275	SACOL0299	SACOL0300	SACOL0301	SACOL0390	SACOL0391	SACOL0402	SACOL0410	SACOL0422	SACOL0427	SACOL0437	SACOL0445	SACOL0446	SACOL0448	SACOL0453	SACOL0456	SACOL0465	SACOL0480	SACOL0496	SACOL0497	SACOL0498
MRSA_BC_21_I	heterozygosity filter (>50% of positions called heterozygous)	431	0
MRSA_BC_21_I	low coverage filter (>10% of positions below set threshold)		83	SACOL0136	SACOL0258	SACOL0612	SACOL0625	SACOL0670	SACOL0671	SACOL0692	SACOL0711	SACOL0721	SACOL0821	SACOL0845	SACOL0854	SACOL0969	SACOL1019	SACOL1030	SACOL1032	SACOL1056	SACOL1063	SACOL1088	SACOL1122	SACOL1135	SACOL1143	SACOL1173	SACOL1185	SACOL1207	SACOL1218	SACOL1236	SACOL1275	SACOL1286	SACOL1301	SACOL1306	SACOL1314	SACOL1319	SACOL1326	SACOL1335	SACOL1373	SACOL1381	SACOL1382	SACOL1395	SACOL1438	SACOL1444	SACOL1455	SACOL1481	SACOL1495	SACOL1526	SACOL1588
MRSA_BC_21_I	coverage and mapping quality filter ( -+25% away from mean and mapping quality below 55)		348	SACOL0010	SACOL0015	SACOL0019	SACOL0024	SACOL0077	SACOL0092	SACOL0096	SACOL0113	SACOL0117	SACOL0137	SACOL0141	SACOL0153	SACOL0155	SACOL0166	SACOL0167	SACOL0177	SACOL0188	SACOL0219	SACOL0230	SACOL0237	SACOL0244	SACOL0254	SACOL0263	SACOL0271	SACOL0275	SACOL0299	SACOL0300	SACOL0311	SACOL0390	SACOL0391	SACOL0402	SACOL0409	SACOL0418	SACOL0419	SACOL0424	SACOL0431	SACOL0437	SACOL0446	SACOL0448	SACOL0453	SACOL0465	SACOL0496	SACOL0497	SACOL0498	SACOL0505	SACOL0521
MRSA_BC_22_I	heterozygosity filter (>50% of positions called heterozygous)	357	0
MRSA_BC_22_I	low coverage filter (>10% of positions below set threshold)		67	SACOL0096	SACOL0136	SACOL0258	SACOL0465	SACOL0612	SACOL0692	SACOL0702	SACOL0711	SACOL0721	SACOL0726	SACOL0749	SACOL0754	SACOL0810	SACOL0828	SACOL0834	SACOL0845	SACOL0854	SACOL0871	SACOL0920	SACOL0940	SACOL0980	SACOL1019	SACOL1088	SACOL1111	SACOL1122	SACOL1234	SACOL1275	SACOL1306	SACOL1326	SACOL1334	SACOL1357	SACOL1361	SACOL1362	SACOL1373	SACOL1376	SACOL1381	SACOL1382	SACOL1438	SACOL1444	SACOL1453	SACOL1455	SACOL1481	SACOL1484	SACOL1526	SACOL1588	SACOL1606
MRSA_BC_22_I	coverage and mapping quality filter ( -+25% away from mean and mapping quality below 55)		290	SACOL0015	SACOL0019	SACOL0077	SACOL0092	SACOL0137	SACOL0153	SACOL0155	SACOL0167	SACOL0219	SACOL0230	SACOL0254	SACOL0271	SACOL0299	SACOL0300	SACOL0316	SACOL0390	SACOL0410	SACOL0418	SACOL0419	SACOL0420	SACOL0427	SACOL0437	SACOL0445	SACOL0446	SACOL0448	SACOL0497	SACOL0498	SACOL0546	SACOL0567	SACOL0614	SACOL0624	SACOL0627	SACOL0629	SACOL0631	SACOL0642	SACOL0664	SACOL0670	SACOL0676	SACOL0686	SACOL0724	SACOL0727	SACOL0730	SACOL0735	SACOL0736	SACOL0740	SACOL0744
MRSA_BC_23_I	heterozygosity filter (>50% of positions called heterozygous)	385	1	SACOL1971
MRSA_BC_23_I	low coverage filter (>10% of positions below set threshold)		75	SACOL0092	SACOL0096	SACOL0136	SACOL0682	SACOL0692	SACOL0702	SACOL0711	SACOL0721	SACOL0726	SACOL0735	SACOL0747	SACOL0754	SACOL0803	SACOL0810	SACOL0828	SACOL0834	SACOL0845	SACOL0868	SACOL0968	SACOL1019	SACOL1030	SACOL1032	SACOL1089	SACOL1114	SACOL1122	SACOL1135	SACOL1143	SACOL1188	SACOL1234	SACOL1236	SACOL1290	SACOL1303	SACOL1317	SACOL1326	SACOL1331	SACOL1334	SACOL1361	SACOL1381	SACOL1382	SACOL1395	SACOL1418	SACOL1438	SACOL1443	SACOL1444	SACOL1483	SACOL1511
MRSA_BC_23_I	coverage and mapping quality filter ( -+25% away from mean and mapping quality below 55)		309	SACOL0010	SACOL0015	SACOL0019	SACOL0077	SACOL0137	SACOL0148	SACOL0155	SACOL0159	SACOL0167	SACOL0191	SACOL0216	SACOL0219	SACOL0230	SACOL0237	SACOL0253	SACOL0254	SACOL0271	SACOL0275	SACOL0299	SACOL0300	SACOL0301	SACOL0391	SACOL0402	SACOL0410	SACOL0418	SACOL0420	SACOL0431	SACOL0437	SACOL0445	SACOL0446	SACOL0448	SACOL0453	SACOL0497	SACOL0498	SACOL0505	SACOL0551	SACOL0553	SACOL0558	SACOL0624	SACOL0628	SACOL0631	SACOL0664	SACOL0676	SACOL0686	SACOL0724	SACOL0727
MRSA_BC_24_N	heterozygosity filter (>50% of positions called heterozygous)	4	0
MRSA_BC_24_N	low coverage filter (>10% of positions below set threshold)		2	SACOL0390	SACOL1246
MRSA_BC_24_N	coverage and mapping quality filter ( -+25% away from mean and mapping quality below 55)		2	SACOL0862	SACOL2581
Experiment 3 part 2 (VRE)
Sample	Reason		Sum	Gene_IDs	...	...
VRE_BC_01_I	heterozygosity filter (>50% of positions called heterozygous)	90	1	EFAU004_00786
VRE_BC_01_I	low coverage filter (>10% of positions below set threshold)		14	EFAU004_00663	EFAU004_00760	EFAU004_00973	EFAU004_01025	EFAU004_01028	EFAU004_01113	EFAU004_01159	EFAU004_01165	EFAU004_01212	EFAU004_02194	EFAU004_02335	EFAU004_02565	EFAU004_02850
VRE_BC_01_I	coverage and mapping quality filter ( -+25% away from mean and mapping quality below 55)		75	EFAU004_00105	EFAU004_00112	EFAU004_00166	EFAU004_00271	EFAU004_00361	EFAU004_00419	EFAU004_00420	EFAU004_00423	EFAU004_00432	EFAU004_00450	EFAU004_00453	EFAU004_00456	EFAU004_00606	EFAU004_00607	EFAU004_00608	EFAU004_00610	EFAU004_00613	EFAU004_00616	EFAU004_00621	EFAU004_00627	EFAU004_00631	EFAU004_00635	EFAU004_00637	EFAU004_00884	EFAU004_00897	EFAU004_00914	EFAU004_01010	EFAU004_01013	EFAU004_01054	EFAU004_01216	EFAU004_01348	EFAU004_01350	EFAU004_01356	EFAU004_01359	EFAU004_01386	EFAU004_01667	EFAU004_01668	EFAU004_01670	EFAU004_01686	EFAU004_01716	EFAU004_01723	EFAU004_01737	EFAU004_01751	EFAU004_01786	EFAU004_01800	EFAU004_01930
VRE_BC_02_I	heterozygosity filter (>50% of positions called heterozygous)	923	80	EFAU004_00494	EFAU004_00786	EFAU004_01159	EFAU004_01398	EFAU004_01538
VRE_BC_02_I	low coverage filter (>10% of positions below set threshold)		406	EFAU004_00010	EFAU004_00016	EFAU004_00024	EFAU004_00074	EFAU004_00088	EFAU004_00090	EFAU004_00127	EFAU004_00128	EFAU004_00133	EFAU004_00165	EFAU004_00166	EFAU004_00169	EFAU004_00184	EFAU004_00186	EFAU004_00188	EFAU004_00191	EFAU004_00196	EFAU004_00203	EFAU004_00207	EFAU004_00213	EFAU004_00216	EFAU004_00237	EFAU004_00265	EFAU004_00376	EFAU004_00384	EFAU004_00385	EFAU004_00390	EFAU004_00396	EFAU004_00411	EFAU004_00413	EFAU004_00415	EFAU004_00419	EFAU004_00427	EFAU004_00428	EFAU004_00444	EFAU004_00448	EFAU004_00450	EFAU004_00451	EFAU004_00453	EFAU004_00455	EFAU004_00456	EFAU004_00457	EFAU004_00458	EFAU004_00483	EFAU004_00492	EFAU004_00498
VRE_BC_02_I	coverage and mapping quality filter ( -+25% away from mean and mapping quality below 55)		437	EFAU004_00112	EFAU004_00271	EFAU004_00362	EFAU004_00430	EFAU004_00607	EFAU004_00610	EFAU004_00616	EFAU004_00617	EFAU004_00623	EFAU004_00626	EFAU004_00627	EFAU004_00637	EFAU004_00884	EFAU004_00897	EFAU004_01356	EFAU004_01357	EFAU004_01359	EFAU004_01670	EFAU004_01689	EFAU004_01710	EFAU004_01723	EFAU004_01748	EFAU004_01786	EFAU004_01932	EFAU004_01939	EFAU004_02064	EFAU004_02098	EFAU004_02114	EFAU004_02122	EFAU004_02164	EFAU004_02167
VRE_BC_03_N	heterozygosity filter (>50% of positions called heterozygous)	1359	453	EFAU004_00073	EFAU004_00361	EFAU004_00494	EFAU004_00525	EFAU004_00980	EFAU004_01113	EFAU004_01195	EFAU004_01244	EFAU004_01761	EFAU004_01774	EFAU004_02178	EFAU004_02260	EFAU004_02288	EFAU004_02318	EFAU004_02498	EFAU004_02849
VRE_BC_03_N	low coverage filter (>10% of positions below set threshold)		453
VRE_BC_03_N	coverage and mapping quality filter ( -+25% away from mean and mapping quality below 55)		453
VRE_BC_04_N	heterozygosity filter (>50% of positions called heterozygous)	1404	468	EFAU004_00073	EFAU004_00121	EFAU004_00361	EFAU004_00455	EFAU004_00980	EFAU004_01189	EFAU004_01195	EFAU004_01244	EFAU004_01285	EFAU004_01728	EFAU004_02233	EFAU004_02288	EFAU004_02318	EFAU004_02498	EFAU004_02559
VRE_BC_04_N	low coverage filter (>10% of positions below set threshold)		468
VRE_BC_04_N	coverage and mapping quality filter ( -+25% away from mean and mapping quality below 55)		468
VRE_BC_05_N	heterozygosity filter (>50% of positions called heterozygous)	1418	471	EFAU004_01939	EFAU004_02288	EFAU004_02318
VRE_BC_05_N	low coverage filter (>10% of positions below set threshold)		473	EFAU004_01940	EFAU004_02069
VRE_BC_05_N	coverage and mapping quality filter ( -+25% away from mean and mapping quality below 55)		474	EFAU004_01934
VRE_BC_06_I	heterozygosity filter (>50% of positions called heterozygous)	1925	480	EFAU004_00494	EFAU004_00786	EFAU004_01240	EFAU004_01348	EFAU004_02168	EFAU004_02459
VRE_BC_06_I	low coverage filter (>10% of positions below set threshold)		704	EFAU004_00016	EFAU004_00024	EFAU004_00074	EFAU004_00087	EFAU004_00088	EFAU004_00090	EFAU004_00127	EFAU004_00129	EFAU004_00133	EFAU004_00165	EFAU004_00185	EFAU004_00205	EFAU004_00213	EFAU004_00216	EFAU004_00237	EFAU004_00372	EFAU004_00390	EFAU004_00411	EFAU004_00413	EFAU004_00414	EFAU004_00427	EFAU004_00428	EFAU004_00448	EFAU004_00450	EFAU004_00451	EFAU004_00453	EFAU004_00455	EFAU004_00456	EFAU004_00457	EFAU004_00483	EFAU004_00486	EFAU004_00492	EFAU004_00493	EFAU004_00505	EFAU004_00539	EFAU004_00552	EFAU004_00583	EFAU004_00596	EFAU004_00599	EFAU004_00609	EFAU004_00623	EFAU004_00654	EFAU004_00663	EFAU004_00704	EFAU004_00706	EFAU004_00725
VRE_BC_06_I	coverage and mapping quality filter ( -+25% away from mean and mapping quality below 55)		741	EFAU004_00112	EFAU004_00166	EFAU004_00362	EFAU004_00385	EFAU004_00419	EFAU004_00616	EFAU004_00617	EFAU004_00627	EFAU004_00637	EFAU004_00884	EFAU004_00897	EFAU004_01356	EFAU004_01357	EFAU004_01358	EFAU004_01359	EFAU004_01670	EFAU004_01689	EFAU004_01716	EFAU004_01737	EFAU004_01741	EFAU004_01748	EFAU004_01786	EFAU004_01800	EFAU004_01939	EFAU004_01940	EFAU004_01997	EFAU004_02048	EFAU004_02058	EFAU004_02064	EFAU004_02069	EFAU004_02098	EFAU004_02099	EFAU004_02102	EFAU004_02164	EFAU004_02166	EFAU004_02167	EFAU004_02227
VRE_BC_07_N	heterozygosity filter (>50% of positions called heterozygous)	2240	744	EFAU004_00073	EFAU004_02288	EFAU004_02318
VRE_BC_07_N	low coverage filter (>10% of positions below set threshold)		748	EFAU004_02112	EFAU004_02114	EFAU004_02115	EFAU004_02121
VRE_BC_07_N	coverage and mapping quality filter ( -+25% away from mean and mapping quality below 55)		748
VRE_BC_08_N	heterozygosity filter (>50% of positions called heterozygous)	2415	804	EFAU004_00092	EFAU004_00107	EFAU004_00115	EFAU004_00116	EFAU004_00119	EFAU004_00136	EFAU004_00137	EFAU004_00138	EFAU004_00143	EFAU004_00171	EFAU004_00172	EFAU004_00176	EFAU004_00198	EFAU004_00225	EFAU004_00266	EFAU004_00377	EFAU004_00387	EFAU004_00494	EFAU004_00500	EFAU004_00525	EFAU004_00528	EFAU004_00537	EFAU004_00538	EFAU004_00655	EFAU004_00664	EFAU004_00672	EFAU004_00731	EFAU004_00771	EFAU004_00775	EFAU004_00992	EFAU004_00997	EFAU004_01033	EFAU004_01104	EFAU004_01124	EFAU004_01194	EFAU004_01237	EFAU004_01296	EFAU004_01322	EFAU004_01533	EFAU004_01562	EFAU004_01793	EFAU004_02005	EFAU004_02176	EFAU004_02214	EFAU004_02263	EFAU004_02273
VRE_BC_08_N	low coverage filter (>10% of positions below set threshold)		805	EFAU004_02069
VRE_BC_08_N	coverage and mapping quality filter ( -+25% away from mean and mapping quality below 55)		806	EFAU004_00786
VRE_BC_09_N	heterozygosity filter (>50% of positions called heterozygous)	2430	810	EFAU004_00073	EFAU004_02233	EFAU004_02288	EFAU004_02318
VRE_BC_09_N	low coverage filter (>10% of positions below set threshold)		810
VRE_BC_09_N	coverage and mapping quality filter ( -+25% away from mean and mapping quality below 55)		810
VRE_BC_10_I	heterozygosity filter (>50% of positions called heterozygous)	2685	812	EFAU004_00786	EFAU004_01777
VRE_BC_10_I	low coverage filter (>10% of positions below set threshold)		924	EFAU004_00074	EFAU004_00127	EFAU004_00185	EFAU004_00203	EFAU004_00213	EFAU004_00216	EFAU004_00428	EFAU004_00444	EFAU004_00455	EFAU004_00539	EFAU004_00598	EFAU004_00609	EFAU004_00610	EFAU004_00618	EFAU004_00621	EFAU004_00663	EFAU004_00704	EFAU004_00724	EFAU004_00726	EFAU004_00740	EFAU004_00748	EFAU004_00760	EFAU004_00772	EFAU004_00779	EFAU004_00871	EFAU004_00872	EFAU004_00890	EFAU004_00892	EFAU004_00897	EFAU004_00921	EFAU004_00922	EFAU004_00955	EFAU004_00956	EFAU004_00961	EFAU004_00972	EFAU004_00980	EFAU004_00986	EFAU004_01000	EFAU004_01002	EFAU004_01010	EFAU004_01025	EFAU004_01026	EFAU004_01028	EFAU004_01070	EFAU004_01086	EFAU004_01113
VRE_BC_10_I	coverage and mapping quality filter ( -+25% away from mean and mapping quality below 55)		949	EFAU004_00094	EFAU004_00166	EFAU004_00385	EFAU004_00419	EFAU004_00727	EFAU004_00882	EFAU004_00883	EFAU004_00884	EFAU004_01046	EFAU004_01353	EFAU004_01386	EFAU004_01939	EFAU004_01940	EFAU004_01997	EFAU004_02000	EFAU004_02002	EFAU004_02014	EFAU004_02023	EFAU004_02025	EFAU004_02039	EFAU004_02044	EFAU004_02098	EFAU004_02114	EFAU004_02122	EFAU004_02281
VRE_BC_11_I	heterozygosity filter (>50% of positions called heterozygous)	3276	952	EFAU004_00494	EFAU004_00779	EFAU004_01350
VRE_BC_11_I	low coverage filter (>10% of positions below set threshold)		1147	EFAU004_00009	EFAU004_00090	EFAU004_00127	EFAU004_00133	EFAU004_00185	EFAU004_00191	EFAU004_00203	EFAU004_00205	EFAU004_00213	EFAU004_00216	EFAU004_00237	EFAU004_00372	EFAU004_00384	EFAU004_00410	EFAU004_00411	EFAU004_00414	EFAU004_00428	EFAU004_00432	EFAU004_00444	EFAU004_00448	EFAU004_00451	EFAU004_00453	EFAU004_00455	EFAU004_00456	EFAU004_00486	EFAU004_00492	EFAU004_00501	EFAU004_00525	EFAU004_00539	EFAU004_00552	EFAU004_00583	EFAU004_00596	EFAU004_00599	EFAU004_00606	EFAU004_00618	EFAU004_00620	EFAU004_00625	EFAU004_00663	EFAU004_00704	EFAU004_00723	EFAU004_00726	EFAU004_00729	EFAU004_00730	EFAU004_00748	EFAU004_00749	EFAU004_00760
VRE_BC_11_I	coverage and mapping quality filter ( -+25% away from mean and mapping quality below 55)		1177	EFAU004_00166	EFAU004_00423	EFAU004_00505	EFAU004_00610	EFAU004_00617	EFAU004_00626	EFAU004_00627	EFAU004_00637	EFAU004_01013	EFAU004_01356	EFAU004_01357	EFAU004_01359	EFAU004_01723	EFAU004_01734	EFAU004_01748	EFAU004_01786	EFAU004_01800	EFAU004_01939	EFAU004_01997	EFAU004_02048	EFAU004_02063	EFAU004_02064	EFAU004_02102	EFAU004_02114	EFAU004_02122	EFAU004_02164	EFAU004_02167	EFAU004_02227	EFAU004_02335	EFAU004_02423
VRE_BC_12_N	heterozygosity filter (>50% of positions called heterozygous)	3681	1226	EFAU004_00007	EFAU004_00092	EFAU004_00115	EFAU004_00116	EFAU004_00136	EFAU004_00171	EFAU004_00176	EFAU004_00181	EFAU004_00223	EFAU004_00377	EFAU004_00387	EFAU004_00525	EFAU004_00537	EFAU004_00543	EFAU004_00544	EFAU004_00655	EFAU004_00664	EFAU004_00725	EFAU004_00760	EFAU004_00771	EFAU004_00887	EFAU004_00897	EFAU004_00908	EFAU004_00959	EFAU004_00971	EFAU004_00997	EFAU004_01033	EFAU004_01039	EFAU004_01104	EFAU004_01124	EFAU004_01194	EFAU004_01206	EFAU004_01237	EFAU004_01322	EFAU004_01393	EFAU004_01793	EFAU004_02005	EFAU004_02168	EFAU004_02244	EFAU004_02260	EFAU004_02273	EFAU004_02336	EFAU004_02596	EFAU004_02609	EFAU004_02618	EFAU004_02623
VRE_BC_12_N	low coverage filter (>10% of positions below set threshold)		1227	EFAU004_02069
VRE_BC_12_N	coverage and mapping quality filter ( -+25% away from mean and mapping quality below 55)		1228	EFAU004_00786
VRE_BC_13_I	heterozygosity filter (>50% of positions called heterozygous)	3778	1228
VRE_BC_13_I	low coverage filter (>10% of positions below set threshold)		1262	EFAU004_00024	EFAU004_00455	EFAU004_00492	EFAU004_00533	EFAU004_00552	EFAU004_00610	EFAU004_00740	EFAU004_00760	EFAU004_00761	EFAU004_00972	EFAU004_00979	EFAU004_01025	EFAU004_01028	EFAU004_01070	EFAU004_01113	EFAU004_01136	EFAU004_01159	EFAU004_01163	EFAU004_01165	EFAU004_01196	EFAU004_01245	EFAU004_01305	EFAU004_01359	EFAU004_01546	EFAU004_01667	EFAU004_01751	EFAU004_01790	EFAU004_01799	EFAU004_01800	EFAU004_02194	EFAU004_02529	EFAU004_02565	EFAU004_02651	EFAU004_02652
VRE_BC_13_I	coverage and mapping quality filter ( -+25% away from mean and mapping quality below 55)		1288	EFAU004_00112	EFAU004_00166	EFAU004_00181	EFAU004_00882	EFAU004_01046	EFAU004_01319	EFAU004_01353	EFAU004_01386	EFAU004_01670	EFAU004_01690	EFAU004_02000	EFAU004_02010	EFAU004_02014	EFAU004_02023	EFAU004_02025	EFAU004_02044	EFAU004_02046	EFAU004_02052	EFAU004_02055	EFAU004_02058	EFAU004_02099	EFAU004_02102	EFAU004_02110	EFAU004_02281	EFAU004_02640	EFAU004_02814
VRE_BC_14_N	heterozygosity filter (>50% of positions called heterozygous)	3879	1293	EFAU004_00073	EFAU004_00494	EFAU004_01541	EFAU004_02288	EFAU004_02318
VRE_BC_14_N	low coverage filter (>10% of positions below set threshold)		1293
VRE_BC_14_N	coverage and mapping quality filter ( -+25% away from mean and mapping quality below 55)		1293
VRE_BC_15_I	heterozygosity filter (>50% of positions called heterozygous)	4152	1297	EFAU004_00494	EFAU004_01296	EFAU004_01537	EFAU004_01799
VRE_BC_15_I	low coverage filter (>10% of positions below set threshold)		1417	EFAU004_00024	EFAU004_00090	EFAU004_00165	EFAU004_00205	EFAU004_00216	EFAU004_00372	EFAU004_00384	EFAU004_00428	EFAU004_00438	EFAU004_00451	EFAU004_00454	EFAU004_00492	EFAU004_00493	EFAU004_00533	EFAU004_00635	EFAU004_00663	EFAU004_00706	EFAU004_00740	EFAU004_00748	EFAU004_00760	EFAU004_00779	EFAU004_00870	EFAU004_00871	EFAU004_00872	EFAU004_00875	EFAU004_00877	EFAU004_00883	EFAU004_00884	EFAU004_00892	EFAU004_00903	EFAU004_00912	EFAU004_00956	EFAU004_00972	EFAU004_00973	EFAU004_00974	EFAU004_00979	EFAU004_00995	EFAU004_01005	EFAU004_01014	EFAU004_01023	EFAU004_01025	EFAU004_01028	EFAU004_01030	EFAU004_01046	EFAU004_01052	EFAU004_01095
VRE_BC_15_I	coverage and mapping quality filter ( -+25% away from mean and mapping quality below 55)		1438	EFAU004_00126	EFAU004_00166	EFAU004_00396	EFAU004_00419	EFAU004_00727	EFAU004_01285	EFAU004_01386	EFAU004_01939	EFAU004_01996	EFAU004_01997	EFAU004_02000	EFAU004_02004	EFAU004_02014	EFAU004_02020	EFAU004_02023	EFAU004_02044	EFAU004_02046	EFAU004_02062	EFAU004_02099	EFAU004_02102	EFAU004_02123
VRE_BC_16_I	heterozygosity filter (>50% of positions called heterozygous)	4373	1438
VRE_BC_16_I	low coverage filter (>10% of positions below set threshold)		1457	EFAU004_00456	EFAU004_00552	EFAU004_00621	EFAU004_00760	EFAU004_01025	EFAU004_01051	EFAU004_01136	EFAU004_01158	EFAU004_01159	EFAU004_01165	EFAU004_01245	EFAU004_01537	EFAU004_01776	EFAU004_01930	EFAU004_02194	EFAU004_02335	EFAU004_02354	EFAU004_02565	EFAU004_02850
VRE_BC_16_I	coverage and mapping quality filter ( -+25% away from mean and mapping quality below 55)		1478	EFAU004_00112	EFAU004_00166	EFAU004_00385	EFAU004_00419	EFAU004_00882	EFAU004_00884	EFAU004_01353	EFAU004_01386	EFAU004_01667	EFAU004_01689	EFAU004_01725	EFAU004_02000	EFAU004_02014	EFAU004_02020	EFAU004_02039	EFAU004_02052	EFAU004_02062	EFAU004_02102	EFAU004_02110	EFAU004_02281	EFAU004_02651
VRE_BC_17_I	heterozygosity filter (>50% of positions called heterozygous)	4560	1479	EFAU004_01238
VRE_BC_17_I	low coverage filter (>10% of positions below set threshold)		1530	EFAU004_00010	EFAU004_00185	EFAU004_00216	EFAU004_00372	EFAU004_00396	EFAU004_00428	EFAU004_00455	EFAU004_00501	EFAU004_00552	EFAU004_00663	EFAU004_00740	EFAU004_00748	EFAU004_00760	EFAU004_00761	EFAU004_00974	EFAU004_00986	EFAU004_01070	EFAU004_01136	EFAU004_01158	EFAU004_01159	EFAU004_01165	EFAU004_01208	EFAU004_01212	EFAU004_01234	EFAU004_01245	EFAU004_01300	EFAU004_01339	EFAU004_01350	EFAU004_01356	EFAU004_01359	EFAU004_01399	EFAU004_01535	EFAU004_01537	EFAU004_01661	EFAU004_01725	EFAU004_01790	EFAU004_01799	EFAU004_01800	EFAU004_01888	EFAU004_02036	EFAU004_02046	EFAU004_02102	EFAU004_02194	EFAU004_02335	EFAU004_02459	EFAU004_02506
VRE_BC_17_I	coverage and mapping quality filter ( -+25% away from mean and mapping quality below 55)		1551	EFAU004_00112	EFAU004_00166	EFAU004_00385	EFAU004_00419	EFAU004_00882	EFAU004_00884	EFAU004_01046	EFAU004_01386	EFAU004_01994	EFAU004_02000	EFAU004_02014	EFAU004_02020	EFAU004_02023	EFAU004_02039	EFAU004_02044	EFAU004_02052	EFAU004_02062	EFAU004_02088	EFAU004_02097	EFAU004_02281	EFAU004_02649
VRE_BC_18_N	heterozygosity filter (>50% of positions called heterozygous)	4812	1603	EFAU004_00005	EFAU004_00007	EFAU004_00092	EFAU004_00107	EFAU004_00116	EFAU004_00136	EFAU004_00138	EFAU004_00171	EFAU004_00172	EFAU004_00181	EFAU004_00234	EFAU004_00377	EFAU004_00500	EFAU004_00525	EFAU004_00537	EFAU004_00538	EFAU004_00648	EFAU004_00655	EFAU004_00664	EFAU004_00710	EFAU004_00715	EFAU004_00725	EFAU004_00731	EFAU004_00776	EFAU004_00784	EFAU004_00897	EFAU004_00908	EFAU004_00911	EFAU004_00951	EFAU004_00997	EFAU004_01033	EFAU004_01039	EFAU004_01194	EFAU004_01322	EFAU004_01395	EFAU004_02005	EFAU004_02011	EFAU004_02027	EFAU004_02168	EFAU004_02260	EFAU004_02263	EFAU004_02268	EFAU004_02273	EFAU004_02303	EFAU004_02329	EFAU004_02336
VRE_BC_18_N	low coverage filter (>10% of positions below set threshold)		1604	EFAU004_02069
VRE_BC_18_N	coverage and mapping quality filter ( -+25% away from mean and mapping quality below 55)		1605	EFAU004_00786
VRE_BC_19_I	heterozygosity filter (>50% of positions called heterozygous)	4910	1606	EFAU004_01196
VRE_BC_19_I	low coverage filter (>10% of positions below set threshold)		1622	EFAU004_00216	EFAU004_00501	EFAU004_00552	EFAU004_00760	EFAU004_00979	EFAU004_01007	EFAU004_01052	EFAU004_01159	EFAU004_01212	EFAU004_01245	EFAU004_01388	EFAU004_01399	EFAU004_01542	EFAU004_02069	EFAU004_02611	EFAU004_02850
VRE_BC_19_I	coverage and mapping quality filter ( -+25% away from mean and mapping quality below 55)		1682	EFAU004_00112	EFAU004_00166	EFAU004_00361	EFAU004_00362	EFAU004_00413	EFAU004_00419	EFAU004_00423	EFAU004_00425	EFAU004_00456	EFAU004_00603	EFAU004_00606	EFAU004_00607	EFAU004_00610	EFAU004_00613	EFAU004_00627	EFAU004_00631	EFAU004_00635	EFAU004_00637	EFAU004_00669	EFAU004_00786	EFAU004_00882	EFAU004_00897	EFAU004_01350	EFAU004_01355	EFAU004_01356	EFAU004_01359	EFAU004_01386	EFAU004_01667	EFAU004_01668	EFAU004_01676	EFAU004_01689	EFAU004_01716	EFAU004_01723	EFAU004_01737	EFAU004_01748	EFAU004_01751	EFAU004_01786	EFAU004_01800	EFAU004_01940	EFAU004_01993	EFAU004_01995	EFAU004_02046	EFAU004_02048	EFAU004_02052	EFAU004_02053	EFAU004_02058
VRE_BC_20_I	heterozygosity filter (>50% of positions called heterozygous)	5143	1682
VRE_BC_20_I	low coverage filter (>10% of positions below set threshold)		1716	EFAU004_00024	EFAU004_00205	EFAU004_00419	EFAU004_00428	EFAU004_00456	EFAU004_00533	EFAU004_00552	EFAU004_00610	EFAU004_00663	EFAU004_00705	EFAU004_00760	EFAU004_00979	EFAU004_01025	EFAU004_01052	EFAU004_01136	EFAU004_01158	EFAU004_01159	EFAU004_01165	EFAU004_01212	EFAU004_01245	EFAU004_01305	EFAU004_01334	EFAU004_01537	EFAU004_01661	EFAU004_01790	EFAU004_01800	EFAU004_01935	EFAU004_01940	EFAU004_02069	EFAU004_02194	EFAU004_02459	EFAU004_02565	EFAU004_02651	EFAU004_02850
VRE_BC_20_I	coverage and mapping quality filter ( -+25% away from mean and mapping quality below 55)		1745	EFAU004_00162	EFAU004_00166	EFAU004_00185	EFAU004_00385	EFAU004_01054	EFAU004_01189	EFAU004_01318	EFAU004_01339	EFAU004_01350	EFAU004_01356	EFAU004_01358	EFAU004_01359	EFAU004_01667	EFAU004_01716	EFAU004_01723	EFAU004_01745	EFAU004_01776	EFAU004_01782	EFAU004_01786	EFAU004_01997	EFAU004_02012	EFAU004_02046	EFAU004_02048	EFAU004_02052	EFAU004_02053	EFAU004_02058	EFAU004_02062	EFAU004_02063	EFAU004_02064
VRE_BC_21_N	heterozygosity filter (>50% of positions called heterozygous)	5369	1788	EFAU004_00107	EFAU004_00115	EFAU004_00136	EFAU004_00137	EFAU004_00171	EFAU004_00215	EFAU004_00234	EFAU004_00377	EFAU004_00387	EFAU004_00415	EFAU004_00495	EFAU004_00525	EFAU004_00537	EFAU004_00544	EFAU004_00655	EFAU004_00725	EFAU004_00731	EFAU004_00732	EFAU004_00760	EFAU004_00768	EFAU004_00775	EFAU004_00897	EFAU004_00971	EFAU004_00997	EFAU004_01033	EFAU004_01041	EFAU004_01179	EFAU004_01237	EFAU004_01322	EFAU004_01339	EFAU004_01533	EFAU004_01719	EFAU004_01793	EFAU004_02005	EFAU004_02011	EFAU004_02214	EFAU004_02246	EFAU004_02260	EFAU004_02273	EFAU004_02487	EFAU004_02623	EFAU004_02634	EFAU004_02653
VRE_BC_21_N	low coverage filter (>10% of positions below set threshold)		1790	EFAU004_01933	EFAU004_02069
VRE_BC_21_N	coverage and mapping quality filter ( -+25% away from mean and mapping quality below 55)		1791	EFAU004_00786
VRE_BC_22_I	heterozygosity filter (>50% of positions called heterozygous)	1905	1795	EFAU004_00663	EFAU004_00774	EFAU004_00786	EFAU004_01292
VRE_BC_22_I	low coverage filter (>10% of positions below set threshold)		17	EFAU004_00749	EFAU004_00979	EFAU004_01002	EFAU004_01052	EFAU004_01077	EFAU004_01112	EFAU004_01136	EFAU004_01300	EFAU004_01535	EFAU004_01538	EFAU004_01751	EFAU004_01782	EFAU004_02261	EFAU004_02281	EFAU004_02459	EFAU004_02565	EFAU004_02611
VRE_BC_22_I	coverage and mapping quality filter ( -+25% away from mean and mapping quality below 55)		93	EFAU004_00091	EFAU004_00126	EFAU004_00166	EFAU004_00181	EFAU004_00231	EFAU004_00385	EFAU004_00419	EFAU004_00527	EFAU004_00533	EFAU004_00727	EFAU004_00871	EFAU004_00876	EFAU004_00877	EFAU004_00882	EFAU004_00884	EFAU004_00888	EFAU004_00896	EFAU004_00897	EFAU004_00899	EFAU004_00912	EFAU004_01230	EFAU004_01285	EFAU004_01314	EFAU004_01319	EFAU004_01353	EFAU004_01386	EFAU004_01388	EFAU004_01391	EFAU004_01667	EFAU004_01668	EFAU004_01669	EFAU004_01670	EFAU004_01686	EFAU004_01687	EFAU004_01689	EFAU004_01690	EFAU004_01710	EFAU004_01716	EFAU004_01723	EFAU004_01737	EFAU004_01741	EFAU004_01748	EFAU004_01771	EFAU004_01776	EFAU004_01786	EFAU004_01788
VRE_BC_23_N	heterozygosity filter (>50% of positions called heterozygous)	291	96	EFAU004_00073	EFAU004_02288	EFAU004_02420
VRE_BC_23_N	low coverage filter (>10% of positions below set threshold)		97	EFAU004_02069
VRE_BC_23_N	coverage and mapping quality filter ( -+25% away from mean and mapping quality below 55)		98	EFAU004_01934
VRE_BC_24_N	heterozygosity filter (>50% of positions called heterozygous)	422	140	EFAU004_00007	EFAU004_00115	EFAU004_00116	EFAU004_00136	EFAU004_00377	EFAU004_00525	EFAU004_00537	EFAU004_00543	EFAU004_00655	EFAU004_00664	EFAU004_00725	EFAU004_00731	EFAU004_00771	EFAU004_00775	EFAU004_00952	EFAU004_00971	EFAU004_00997	EFAU004_01033	EFAU004_01041	EFAU004_01104	EFAU004_01154	EFAU004_01162	EFAU004_01194	EFAU004_01237	EFAU004_01296	EFAU004_01322	EFAU004_01533	EFAU004_01557	EFAU004_01562	EFAU004_01793	EFAU004_01877	EFAU004_01933	EFAU004_02246	EFAU004_02260	EFAU004_02307	EFAU004_02329	EFAU004_02336	EFAU004_02623	EFAU004_02634	EFAU004_02648	EFAU004_02653	EFAU004_02833
VRE_BC_24_N	low coverage filter (>10% of positions below set threshold)		140
VRE_BC_24_N	coverage and mapping quality filter ( -+25% away from mean and mapping quality below 55)		142	EFAU004_00786	EFAU004_02069
[truncated: 491 more columns]

## Sheet: Sup.3 (Excluded Positions)
Supplementary Table 3: List of excluded positions for each experiment and the reasons for the exclusion
			Experiment 1 (MRSA)	Experiment 2 (VRE)	Experiment 3 part 1 (MRSA)	Experiment 3 part 1 (VRE)	Experiment 3 part 2 (MRSA)	Experiment 3 part 2 (VRE)
			Nanopore	Nanopore	Hybrid	Hybrid	Mixed	Mixed
Excluded 1st		Heterozygous_in_at_least_one_isolate	544	619	728	673	385	489
Excluded 4th		Coverage_below_threshold_in_at_least_one_isolate	0	176	10576	2276	10287	1991
Excluded 2nd		AF_below_0.5_in_at_least_one_isolate	66	30	87	37	68	30
Excluded 3rd		Low_quality_in_at_least_one_isolate	19	52	51	62	28	47
		Sum	629	877	11442	3048	10768	2557
Experiment 1 (MRSA)
Gene_ID	Position	Reason
SACOL0002	326	Heterozygous_in_at_least_one_isolate
SACOL0005	1622	Heterozygous_in_at_least_one_isolate
SACOL0005	1728	Heterozygous_in_at_least_one_isolate
SACOL0006	246	Heterozygous_in_at_least_one_isolate
SACOL0012	405	Low_quality_in_at_least_one_isolate
SACOL0018	1127	Heterozygous_in_at_least_one_isolate
SACOL0018	1128	Heterozygous_in_at_least_one_isolate
SACOL0020	808	Heterozygous_in_at_least_one_isolate
SACOL0022	159	Heterozygous_in_at_least_one_isolate
SACOL0135	1005	Heterozygous_in_at_least_one_isolate
SACOL0135	1359	Heterozygous_in_at_least_one_isolate
SACOL0135	1438	Heterozygous_in_at_least_one_isolate
SACOL0135	1444	Heterozygous_in_at_least_one_isolate
SACOL0135	1494	Heterozygous_in_at_least_one_isolate
SACOL0135	1515	Heterozygous_in_at_least_one_isolate
SACOL0135	1638	Heterozygous_in_at_least_one_isolate
SACOL0135	2013	Heterozygous_in_at_least_one_isolate
SACOL0135	2149	Heterozygous_in_at_least_one_isolate
SACOL0135	462	Heterozygous_in_at_least_one_isolate
SACOL0135	540	Heterozygous_in_at_least_one_isolate
SACOL0139	757	Heterozygous_in_at_least_one_isolate
SACOL0139	945	Heterozygous_in_at_least_one_isolate
SACOL0142	428	Heterozygous_in_at_least_one_isolate
SACOL0160	1012	Heterozygous_in_at_least_one_isolate
SACOL0160	118	Heterozygous_in_at_least_one_isolate
SACOL0165	261	Heterozygous_in_at_least_one_isolate
SACOL0171	680	Heterozygous_in_at_least_one_isolate
SACOL0175	517	Heterozygous_in_at_least_one_isolate
SACOL0180	1189	Heterozygous_in_at_least_one_isolate
SACOL0180	204	Heterozygous_in_at_least_one_isolate
SACOL0188	1572	AF_below_0.5_in_at_least_one_isolate
SACOL0194	1150	Heterozygous_in_at_least_one_isolate
SACOL0196	495	Heterozygous_in_at_least_one_isolate
SACOL0198	447	Heterozygous_in_at_least_one_isolate
SACOL0207	1455	AF_below_0.5_in_at_least_one_isolate
SACOL0220	849	AF_below_0.5_in_at_least_one_isolate
SACOL0235	332	Heterozygous_in_at_least_one_isolate
SACOL0241	191	Heterozygous_in_at_least_one_isolate
SACOL0242	320	Heterozygous_in_at_least_one_isolate
SACOL0252	103	AF_below_0.5_in_at_least_one_isolate
SACOL0258	127	AF_below_0.5_in_at_least_one_isolate
SACOL0261	504	Heterozygous_in_at_least_one_isolate
SACOL0261	505	Heterozygous_in_at_least_one_isolate
SACOL0263	208	Heterozygous_in_at_least_one_isolate
SACOL0263	484	Heterozygous_in_at_least_one_isolate
SACOL0263	889	Heterozygous_in_at_least_one_isolate
SACOL0272	1009	Heterozygous_in_at_least_one_isolate
SACOL0272	804	Heterozygous_in_at_least_one_isolate
SACOL0303	394	Heterozygous_in_at_least_one_isolate
SACOL0310	225	Heterozygous_in_at_least_one_isolate
SACOL0316	1075	Heterozygous_in_at_least_one_isolate
SACOL0390	39	Heterozygous_in_at_least_one_isolate
SACOL0390	87	Heterozygous_in_at_least_one_isolate
SACOL0390	94	Heterozygous_in_at_least_one_isolate
SACOL0391	726	Heterozygous_in_at_least_one_isolate
SACOL0394	339	Heterozygous_in_at_least_one_isolate
SACOL0429	539	Heterozygous_in_at_least_one_isolate
SACOL0455	418	AF_below_0.5_in_at_least_one_isolate
SACOL0455	418	Low_quality_in_at_least_one_isolate
SACOL0459	1152	Heterozygous_in_at_least_one_isolate
SACOL0504	228	Low_quality_in_at_least_one_isolate
SACOL0515	140	Heterozygous_in_at_least_one_isolate
SACOL0516	291	AF_below_0.5_in_at_least_one_isolate
SACOL0516	292	AF_below_0.5_in_at_least_one_isolate
SACOL0522	352	Heterozygous_in_at_least_one_isolate
SACOL0527	522	Heterozygous_in_at_least_one_isolate
SACOL0547	448	Heterozygous_in_at_least_one_isolate
SACOL0549	271	Heterozygous_in_at_least_one_isolate
SACOL0549	990	Heterozygous_in_at_least_one_isolate
SACOL0555	1277	Heterozygous_in_at_least_one_isolate
SACOL0555	503	Heterozygous_in_at_least_one_isolate
SACOL0562	1280	Heterozygous_in_at_least_one_isolate
SACOL0579	186	Heterozygous_in_at_least_one_isolate
SACOL0588	640	Heterozygous_in_at_least_one_isolate
SACOL0589	3096	Heterozygous_in_at_least_one_isolate
SACOL0589	385	Heterozygous_in_at_least_one_isolate
SACOL0596	714	Heterozygous_in_at_least_one_isolate
SACOL0620	481	Heterozygous_in_at_least_one_isolate
SACOL0706	204	Heterozygous_in_at_least_one_isolate
SACOL0706	205	Heterozygous_in_at_least_one_isolate
SACOL0706	876	Heterozygous_in_at_least_one_isolate
SACOL0707	486	AF_below_0.5_in_at_least_one_isolate
SACOL0707	487	AF_below_0.5_in_at_least_one_isolate
SACOL0707	488	AF_below_0.5_in_at_least_one_isolate
SACOL0711	954	Heterozygous_in_at_least_one_isolate
SACOL0722	652	Heterozygous_in_at_least_one_isolate
SACOL0722	653	Heterozygous_in_at_least_one_isolate
SACOL0754	1017	Heterozygous_in_at_least_one_isolate
SACOL0754	573	AF_below_0.5_in_at_least_one_isolate
SACOL0761	875	Heterozygous_in_at_least_one_isolate
SACOL0778	264	Heterozygous_in_at_least_one_isolate
SACOL0780	312	AF_below_0.5_in_at_least_one_isolate
SACOL0780	312	Low_quality_in_at_least_one_isolate
SACOL0816	1479	Heterozygous_in_at_least_one_isolate
SACOL0824	487	Heterozygous_in_at_least_one_isolate
SACOL0826	791	Heterozygous_in_at_least_one_isolate
SACOL0838	189	Heterozygous_in_at_least_one_isolate
SACOL0841	337	Heterozygous_in_at_least_one_isolate
SACOL0846	1001	Heterozygous_in_at_least_one_isolate
SACOL0846	371	Heterozygous_in_at_least_one_isolate
SACOL0860	113	AF_below_0.5_in_at_least_one_isolate
SACOL0860	633	AF_below_0.5_in_at_least_one_isolate
SACOL0865	115	Heterozygous_in_at_least_one_isolate
SACOL0932	400	Heterozygous_in_at_least_one_isolate
SACOL0946	1163	Heterozygous_in_at_least_one_isolate
SACOL0946	1262	Heterozygous_in_at_least_one_isolate
SACOL0952	382	Heterozygous_in_at_least_one_isolate
SACOL0978	1291	Heterozygous_in_at_least_one_isolate
SACOL0978	1713	Heterozygous_in_at_least_one_isolate
SACOL0979	1201	Heterozygous_in_at_least_one_isolate
SACOL0979	2499	Heterozygous_in_at_least_one_isolate
SACOL0988	38	Heterozygous_in_at_least_one_isolate
SACOL0988	585	Heterozygous_in_at_least_one_isolate
SACOL1021	235	Heterozygous_in_at_least_one_isolate
SACOL1026	482	Heterozygous_in_at_least_one_isolate
SACOL1058	982	AF_below_0.5_in_at_least_one_isolate
SACOL1065	102	Low_quality_in_at_least_one_isolate
SACOL1065	111	Low_quality_in_at_least_one_isolate
SACOL1065	116	AF_below_0.5_in_at_least_one_isolate
SACOL1065	121	AF_below_0.5_in_at_least_one_isolate
SACOL1065	121	Low_quality_in_at_least_one_isolate
SACOL1065	129	Low_quality_in_at_least_one_isolate
SACOL1065	139	AF_below_0.5_in_at_least_one_isolate
SACOL1065	139	Low_quality_in_at_least_one_isolate
SACOL1065	142	Low_quality_in_at_least_one_isolate
SACOL1069	339	Heterozygous_in_at_least_one_isolate
SACOL1080	743	Heterozygous_in_at_least_one_isolate
SACOL1085	710	Heterozygous_in_at_least_one_isolate
SACOL1092	1578	Heterozygous_in_at_least_one_isolate
SACOL1110	514	Heterozygous_in_at_least_one_isolate
SACOL1115	127	AF_below_0.5_in_at_least_one_isolate
SACOL1122	19	Heterozygous_in_at_least_one_isolate
SACOL1123	1011	Heterozygous_in_at_least_one_isolate
SACOL1123	1017	Heterozygous_in_at_least_one_isolate
SACOL1123	900	Heterozygous_in_at_least_one_isolate
SACOL1157	1735	Heterozygous_in_at_least_one_isolate
SACOL1159	1263	Heterozygous_in_at_least_one_isolate
SACOL1182	806	Heterozygous_in_at_least_one_isolate
SACOL1183	1005	Heterozygous_in_at_least_one_isolate
SACOL1183	1008	Heterozygous_in_at_least_one_isolate
SACOL1183	1020	Heterozygous_in_at_least_one_isolate
SACOL1183	1030	Heterozygous_in_at_least_one_isolate
SACOL1183	1057	Heterozygous_in_at_least_one_isolate
SACOL1183	1098	Heterozygous_in_at_least_one_isolate
SACOL1183	1104	Heterozygous_in_at_least_one_isolate
SACOL1183	1134	Heterozygous_in_at_least_one_isolate
SACOL1183	1149	Heterozygous_in_at_least_one_isolate
SACOL1183	1155	Heterozygous_in_at_least_one_isolate
SACOL1183	1176	Heterozygous_in_at_least_one_isolate
SACOL1183	1197	Heterozygous_in_at_least_one_isolate
SACOL1183	1213	Heterozygous_in_at_least_one_isolate
SACOL1183	1218	Heterozygous_in_at_least_one_isolate
SACOL1183	1233	Heterozygous_in_at_least_one_isolate
SACOL1183	1236	Heterozygous_in_at_least_one_isolate
SACOL1183	1254	Heterozygous_in_at_least_one_isolate
SACOL1183	1278	Heterozygous_in_at_least_one_isolate
SACOL1183	1287	Heterozygous_in_at_least_one_isolate
SACOL1183	1296	Heterozygous_in_at_least_one_isolate
SACOL1183	1299	Heterozygous_in_at_least_one_isolate
SACOL1183	1308	Heterozygous_in_at_least_one_isolate
SACOL1183	1317	Heterozygous_in_at_least_one_isolate
SACOL1183	1332	Heterozygous_in_at_least_one_isolate
SACOL1183	1336	Heterozygous_in_at_least_one_isolate
SACOL1183	1365	Heterozygous_in_at_least_one_isolate
SACOL1183	1368	Heterozygous_in_at_least_one_isolate
SACOL1183	1371	Heterozygous_in_at_least_one_isolate
SACOL1183	1389	Heterozygous_in_at_least_one_isolate
SACOL1183	1401	Heterozygous_in_at_least_one_isolate
SACOL1183	1407	Heterozygous_in_at_least_one_isolate
SACOL1183	1419	Heterozygous_in_at_least_one_isolate
SACOL1183	1431	Heterozygous_in_at_least_one_isolate
SACOL1183	1437	Heterozygous_in_at_least_one_isolate
SACOL1183	1443	Heterozygous_in_at_least_one_isolate
SACOL1183	1470	Heterozygous_in_at_least_one_isolate
SACOL1183	678	Heterozygous_in_at_least_one_isolate
SACOL1183	729	Heterozygous_in_at_least_one_isolate
SACOL1183	734	Heterozygous_in_at_least_one_isolate
SACOL1183	753	Heterozygous_in_at_least_one_isolate
SACOL1183	763	Heterozygous_in_at_least_one_isolate
SACOL1183	774	Heterozygous_in_at_least_one_isolate
SACOL1183	794	Heterozygous_in_at_least_one_isolate
SACOL1183	795	Heterozygous_in_at_least_one_isolate
SACOL1183	801	Heterozygous_in_at_least_one_isolate
SACOL1183	819	Heterozygous_in_at_least_one_isolate
SACOL1183	829	Heterozygous_in_at_least_one_isolate
SACOL1183	831	Heterozygous_in_at_least_one_isolate
SACOL1183	834	Heterozygous_in_at_least_one_isolate
SACOL1183	934	Heterozygous_in_at_least_one_isolate
SACOL1183	954	Heterozygous_in_at_least_one_isolate
SACOL1183	963	Heterozygous_in_at_least_one_isolate
SACOL1183	969	Heterozygous_in_at_least_one_isolate
SACOL1183	978	Heterozygous_in_at_least_one_isolate
SACOL1183	984	Heterozygous_in_at_least_one_isolate
SACOL1183	999	Heterozygous_in_at_least_one_isolate
SACOL1184	160	Heterozygous_in_at_least_one_isolate
SACOL1184	163	Heterozygous_in_at_least_one_isolate
SACOL1184	193	Heterozygous_in_at_least_one_isolate
SACOL1184	196	Heterozygous_in_at_least_one_isolate
SACOL1184	214	Heterozygous_in_at_least_one_isolate
SACOL1184	217	Heterozygous_in_at_least_one_isolate
SACOL1184	223	Heterozygous_in_at_least_one_isolate
SACOL1184	249	Heterozygous_in_at_least_one_isolate
SACOL1184	271	Heterozygous_in_at_least_one_isolate
SACOL1184	274	Heterozygous_in_at_least_one_isolate
SACOL1184	280	Heterozygous_in_at_least_one_isolate
SACOL1184	291	Heterozygous_in_at_least_one_isolate
SACOL1184	308	Heterozygous_in_at_least_one_isolate
SACOL1184	325	Heterozygous_in_at_least_one_isolate
SACOL1184	327	Heterozygous_in_at_least_one_isolate
SACOL1184	340	Heterozygous_in_at_least_one_isolate
SACOL1184	346	Heterozygous_in_at_least_one_isolate
SACOL1184	373	Heterozygous_in_at_least_one_isolate
SACOL1184	376	Heterozygous_in_at_least_one_isolate
SACOL1184	388	Heterozygous_in_at_least_one_isolate
SACOL1184	391	Heterozygous_in_at_least_one_isolate
SACOL1184	397	Heterozygous_in_at_least_one_isolate
SACOL1184	407	Heterozygous_in_at_least_one_isolate
SACOL1184	409	Heterozygous_in_at_least_one_isolate
SACOL1184	411	Heterozygous_in_at_least_one_isolate
SACOL1184	421	Heterozygous_in_at_least_one_isolate
SACOL1184	427	Heterozygous_in_at_least_one_isolate
SACOL1184	430	Heterozygous_in_at_least_one_isolate
SACOL1184	433	Heterozygous_in_at_least_one_isolate
SACOL1184	448	Heterozygous_in_at_least_one_isolate
SACOL1184	451	Heterozygous_in_at_least_one_isolate
SACOL1184	456	Heterozygous_in_at_least_one_isolate
SACOL1184	460	Heterozygous_in_at_least_one_isolate
SACOL1184	46	Heterozygous_in_at_least_one_isolate
SACOL1184	480	Heterozygous_in_at_least_one_isolate
SACOL1184	491	Heterozygous_in_at_least_one_isolate
SACOL1184	494	Heterozygous_in_at_least_one_isolate
SACOL1184	502	Heterozygous_in_at_least_one_isolate
SACOL1184	511	Heterozygous_in_at_least_one_isolate
SACOL1184	514	Heterozygous_in_at_least_one_isolate
SACOL1184	520	Heterozygous_in_at_least_one_isolate
SACOL1184	523	Heterozygous_in_at_least_one_isolate
SACOL1184	539	Heterozygous_in_at_least_one_isolate
SACOL1184	544	Heterozygous_in_at_least_one_isolate
SACOL1184	547	Heterozygous_in_at_least_one_isolate
SACOL1184	553	Heterozygous_in_at_least_one_isolate
SACOL1184	556	Heterozygous_in_at_least_one_isolate
SACOL1184	571	Heterozygous_in_at_least_one_isolate
SACOL1184	574	Heterozygous_in_at_least_one_isolate
SACOL1184	577	Heterozygous_in_at_least_one_isolate
SACOL1184	580	Heterozygous_in_at_least_one_isolate
SACOL1184	595	Heterozygous_in_at_least_one_isolate
SACOL1184	616	Heterozygous_in_at_least_one_isolate
SACOL1184	617	Heterozygous_in_at_least_one_isolate
SACOL1184	625	Heterozygous_in_at_least_one_isolate
SACOL1184	634	Heterozygous_in_at_least_one_isolate
SACOL1184	640	Heterozygous_in_at_least_one_isolate
SACOL1184	652	Heterozygous_in_at_least_one_isolate
SACOL1184	665	Heterozygous_in_at_least_one_isolate
SACOL1184	672	Heterozygous_in_at_least_one_isolate
SACOL1184	673	Heterozygous_in_at_least_one_isolate
SACOL1184	678	Heterozygous_in_at_least_one_isolate
SACOL1184	679	Heterozygous_in_at_least_one_isolate
SACOL1184	681	Heterozygous_in_at_least_one_isolate
SACOL1184	689	Heterozygous_in_at_least_one_isolate
SACOL1184	691	Heterozygous_in_at_least_one_isolate
SACOL1184	706	Heterozygous_in_at_least_one_isolate
SACOL1184	709	Heterozygous_in_at_least_one_isolate
SACOL1184	712	Heterozygous_in_at_least_one_isolate
SACOL1184	718	Heterozygous_in_at_least_one_isolate
SACOL1184	745	Heterozygous_in_at_least_one_isolate
SACOL1184	760	Heterozygous_in_at_least_one_isolate
SACOL1184	761	Heterozygous_in_at_least_one_isolate
SACOL1184	763	Heterozygous_in_at_least_one_isolate
SACOL1184	766	Heterozygous_in_at_least_one_isolate
SACOL1184	778	Heterozygous_in_at_least_one_isolate
SACOL1184	784	Heterozygous_in_at_least_one_isolate
SACOL1184	788	Heterozygous_in_at_least_one_isolate
SACOL1184	799	Heterozygous_in_at_least_one_isolate
SACOL1184	826	Heterozygous_in_at_least_one_isolate
SACOL1184	831	Heterozygous_in_at_least_one_isolate
SACOL1184	832	Heterozygous_in_at_least_one_isolate
SACOL1184	844	Heterozygous_in_at_least_one_isolate
SACOL1184	849	Heterozygous_in_at_least_one_isolate
SACOL1184	853	Heterozygous_in_at_least_one_isolate
SACOL1184	860	Heterozygous_in_at_least_one_isolate
SACOL1184	861	Heterozygous_in_at_least_one_isolate
SACOL1184	891	Heterozygous_in_at_least_one_isolate
SACOL1184	898	Heterozygous_in_at_least_one_isolate
SACOL1184	90	Heterozygous_in_at_least_one_isolate
SACOL1184	912	Heterozygous_in_at_least_one_isolate
SACOL1184	916	Heterozygous_in_at_least_one_isolate
SACOL1184	919	Heterozygous_in_at_least_one_isolate
SACOL1189	63	Heterozygous_in_at_least_one_isolate
SACOL1195	143	Heterozygous_in_at_least_one_isolate
SACOL1199	187	Heterozygous_in_at_least_one_isolate
SACOL1206	1684	Heterozygous_in_at_least_one_isolate
SACOL1209	98	Heterozygous_in_at_least_one_isolate
SACOL1224	194	Heterozygous_in_at_least_one_isolate
SACOL1228	705	Heterozygous_in_at_least_one_isolate
SACOL1251	1102	Heterozygous_in_at_least_one_isolate
SACOL1259	2261	Heterozygous_in_at_least_one_isolate
SACOL1267	144	Heterozygous_in_at_least_one_isolate
SACOL1271	67	Heterozygous_in_at_least_one_isolate
SACOL1283	892	Heterozygous_in_at_least_one_isolate
SACOL1285	839	Heterozygous_in_at_least_one_isolate
SACOL1290	334	Heterozygous_in_at_least_one_isolate
SACOL1295	69	Heterozygous_in_at_least_one_isolate
SACOL1304	574	Heterozygous_in_at_least_one_isolate
SACOL1305	836	Heterozygous_in_at_least_one_isolate
SACOL1307	206	Heterozygous_in_at_least_one_isolate
SACOL1320	1059	Heterozygous_in_at_least_one_isolate
SACOL1326	480	Heterozygous_in_at_least_one_isolate
SACOL1326	492	Heterozygous_in_at_least_one_isolate
SACOL1377	868	Heterozygous_in_at_least_one_isolate
SACOL1382	2366	AF_below_0.5_in_at_least_one_isolate
SACOL1384	749	Heterozygous_in_at_least_one_isolate
SACOL1390	258	Heterozygous_in_at_least_one_isolate
SACOL1400	334	Heterozygous_in_at_least_one_isolate
SACOL1400	98	Heterozygous_in_at_least_one_isolate
SACOL1426	169	Heterozygous_in_at_least_one_isolate
SACOL1426	639	Heterozygous_in_at_least_one_isolate
SACOL1427	765	Heterozygous_in_at_least_one_isolate
SACOL1428	424	Heterozygous_in_at_least_one_isolate
SACOL1455	713	Heterozygous_in_at_least_one_isolate
SACOL1461	234	Heterozygous_in_at_least_one_isolate
SACOL1461	235	Heterozygous_in_at_least_one_isolate
SACOL1475	825	Heterozygous_in_at_least_one_isolate
SACOL1490	1174	Heterozygous_in_at_least_one_isolate
SACOL1491	259	Heterozygous_in_at_least_one_isolate
SACOL1493	606	Heterozygous_in_at_least_one_isolate
SACOL1497	425	Heterozygous_in_at_least_one_isolate
SACOL1497	664	Heterozygous_in_at_least_one_isolate
SACOL1500	460	Heterozygous_in_at_least_one_isolate
SACOL1504	1000	Heterozygous_in_at_least_one_isolate
SACOL1504	1183	Heterozygous_in_at_least_one_isolate
SACOL1504	632	Heterozygous_in_at_least_one_isolate
SACOL1504	736	Heterozygous_in_at_least_one_isolate
SACOL1504	739	Heterozygous_in_at_least_one_isolate
SACOL1504	742	Heterozygous_in_at_least_one_isolate
SACOL1504	744	Heterozygous_in_at_least_one_isolate
SACOL1504	750	Heterozygous_in_at_least_one_isolate
SACOL1534	939	Heterozygous_in_at_least_one_isolate
SACOL1591	363	Heterozygous_in_at_least_one_isolate
SACOL1602	240	Heterozygous_in_at_least_one_isolate
SACOL1604	278	Heterozygous_in_at_least_one_isolate
SACOL1604	614	Heterozygous_in_at_least_one_isolate
SACOL1639	229	Heterozygous_in_at_least_one_isolate
SACOL1640	724	Heterozygous_in_at_least_one_isolate
SACOL1653	521	Heterozygous_in_at_least_one_isolate
SACOL1659	1203	Low_quality_in_at_least_one_isolate
SACOL1661	416	Heterozygous_in_at_least_one_isolate
SACOL1662	123	Heterozygous_in_at_least_one_isolate
SACOL1668	541	AF_below_0.5_in_at_least_one_isolate
SACOL1673	1668	Heterozygous_in_at_least_one_isolate
SACOL1673	821	Heterozygous_in_at_least_one_isolate
SACOL1708	571	Heterozygous_in_at_least_one_isolate
SACOL1709	141	Heterozygous_in_at_least_one_isolate
SACOL1722	710	Heterozygous_in_at_least_one_isolate
SACOL1722	719	Heterozygous_in_at_least_one_isolate
SACOL1729	1902	Heterozygous_in_at_least_one_isolate
SACOL1732	146	Heterozygous_in_at_least_one_isolate
SACOL1734	785	Heterozygous_in_at_least_one_isolate
SACOL1739	80	Heterozygous_in_at_least_one_isolate
SACOL1756	170	Heterozygous_in_at_least_one_isolate
SACOL1764	522	Heterozygous_in_at_least_one_isolate
SACOL1783	862	Heterozygous_in_at_least_one_isolate
SACOL1786	262	Heterozygous_in_at_least_one_isolate
SACOL1791	3713	Heterozygous_in_at_least_one_isolate
SACOL1799	635	Heterozygous_in_at_least_one_isolate
SACOL1811	428	AF_below_0.5_in_at_least_one_isolate
SACOL1820	352	Heterozygous_in_at_least_one_isolate
SACOL1823	1005	Heterozygous_in_at_least_one_isolate
SACOL1823	1008	Heterozygous_in_at_least_one_isolate
SACOL1823	1014	Heterozygous_in_at_least_one_isolate
SACOL1823	1023	Heterozygous_in_at_least_one_isolate
SACOL1823	1026	Heterozygous_in_at_least_one_isolate
SACOL1823	102	AF_below_0.5_in_at_least_one_isolate
SACOL1823	103	AF_below_0.5_in_at_least_one_isolate
SACOL1823	1041	Heterozygous_in_at_least_one_isolate
SACOL1823	1044	Heterozygous_in_at_least_one_isolate
SACOL1823	1047	Heterozygous_in_at_least_one_isolate
SACOL1823	1053	Heterozygous_in_at_least_one_isolate
SACOL1823	1087	Heterozygous_in_at_least_one_isolate
SACOL1823	1089	Heterozygous_in_at_least_one_isolate
SACOL1823	1090	Heterozygous_in_at_least_one_isolate
SACOL1823	1104	Heterozygous_in_at_least_one_isolate
SACOL1823	1107	Heterozygous_in_at_least_one_isolate
SACOL1823	1125	Heterozygous_in_at_least_one_isolate
SACOL1823	1140	Heterozygous_in_at_least_one_isolate
SACOL1823	1143	Heterozygous_in_at_least_one_isolate
SACOL1823	114	AF_below_0.5_in_at_least_one_isolate
SACOL1823	1159	Heterozygous_in_at_least_one_isolate
SACOL1823	1165	Heterozygous_in_at_least_one_isolate
SACOL1823	1187	Heterozygous_in_at_least_one_isolate
SACOL1823	1191	Heterozygous_in_at_least_one_isolate
SACOL1823	1200	Heterozygous_in_at_least_one_isolate
SACOL1823	1206	Heterozygous_in_at_least_one_isolate
SACOL1823	1224	Heterozygous_in_at_least_one_isolate
SACOL1823	1227	Heterozygous_in_at_least_one_isolate
SACOL1823	1229	AF_below_0.5_in_at_least_one_isolate
SACOL1823	1229	Heterozygous_in_at_least_one_isolate
SACOL1823	1233	Heterozygous_in_at_least_one_isolate
SACOL1823	1236	Heterozygous_in_at_least_one_isolate
SACOL1823	1245	Heterozygous_in_at_least_one_isolate
SACOL1823	1260	AF_below_0.5_in_at_least_one_isolate
SACOL1823	1266	AF_below_0.5_in_at_least_one_isolate
SACOL1823	1275	Heterozygous_in_at_least_one_isolate
SACOL1823	133	Heterozygous_in_at_least_one_isolate
SACOL1823	135	Heterozygous_in_at_least_one_isolate
SACOL1823	136	Heterozygous_in_at_least_one_isolate
SACOL1823	144	Heterozygous_in_at_least_one_isolate
SACOL1823	147	AF_below_0.5_in_at_least_one_isolate
SACOL1823	162	Heterozygous_in_at_least_one_isolate
SACOL1823	174	AF_below_0.5_in_at_least_one_isolate
SACOL1823	189	Heterozygous_in_at_least_one_isolate
SACOL1823	190	Heterozygous_in_at_least_one_isolate
SACOL1823	192	Heterozygous_in_at_least_one_isolate
SACOL1823	195	Heterozygous_in_at_least_one_isolate
SACOL1823	20	Heterozygous_in_at_least_one_isolate
SACOL1823	21	Heterozygous_in_at_least_one_isolate
SACOL1823	220	Heterozygous_in_at_least_one_isolate
SACOL1823	22	Heterozygous_in_at_least_one_isolate
SACOL1823	249	AF_below_0.5_in_at_least_one_isolate
SACOL1823	273	Heterozygous_in_at_least_one_isolate
SACOL1823	279	Heterozygous_in_at_least_one_isolate
SACOL1823	291	Heterozygous_in_at_least_one_isolate
SACOL1823	315	Heterozygous_in_at_least_one_isolate
SACOL1823	316	Heterozygous_in_at_least_one_isolate
SACOL1823	318	Heterozygous_in_at_least_one_isolate
SACOL1823	321	Heterozygous_in_at_least_one_isolate
SACOL1823	324	Heterozygous_in_at_least_one_isolate
SACOL1823	345	Heterozygous_in_at_least_one_isolate
SACOL1823	346	Heterozygous_in_at_least_one_isolate
SACOL1823	34	Heterozygous_in_at_least_one_isolate
SACOL1823	351	Heterozygous_in_at_least_one_isolate
SACOL1823	366	Heterozygous_in_at_least_one_isolate
SACOL1823	378	Heterozygous_in_at_least_one_isolate
SACOL1823	401	Heterozygous_in_at_least_one_isolate
SACOL1823	408	Heterozygous_in_at_least_one_isolate
SACOL1823	411	AF_below_0.5_in_at_least_one_isolate
SACOL1823	411	Heterozygous_in_at_least_one_isolate
SACOL1823	432	Heterozygous_in_at_least_one_isolate
SACOL1823	43	Heterozygous_in_at_least_one_isolate
SACOL1823	444	Heterozygous_in_at_least_one_isolate
SACOL1823	44	Heterozygous_in_at_least_one_isolate
SACOL1823	453	Heterozygous_in_at_least_one_isolate
SACOL1823	483	Heterozygous_in_at_least_one_isolate
SACOL1823	486	AF_below_0.5_in_at_least_one_isolate
SACOL1823	50	Heterozygous_in_at_least_one_isolate
SACOL1823	513	Low_quality_in_at_least_one_isolate
SACOL1823	514	AF_below_0.5_in_at_least_one_isolate
SACOL1823	516	Low_quality_in_at_least_one_isolate
SACOL1823	546	Heterozygous_in_at_least_one_isolate
SACOL1823	549	AF_below_0.5_in_at_least_one_isolate
SACOL1823	556	Heterozygous_in_at_least_one_isolate
SACOL1823	564	AF_below_0.5_in_at_least_one_isolate
SACOL1823	567	AF_below_0.5_in_at_least_one_isolate
SACOL1823	588	Heterozygous_in_at_least_one_isolate
SACOL1823	600	Heterozygous_in_at_least_one_isolate
SACOL1823	607	Heterozygous_in_at_least_one_isolate
SACOL1823	609	Heterozygous_in_at_least_one_isolate
SACOL1823	612	Heterozygous_in_at_least_one_isolate
SACOL1823	619	AF_below_0.5_in_at_least_one_isolate
SACOL1823	619	Heterozygous_in_at_least_one_isolate
SACOL1823	621	AF_below_0.5_in_at_least_one_isolate
SACOL1823	634	AF_below_0.5_in_at_least_one_isolate
SACOL1823	636	AF_below_0.5_in_at_least_one_isolate
SACOL1823	63	Heterozygous_in_at_least_one_isolate
SACOL1823	642	AF_below_0.5_in_at_least_one_isolate
SACOL1823	643	AF_below_0.5_in_at_least_one_isolate
SACOL1823	645	Heterozygous_in_at_least_one_isolate
SACOL1823	663	Heterozygous_in_at_least_one_isolate
SACOL1823	669	Heterozygous_in_at_least_one_isolate
SACOL1823	673	Heterozygous_in_at_least_one_isolate
SACOL1823	681	Heterozygous_in_at_least_one_isolate
SACOL1823	682	Heterozygous_in_at_least_one_isolate
SACOL1823	69	Heterozygous_in_at_least_one_isolate
SACOL1823	70	Heterozygous_in_at_least_one_isolate
SACOL1823	747	Heterozygous_in_at_least_one_isolate
SACOL1823	759	Heterozygous_in_at_least_one_isolate
SACOL1823	760	Heterozygous_in_at_least_one_isolate
SACOL1823	765	AF_below_0.5_in_at_least_one_isolate
SACOL1823	771	Heterozygous_in_at_least_one_isolate
SACOL1823	780	AF_below_0.5_in_at_least_one_isolate
SACOL1823	784	Heterozygous_in_at_least_one_isolate
SACOL1823	789	Heterozygous_in_at_least_one_isolate
SACOL1823	792	Heterozygous_in_at_least_one_isolate
SACOL1823	810	Heterozygous_in_at_least_one_isolate
SACOL1823	81	AF_below_0.5_in_at_least_one_isolate
SACOL1823	82	Heterozygous_in_at_least_one_isolate
SACOL1823	834	Heterozygous_in_at_least_one_isolate
SACOL1823	855	Heterozygous_in_at_least_one_isolate
SACOL1823	856	Heterozygous_in_at_least_one_isolate
SACOL1823	861	Heterozygous_in_at_least_one_isolate
SACOL1823	877	Heterozygous_in_at_least_one_isolate
SACOL1823	87	AF_below_0.5_in_at_least_one_isolate
SACOL1823	885	Heterozygous_in_at_least_one_isolate
SACOL1823	888	Heterozygous_in_at_least_one_isolate
SACOL1823	924	Heterozygous_in_at_least_one_isolate
SACOL1823	94	AF_below_0.5_in_at_least_one_isolate
SACOL1823	951	Heterozygous_in_at_least_one_isolate
SACOL1823	965	Heterozygous_in_at_least_one_isolate
SACOL1823	978	Heterozygous_in_at_least_one_isolate
SACOL1844	672	Heterozygous_in_at_least_one_isolate
SACOL1887	1279	AF_below_0.5_in_at_least_one_isolate
SACOL1892	1080	Heterozygous_in_at_least_one_isolate
SACOL1892	666	Heterozygous_in_at_least_one_isolate
SACOL1927	113	Heterozygous_in_at_least_one_isolate
SACOL1940	175	Heterozygous_in_at_least_one_isolate
SACOL1961	966	Heterozygous_in_at_least_one_isolate
SACOL1979	423	Heterozygous_in_at_least_one_isolate
SACOL1985	902	Heterozygous_in_at_least_one_isolate
SACOL2018	112	Low_quality_in_at_least_one_isolate
SACOL2029	1300	Heterozygous_in_at_least_one_isolate
SACOL2031	313	AF_below_0.5_in_at_least_one_isolate
SACOL2031	313	Heterozygous_in_at_least_one_isolate
SACOL2036	1530	Heterozygous_in_at_least_one_isolate
SACOL2045	849	Heterozygous_in_at_least_one_isolate
SACOL2046	1323	AF_below_0.5_in_at_least_one_isolate
SACOL2047	119	Heterozygous_in_at_least_one_isolate
SACOL2049	167	Heterozygous_in_at_least_one_isolate
SACOL2053	1548	Heterozygous_in_at_least_one_isolate
SACOL2060	109	AF_below_0.5_in_at_least_one_isolate
SACOL2068	1463	AF_below_0.5_in_at_least_one_isolate
SACOL2072	83	Heterozygous_in_at_least_one_isolate
SACOL2075	339	Heterozygous_in_at_least_one_isolate
SACOL2079	1214	Heterozygous_in_at_least_one_isolate
SACOL2085	619	Heterozygous_in_at_least_one_isolate
SACOL2102	210	Low_quality_in_at_least_one_isolate
SACOL2102	211	Heterozygous_in_at_least_one_isolate
SACOL2124	770	Heterozygous_in_at_least_one_isolate
SACOL2125	359	Heterozygous_in_at_least_one_isolate
SACOL2126	51	Heterozygous_in_at_least_one_isolate
SACOL2177	371	AF_below_0.5_in_at_least_one_isolate
SACOL2177	726	Heterozygous_in_at_least_one_isolate
SACOL2183	189	Heterozygous_in_at_least_one_isolate
SACOL2198	661	Heterozygous_in_at_least_one_isolate
SACOL2223	281	Heterozygous_in_at_least_one_isolate
SACOL2248	212	AF_below_0.5_in_at_least_one_isolate
SACOL2252	1252	Heterozygous_in_at_least_one_isolate
SACOL2252	1265	Heterozygous_in_at_least_one_isolate
SACOL2271	175	Heterozygous_in_at_least_one_isolate
SACOL2276	466	Heterozygous_in_at_least_one_isolate
SACOL2276	910	Heterozygous_in_at_least_one_isolate
SACOL2277	726	Heterozygous_in_at_least_one_isolate
SACOL2292	592	AF_below_0.5_in_at_least_one_isolate
SACOL2301	1728	Heterozygous_in_at_least_one_isolate
SACOL2301	1733	Heterozygous_in_at_least_one_isolate
SACOL2301	687	Heterozygous_in_at_least_one_isolate
SACOL2316	1501	Heterozygous_in_at_least_one_isolate
SACOL2316	642	Heterozygous_in_at_least_one_isolate
SACOL2324	1236	Heterozygous_in_at_least_one_isolate
SACOL2324	1502	Heterozygous_in_at_least_one_isolate
SACOL2328	1144	AF_below_0.5_in_at_least_one_isolate
SACOL2346	341	Heterozygous_in_at_least_one_isolate
SACOL2364	500	Heterozygous_in_at_least_one_isolate
SACOL2415	205	Heterozygous_in_at_least_one_isolate
SACOL2415	354	Heterozygous_in_at_least_one_isolate
SACOL2415	410	Heterozygous_in_at_least_one_isolate
SACOL2422	272	AF_below_0.5_in_at_least_one_isolate
SACOL2422	272	Low_quality_in_at_least_one_isolate
SACOL2427	1306	Heterozygous_in_at_least_one_isolate
SACOL2436	136	Heterozygous_in_at_least_one_isolate
SACOL2440	46	Heterozygous_in_at_least_one_isolate
SACOL2442	1149	Low_quality_in_at_least_one_isolate
SACOL2445	1276	Low_quality_in_at_least_one_isolate
SACOL2445	1289	Low_quality_in_at_least_one_isolate
SACOL2445	171	Heterozygous_in_at_least_one_isolate
SACOL2448	733	AF_below_0.5_in_at_least_one_isolate
SACOL2453	490	Heterozygous_in_at_least_one_isolate
SACOL2458	1524	Heterozygous_in_at_least_one_isolate
SACOL2461	597	AF_below_0.5_in_at_least_one_isolate
SACOL2469	202	AF_below_0.5_in_at_least_one_isolate
SACOL2476	168	Heterozygous_in_at_least_one_isolate
SACOL2488	505	AF_below_0.5_in_at_least_one_isolate
SACOL2517	220	Heterozygous_in_at_least_one_isolate
SACOL2520	1439	Heterozygous_in_at_least_one_isolate
SACOL2528	356	Heterozygous_in_at_least_one_isolate
SACOL2528	565	Heterozygous_in_at_least_one_isolate
SACOL2566	395	Heterozygous_in_at_least_one_isolate
SACOL2581	100	Heterozygous_in_at_least_one_isolate
SACOL2581	106	Heterozygous_in_at_least_one_isolate
SACOL2581	120	Heterozygous_in_at_least_one_isolate
SACOL2581	136	Heterozygous_in_at_least_one_isolate
SACOL2581	145	Heterozygous_in_at_least_one_isolate
SACOL2581	154	Heterozygous_in_at_least_one_isolate
SACOL2581	166	Heterozygous_in_at_least_one_isolate
SACOL2581	169	Heterozygous_in_at_least_one_isolate
SACOL2581	199	Heterozygous_in_at_least_one_isolate
SACOL2581	202	Heterozygous_in_at_least_one_isolate
SACOL2581	210	Heterozygous_in_at_least_one_isolate
SACOL2581	221	Heterozygous_in_at_least_one_isolate
SACOL2581	229	Heterozygous_in_at_least_one_isolate
SACOL2581	238	Heterozygous_in_at_least_one_isolate
SACOL2581	241	Heterozygous_in_at_least_one_isolate
SACOL2581	247	Heterozygous_in_at_least_one_isolate
SACOL2581	256	Heterozygous_in_at_least_one_isolate
SACOL2581	262	Heterozygous_in_at_least_one_isolate
SACOL2581	268	Heterozygous_in_at_least_one_isolate
SACOL2581	283	Heterozygous_in_at_least_one_isolate
SACOL2581	286	Heterozygous_in_at_least_one_isolate
SACOL2581	307	Heterozygous_in_at_least_one_isolate
SACOL2581	318	Heterozygous_in_at_least_one_isolate
SACOL2581	337	Heterozygous_in_at_least_one_isolate
SACOL2581	340	Heterozygous_in_at_least_one_isolate
SACOL2581	349	Heterozygous_in_at_least_one_isolate
SACOL2581	382	Heterozygous_in_at_least_one_isolate
SACOL2581	419	Heterozygous_in_at_least_one_isolate
SACOL2581	433	Heterozygous_in_at_least_one_isolate
SACOL2581	478	Heterozygous_in_at_least_one_isolate
SACOL2581	487	Heterozygous_in_at_least_one_isolate
SACOL2581	529	Heterozygous_in_at_least_one_isolate
SACOL2581	547	Heterozygous_in_at_least_one_isolate
SACOL2581	582	Heterozygous_in_at_least_one_isolate
SACOL2581	586	Heterozygous_in_at_least_one_isolate
SACOL2581	607	Heterozygous_in_at_least_one_isolate
SACOL2581	610	Heterozygous_in_at_least_one_isolate
SACOL2581	631	Heterozygous_in_at_least_one_isolate
SACOL2581	94	Heterozygous_in_at_least_one_isolate
SACOL2581	96	Heterozygous_in_at_least_one_isolate
SACOL2581	97	Heterozygous_in_at_least_one_isolate
SACOL2598	808	AF_below_0.5_in_at_least_one_isolate
SACOL2617	658	Heterozygous_in_at_least_one_isolate
SACOL2627	1394	Heterozygous_in_at_least_one_isolate
SACOL2628	1280	AF_below_0.5_in_at_least_one_isolate
SACOL2649	24	Heterozygous_in_at_least_one_isolate
SACOL2664	655	Heterozygous_in_at_least_one_isolate
SACOL2666	1122	Heterozygous_in_at_least_one_isolate
SACOL2673	781	Heterozygous_in_at_least_one_isolate
SACOL2678	601	Heterozygous_in_at_least_one_isolate
SACOL2681	54	Heterozygous_in_at_least_one_isolate
SACOL2702	296	Heterozygous_in_at_least_one_isolate
SACOL2723	265	AF_below_0.5_in_at_least_one_isolate
SACOL2737	618	Heterozygous_in_at_least_one_isolate
Experiment 2 (VRE)
Gene_ID	Position	Issue...
EFAU004_01533	319	Heterozygous_in_at_least_one_isolate
EFAU004_01533	324	Heterozygous_in_at_least_one_isolate
EFAU004_00891	244	Heterozygous_in_at_least_one_isolate
EFAU004_00177	1548	Heterozygous_in_at_least_one_isolate
EFAU004_00234	163	Heterozygous_in_at_least_one_isolate
EFAU004_00234	390	Heterozygous_in_at_least_one_isolate
EFAU004_01244	270	Heterozygous_in_at_least_one_isolate
EFAU004_00107	124	Heterozygous_in_at_least_one_isolate
EFAU004_00648	283	Heterozygous_in_at_least_one_isolate
EFAU004_01322	127	Heterozygous_in_at_least_one_isolate
EFAU004_00543	321	Heterozygous_in_at_least_one_isolate
EFAU004_02069	71	Heterozygous_in_at_least_one_isolate
EFAU004_02623	315	Heterozygous_in_at_least_one_isolate
EFAU004_02188	958	Heterozygous_in_at_least_one_isolate
EFAU004_01393	136	Heterozygous_in_at_least_one_isolate
EFAU004_01033	257	Heterozygous_in_at_least_one_isolate
EFAU004_02817	190	Heterozygous_in_at_least_one_isolate
EFAU004_00664	1222	Heterozygous_in_at_least_one_isolate
EFAU004_01162	302	Heterozygous_in_at_least_one_isolate
EFAU004_00623	387	AF_below_0.5_in_at_least_one_isolate
EFAU004_00623	457	Heterozygous_in_at_least_one_isolate
EFAU004_00897	87	Heterozygous_in_at_least_one_isolate
EFAU004_01656	712	Heterozygous_in_at_least_one_isolate
EFAU004_01656	973	Heterozygous_in_at_least_one_isolate
EFAU004_02336	850	Heterozygous_in_at_least_one_isolate
EFAU004_02100	1107	Heterozygous_in_at_least_one_isolate
EFAU004_00415	173	Heterozygous_in_at_least_one_isolate
EFAU004_02487	2583	Heterozygous_in_at_least_one_isolate
EFAU004_00215	744	Heterozygous_in_at_least_one_isolate
EFAU004_02353	370	Heterozygous_in_at_least_one_isolate
EFAU004_02353	685	Heterozygous_in_at_least_one_isolate
EFAU004_01124	1158	Heterozygous_in_at_least_one_isolate
EFAU004_01291	31	Heterozygous_in_at_least_one_isolate
EFAU004_00888	312	Heterozygous_in_at_least_one_isolate
EFAU004_02332	93	Heterozygous_in_at_least_one_isolate
EFAU004_00171	34	Heterozygous_in_at_least_one_isolate
EFAU004_00403	186	Heterozygous_in_at_least_one_isolate
EFAU004_00731	505	Heterozygous_in_at_least_one_isolate
EFAU004_00758	118	Heterozygous_in_at_least_one_isolate
EFAU004_00181	268	Heterozygous_in_at_least_one_isolate
EFAU004_00655	92	Heterozygous_in_at_least_one_isolate
EFAU004_00387	712	Heterozygous_in_at_least_one_isolate
EFAU004_02559	1096	Heterozygous_in_at_least_one_isolate
EFAU004_02127	465	Heterozygous_in_at_least_one_isolate
EFAU004_00768	439	Heterozygous_in_at_least_one_isolate
EFAU004_00617	762	Heterozygous_in_at_least_one_isolate
EFAU004_01009	80	Heterozygous_in_at_least_one_isolate
EFAU004_00911	1173	Heterozygous_in_at_least_one_isolate
EFAU004_00525	670	Heterozygous_in_at_least_one_isolate
EFAU004_01039	420	Heterozygous_in_at_least_one_isolate
EFAU004_00377	1185	Heterozygous_in_at_least_one_isolate
EFAU004_00137	892	Heterozygous_in_at_least_one_isolate
EFAU004_00608	333	Heterozygous_in_at_least_one_isolate
EFAU004_00608	411	Heterozygous_in_at_least_one_isolate
EFAU004_00116	114	Heterozygous_in_at_least_one_isolate
EFAU004_00116	607	Heterozygous_in_at_least_one_isolate
EFAU004_00725	832	Heterozygous_in_at_least_one_isolate
EFAU004_00537	241	Heterozygous_in_at_least_one_isolate
EFAU004_00537	459	Heterozygous_in_at_least_one_isolate
EFAU004_01299	773	Heterozygous_in_at_least_one_isolate
EFAU004_00710	280	Heterozygous_in_at_least_one_isolate
EFAU004_00765	403	Heterozygous_in_at_least_one_isolate
EFAU004_00770	929	Heterozygous_in_at_least_one_isolate
EFAU004_01401	316	Heterozygous_in_at_least_one_isolate
EFAU004_00142	592	Heterozygous_in_at_least_one_isolate
EFAU004_01665	493	Heterozygous_in_at_least_one_isolate
EFAU004_02064	298	AF_below_0.5_in_at_least_one_isolate
EFAU004_02268	613	Heterozygous_in_at_least_one_isolate
EFAU004_02505	103	Heterozygous_in_at_least_one_isolate
EFAU004_01194	897	Heterozygous_in_at_least_one_isolate
EFAU004_00401	529	Heterozygous_in_at_least_one_isolate
EFAU004_02027	193	Heterozygous_in_at_least_one_isolate
EFAU004_00971	25	Heterozygous_in_at_least_one_isolate
EFAU004_00971	129	Heterozygous_in_at_least_one_isolate
EFAU004_02355	244	Heterozygous_in_at_least_one_isolate
EFAU004_02329	55	Heterozygous_in_at_least_one_isolate
EFAU004_01011	391	Heterozygous_in_at_least_one_isolate
EFAU004_01676	234	Heterozygous_in_at_least_one_isolate
EFAU004_00480	601	Heterozygous_in_at_least_one_isolate
EFAU004_02355	244	Heterozygous_in_at_least_one_isolate
EFAU004_01293	724	Heterozygous_in_at_least_one_isolate
EFAU004_02027	193	Heterozygous_in_at_least_one_isolate
EFAU004_01237	79	Heterozygous_in_at_least_one_isolate
EFAU004_01039	420	Heterozygous_in_at_least_one_isolate
EFAU004_00608	333	Heterozygous_in_at_least_one_isolate
EFAU004_00608	411	Heterozygous_in_at_least_one_isolate
EFAU004_01162	302	Heterozygous_in_at_least_one_isolate
EFAU004_01299	773	Heterozygous_in_at_least_one_isolate
EFAU004_01926	814	Heterozygous_in_at_least_one_isolate
EFAU004_00393	508	Heterozygous_in_at_least_one_isolate
EFAU004_02127	465	Heterozygous_in_at_least_one_isolate
EFAU004_00137	892	Heterozygous_in_at_least_one_isolate
EFAU004_00119	159	Heterozygous_in_at_least_one_isolate
EFAU004_02018	343	Heterozygous_in_at_least_one_isolate
EFAU004_02100	1107	Heterozygous_in_at_least_one_isolate
EFAU004_00268	604	AF_below_0.5_in_at_least_one_isolate
EFAU004_00500	325	Heterozygous_in_at_least_one_isolate
EFAU004_00655	92	Heterozygous_in_at_least_one_isolate
EFAU004_01244	270	Heterozygous_in_at_least_one_isolate
EFAU004_01098	1276	Heterozygous_in_at_least_one_isolate
EFAU004_01194	897	Heterozygous_in_at_least_one_isolate
EFAU004_00710	280	Heterozygous_in_at_least_one_isolate
EFAU004_00636	1260	Heterozygous_in_at_least_one_isolate
EFAU004_00642	66	Heterozygous_in_at_least_one_isolate
EFAU004_02559	1096	Heterozygous_in_at_least_one_isolate
EFAU004_00377	145	Heterozygous_in_at_least_one_isolate
EFAU004_00377	1185	Heterozygous_in_at_least_one_isolate
EFAU004_01793	363	Heterozygous_in_at_least_one_isolate
EFAU004_02353	562	Heterozygous_in_at_least_one_isolate
EFAU004_00171	34	Heterozygous_in_at_least_one_isolate
EFAU004_00386	310	Heterozygous_in_at_least_one_isolate
EFAU004_02623	315	Heterozygous_in_at_least_one_isolate
EFAU004_02193	31	Heterozygous_in_at_least_one_isolate
EFAU004_00005	1006	Heterozygous_in_at_least_one_isolate
EFAU004_02108	528	Heterozygous_in_at_least_one_isolate
EFAU004_01009	969	Heterozygous_in_at_least_one_isolate
EFAU004_00543	321	Heterozygous_in_at_least_one_isolate
EFAU004_01213	652	Heterozygous_in_at_least_one_isolate
EFAU004_02606	2371	Heterozygous_in_at_least_one_isolate
EFAU004_02168	268	Heterozygous_in_at_least_one_isolate
EFAU004_00172	307	Heterozygous_in_at_least_one_isolate
EFAU004_00725	832	Heterozygous_in_at_least_one_isolate
EFAU004_01533	319	Heterozygous_in_at_least_one_isolate
EFAU004_01533	324	Heterozygous_in_at_least_one_isolate
EFAU004_01033	257	Heterozygous_in_at_least_one_isolate
EFAU004_00136	149	Heterozygous_in_at_least_one_isolate
EFAU004_00136	150	Heterozygous_in_at_least_one_isolate
EFAU004_00765	403	Heterozygous_in_at_least_one_isolate
EFAU004_01932	182	Heterozygous_in_at_least_one_isolate
EFAU004_01932	183	Heterozygous_in_at_least_one_isolate
EFAU004_01322	127	Heterozygous_in_at_least_one_isolate
EFAU004_01322	466	Heterozygous_in_at_least_one_isolate
EFAU004_00525	670	Heterozygous_in_at_least_one_isolate
EFAU004_00495	844	Heterozygous_in_at_least_one_isolate
EFAU004_00142	592	Heterozygous_in_at_least_one_isolate
EFAU004_00116	114	Heterozygous_in_at_least_one_isolate
EFAU004_00116	607	Heterozygous_in_at_least_one_isolate
EFAU004_02487	2583	Heterozygous_in_at_least_one_isolate
EFAU004_01656	973	Heterozygous_in_at_least_one_isolate
EFAU004_01041	1682	Heterozygous_in_at_least_one_isolate
EFAU004_02005	1167	Heterozygous_in_at_least_one_isolate
EFAU004_00115	189	Heterozygous_in_at_least_one_isolate
EFAU004_01665	493	Heterozygous_in_at_least_one_isolate
EFAU004_00664	1222	Heterozygous_in_at_least_one_isolate
EFAU004_00784	130	Heterozygous_in_at_least_one_isolate
EFAU004_00768	439	Heterozygous_in_at_least_one_isolate
EFAU004_00630	898	Heterozygous_in_at_least_one_isolate
EFAU004_01395	184	Heterozygous_in_at_least_one_isolate
EFAU004_02849	1902	Heterozygous_in_at_least_one_isolate
EFAU004_00361	210	Heterozygous_in_at_least_one_isolate
EFAU004_00361	219	Heterozygous_in_at_least_one_isolate
EFAU004_01761	1006	Heterozygous_in_at_least_one_isolate
EFAU004_01774	289	Heterozygous_in_at_least_one_isolate
EFAU004_02288	571	Heterozygous_in_at_least_one_isolate
EFAU004_02832	2026	Heterozygous_in_at_least_one_isolate
EFAU004_01669	550	Heterozygous_in_at_least_one_isolate
EFAU004_00494	430	Heterozygous_in_at_least_one_isolate
EFAU004_00494	438	Heterozygous_in_at_least_one_isolate
EFAU004_00494	447	Heterozygous_in_at_least_one_isolate
EFAU004_00494	450	Heterozygous_in_at_least_one_isolate
EFAU004_00494	474	Heterozygous_in_at_least_one_isolate
EFAU004_00494	484	Heterozygous_in_at_least_one_isolate
EFAU004_00494	489	Heterozygous_in_at_least_one_isolate
EFAU004_00494	501	Heterozygous_in_at_least_one_isolate
EFAU004_00494	507	Heterozygous_in_at_least_one_isolate
EFAU004_00494	519	Heterozygous_in_at_least_one_isolate
EFAU004_00494	526	Heterozygous_in_at_least_one_isolate
EFAU004_00494	528	Heterozygous_in_at_least_one_isolate
EFAU004_00494	546	Heterozygous_in_at_least_one_isolate
EFAU004_00494	549	Heterozygous_in_at_least_one_isolate
EFAU004_00494	552	Heterozygous_in_at_least_one_isolate
EFAU004_00494	570	Heterozygous_in_at_least_one_isolate
EFAU004_00494	589	Heterozygous_in_at_least_one_isolate
EFAU004_00073	22	Heterozygous_in_at_least_one_isolate
EFAU004_00073	31	Heterozygous_in_at_least_one_isolate
EFAU004_00073	32	Heterozygous_in_at_least_one_isolate
EFAU004_00073	33	Heterozygous_in_at_least_one_isolate
EFAU004_00073	37	Heterozygous_in_at_least_one_isolate
EFAU004_00073	40	Heterozygous_in_at_least_one_isolate
EFAU004_00073	64	Heterozygous_in_at_least_one_isolate
EFAU004_00073	67	Heterozygous_in_at_least_one_isolate
EFAU004_00073	85	Heterozygous_in_at_least_one_isolate
EFAU004_00073	89	Heterozygous_in_at_least_one_isolate
EFAU004_00073	90	Heterozygous_in_at_least_one_isolate
EFAU004_00073	112	Heterozygous_in_at_least_one_isolate
EFAU004_00073	139	Heterozygous_in_at_least_one_isolate
EFAU004_00073	145	Heterozygous_in_at_least_one_isolate
EFAU004_00073	148	Heterozygous_in_at_least_one_isolate
EFAU004_00073	154	Heterozygous_in_at_least_one_isolate
EFAU004_00073	169	Heterozygous_in_at_least_one_isolate
EFAU004_00073	172	Heterozygous_in_at_least_one_isolate
EFAU004_00073	184	Heterozygous_in_at_least_one_isolate
EFAU004_00073	190	Heterozygous_in_at_least_one_isolate
EFAU004_00073	196	Heterozygous_in_at_least_one_isolate
EFAU004_00073	208	Heterozygous_in_at_least_one_isolate
EFAU004_00073	226	Heterozygous_in_at_least_one_isolate
EFAU004_00073	261	Heterozygous_in_at_least_one_isolate
EFAU004_00073	271	Heterozygous_in_at_least_one_isolate
EFAU004_00073	283	Heterozygous_in_at_least_one_isolate
EFAU004_00073	295	Heterozygous_in_at_least_one_isolate
EFAU004_00073	298	Heterozygous_in_at_least_one_isolate
EFAU004_00073	304	Heterozygous_in_at_least_one_isolate
EFAU004_00073	333	Heterozygous_in_at_least_one_isolate
EFAU004_00073	337	Heterozygous_in_at_least_one_isolate
EFAU004_00073	343	Heterozygous_in_at_least_one_isolate
EFAU004_00073	354	Heterozygous_in_at_least_one_isolate
EFAU004_00073	357	Heterozygous_in_at_least_one_isolate
EFAU004_00073	361	Heterozygous_in_at_least_one_isolate
EFAU004_00073	376	Heterozygous_in_at_least_one_isolate
EFAU004_00073	390	Heterozygous_in_at_least_one_isolate
EFAU004_00073	392	Heterozygous_in_at_least_one_isolate
EFAU004_00073	409	Heterozygous_in_at_least_one_isolate
EFAU004_00073	412	Heterozygous_in_at_least_one_isolate
EFAU004_00073	415	Heterozygous_in_at_least_one_isolate
EFAU004_00073	427	Heterozygous_in_at_least_one_isolate
EFAU004_00073	442	Heterozygous_in_at_least_one_isolate
EFAU004_00073	451	Heterozygous_in_at_least_one_isolate
EFAU004_00073	457	Heterozygous_in_at_least_one_isolate
EFAU004_00073	466	Heterozygous_in_at_least_one_isolate
EFAU004_00073	468	Heterozygous_in_at_least_one_isolate
EFAU004_00073	469	Heterozygous_in_at_least_one_isolate
EFAU004_00073	484	Heterozygous_in_at_least_one_isolate
EFAU004_00073	487	Heterozygous_in_at_least_one_isolate
EFAU004_00073	489	Heterozygous_in_at_least_one_isolate
EFAU004_00073	574	Heterozygous_in_at_least_one_isolate
EFAU004_00073	583	Heterozygous_in_at_least_one_isolate
EFAU004_00073	598	Heterozygous_in_at_least_one_isolate
EFAU004_00073	607	Heterozygous_in_at_least_one_isolate
EFAU004_00073	616	Heterozygous_in_at_least_one_isolate
EFAU004_00073	622	Heterozygous_in_at_least_one_isolate
EFAU004_00073	625	Heterozygous_in_at_least_one_isolate
EFAU004_00073	634	Heterozygous_in_at_least_one_isolate
EFAU004_00073	643	Heterozygous_in_at_least_one_isolate
EFAU004_00073	663	Heterozygous_in_at_least_one_isolate
EFAU004_00073	714	Heterozygous_in_at_least_one_isolate
EFAU004_00073	721	Heterozygous_in_at_least_one_isolate
EFAU004_00073	724	Heterozygous_in_at_least_one_isolate
EFAU004_00073	748	Heterozygous_in_at_least_one_isolate
EFAU004_00073	760	Heterozygous_in_at_least_one_isolate
EFAU004_00073	769	Heterozygous_in_at_least_one_isolate
EFAU004_00073	786	Heterozygous_in_at_least_one_isolate
EFAU004_00073	802	Heterozygous_in_at_least_one_isolate
EFAU004_00073	809	Heterozygous_in_at_least_one_isolate
EFAU004_00073	814	Heterozygous_in_at_least_one_isolate
EFAU004_00073	820	Heterozygous_in_at_least_one_isolate
EFAU004_00073	823	Heterozygous_in_at_least_one_isolate
EFAU004_00073	847	Heterozygous_in_at_least_one_isolate
EFAU004_00073	853	Heterozygous_in_at_least_one_isolate
EFAU004_00073	859	Heterozygous_in_at_least_one_isolate
EFAU004_00073	885	Heterozygous_in_at_least_one_isolate
EFAU004_00073	886	Heterozygous_in_at_least_one_isolate
EFAU004_00073	904	Heterozygous_in_at_least_one_isolate
EFAU004_00073	925	Heterozygous_in_at_least_one_isolate
EFAU004_00073	940	Heterozygous_in_at_least_one_isolate
EFAU004_00073	960	Heterozygous_in_at_least_one_isolate
EFAU004_00073	1024	Heterozygous_in_at_least_one_isolate
EFAU004_00073	1027	Heterozygous_in_at_least_one_isolate
EFAU004_00073	1153	Heterozygous_in_at_least_one_isolate
EFAU004_00073	1282	Heterozygous_in_at_least_one_isolate
EFAU004_00073	1300	Heterozygous_in_at_least_one_isolate
EFAU004_00073	1369	Heterozygous_in_at_least_one_isolate
EFAU004_00073	1402	Heterozygous_in_at_least_one_isolate
EFAU004_00073	1432	Heterozygous_in_at_least_one_isolate
EFAU004_00073	1449	Heterozygous_in_at_least_one_isolate
EFAU004_00073	1485	Heterozygous_in_at_least_one_isolate
EFAU004_00073	1486	Heterozygous_in_at_least_one_isolate
EFAU004_00073	1494	Heterozygous_in_at_least_one_isolate
EFAU004_00073	1516	Heterozygous_in_at_least_one_isolate
EFAU004_00073	1519	Heterozygous_in_at_least_one_isolate
EFAU004_00073	1521	Heterozygous_in_at_least_one_isolate
EFAU004_01675	58	AF_below_0.5_in_at_least_one_isolate
EFAU004_01244	509	Heterozygous_in_at_least_one_isolate
EFAU004_00980	1027	Heterozygous_in_at_least_one_isolate
EFAU004_01113	335	Heterozygous_in_at_least_one_isolate
EFAU004_02178	807	Heterozygous_in_at_least_one_isolate
EFAU004_01195	475	Heterozygous_in_at_least_one_isolate
EFAU004_01390	1528	AF_below_0.5_in_at_least_one_isolate
EFAU004_02318	541	Heterozygous_in_at_least_one_isolate
EFAU004_02002	1243	AF_below_0.5_in_at_least_one_isolate
EFAU004_02260	2132	Heterozygous_in_at_least_one_isolate
EFAU004_00525	696	Heterozygous_in_at_least_one_isolate
EFAU004_02498	781	Heterozygous_in_at_least_one_isolate
EFAU004_01285	96	Heterozygous_in_at_least_one_isolate
EFAU004_02832	2026	Heterozygous_in_at_least_one_isolate
EFAU004_00073	90	Heterozygous_in_at_least_one_isolate
EFAU004_00073	112	Heterozygous_in_at_least_one_isolate
EFAU004_00073	172	Heterozygous_in_at_least_one_isolate
EFAU004_00073	598	Heterozygous_in_at_least_one_isolate
EFAU004_00073	714	Heterozygous_in_at_least_one_isolate
EFAU004_00073	724	Heterozygous_in_at_least_one_isolate
EFAU004_01244	509	Heterozygous_in_at_least_one_isolate
EFAU004_00455	546	Heterozygous_in_at_least_one_isolate
EFAU004_02559	190	Heterozygous_in_at_least_one_isolate
EFAU004_00361	210	Heterozygous_in_at_least_one_isolate
EFAU004_00268	2076	Heterozygous_in_at_least_one_isolate
EFAU004_00121	750	Heterozygous_in_at_least_one_isolate
EFAU004_00980	1027	Heterozygous_in_at_least_one_isolate
EFAU004_02318	541	Heterozygous_in_at_least_one_isolate
EFAU004_01195	475	Heterozygous_in_at_least_one_isolate
EFAU004_02498	781	Heterozygous_in_at_least_one_isolate
EFAU004_01189	614	Heterozygous_in_at_least_one_isolate
EFAU004_02288	571	Heterozygous_in_at_least_one_isolate
EFAU004_01728	99	Heterozygous_in_at_least_one_isolate
EFAU004_02233	178	Heterozygous_in_at_least_one_isolate
EFAU004_00620	432	AF_below_0.5_in_at_least_one_isolate
EFAU004_00623	162	AF_below_0.5_in_at_least_one_isolate
EFAU004_00623	387	AF_below_0.5_in_at_least_one_isolate
EFAU004_02420	1012	Heterozygous_in_at_least_one_isolate
EFAU004_01940	21	Low_quality_in_at_least_one_isolate
EFAU004_01940	33	Coverage_below_threshold_in_at_least_one_isolate
EFAU004_01940	82	Coverage_below_threshold_in_at_least_one_isolate
EFAU004_01940	93	Coverage_below_threshold_in_at_least_one_isolate
EFAU004_01940	114	Coverage_below_threshold_in_at_least_one_isolate
EFAU004_01940	162	Coverage_below_threshold_in_at_least_one_isolate
EFAU004_01940	186	Coverage_below_threshold_in_at_least_one_isolate
EFAU004_02318	541	Heterozygous_in_at_least_one_isolate
EFAU004_01939	148	Coverage_below_threshold_in_at_least_one_isolate
EFAU004_01939	154	Coverage_below_threshold_in_at_least_one_isolate
EFAU004_01939	157	Coverage_below_threshold_in_at_least_one_isolate
EFAU004_01939	184	Coverage_below_threshold_in_at_least_one_isolate
EFAU004_01939	211	Coverage_below_threshold_in_at_least_one_isolate
EFAU004_01939	247	Coverage_below_threshold_in_at_least_one_isolate
EFAU004_01939	268	Coverage_below_threshold_in_at_least_one_isolate
EFAU004_01939	304	Coverage_below_threshold_in_at_least_one_isolate
EFAU004_01939	343	AF_below_0.5_in_at_least_one_isolate
EFAU004_01939	365	Coverage_below_threshold_in_at_least_one_isolate
EFAU004_01939	370	Coverage_below_threshold_in_at_least_one_isolate
EFAU004_01939	394	Heterozygous_in_at_least_one_isolate
EFAU004_01939	397	Coverage_below_threshold_in_at_least_one_isolate
EFAU004_01939	412	Coverage_below_threshold_in_at_least_one_isolate
EFAU004_01939	426	Coverage_below_threshold_in_at_least_one_isolate
EFAU004_01939	430	Coverage_below_threshold_in_at_least_one_isolate
EFAU004_01939	474	Coverage_below_threshold_in_at_least_one_isolate
EFAU004_01939	481	AF_below_0.5_in_at_least_one_isolate
EFAU004_01939	490	Heterozygous_in_at_least_one_isolate
EFAU004_01939	496	Heterozygous_in_at_least_one_isolate
EFAU004_01939	514	Coverage_below_threshold_in_at_least_one_isolate
EFAU004_01939	535	Coverage_below_threshold_in_at_least_one_isolate
EFAU004_01939	566	Coverage_below_threshold_in_at_least_one_isolate
EFAU004_01939	568	Coverage_below_threshold_in_at_least_one_isolate
EFAU004_01939	595	Coverage_below_threshold_in_at_least_one_isolate
EFAU004_01939	600	Coverage_below_threshold_in_at_least_one_isolate
EFAU004_01939	683	Coverage_below_threshold_in_at_least_one_isolate
EFAU004_01774	289	Heterozygous_in_at_least_one_isolate
EFAU004_01938	250	Coverage_below_threshold_in_at_least_one_isolate
EFAU004_01938	259	Coverage_below_threshold_in_at_least_one_isolate
EFAU004_02288	571	Heterozygous_in_at_least_one_isolate
EFAU004_01669	550	Heterozygous_in_at_least_one_isolate
EFAU004_01932	145	Coverage_below_threshold_in_at_least_one_isolate
EFAU004_01932	424	Coverage_below_threshold_in_at_least_one_isolate
EFAU004_01932	460	Coverage_below_threshold_in_at_least_one_isolate
EFAU004_01932	484	Coverage_below_threshold_in_at_least_one_isolate
EFAU004_01932	493	Coverage_below_threshold_in_at_least_one_isolate
EFAU004_01932	511	Coverage_below_threshold_in_at_least_one_isolate
EFAU004_01932	886	Coverage_below_threshold_in_at_least_one_isolate
EFAU004_01932	958	Coverage_below_threshold_in_at_least_one_isolate
EFAU004_01932	982	Coverage_below_threshold_in_at_least_one_isolate
EFAU004_01932	1003	Coverage_below_threshold_in_at_least_one_isolate
EFAU004_01936	202	Coverage_below_threshold_in_at_least_one_isolate
EFAU004_01936	238	Low_quality_in_at_least_one_isolate
EFAU004_01936	304	Coverage_below_threshold_in_at_least_one_isolate
EFAU004_01936	592	Coverage_below_threshold_in_at_least_one_isolate
EFAU004_01936	656	Low_quality_in_at_least_one_isolate
EFAU004_01936	769	Coverage_below_threshold_in_at_least_one_isolate
EFAU004_01936	811	Coverage_below_threshold_in_at_least_one_isolate
EFAU004_01936	904	Coverage_below_threshold_in_at_least_one_isolate
EFAU004_01934	345	Low_quality_in_at_least_one_isolate
EFAU004_01934	360	Low_quality_in_at_least_one_isolate
EFAU004_01934	365	Low_quality_in_at_least_one_isolate
EFAU004_01934	545	AF_below_0.5_in_at_least_one_isolate
EFAU004_01934	640	Low_quality_in_at_least_one_isolate
EFAU004_01934	660	Low_quality_in_at_least_one_isolate
EFAU004_01934	1008	Low_quality_in_at_least_one_isolate
EFAU004_01934	1043	AF_below_0.5_in_at_least_one_isolate
EFAU004_01934	1049	Low_quality_in_at_least_one_isolate
EFAU004_01934	1050	Low_quality_in_at_least_one_isolate
EFAU004_01934	1106	Low_quality_in_at_least_one_isolate
EFAU004_01934	1120	Low_quality_in_at_least_one_isolate
EFAU004_01934	1165	Low_quality_in_at_least_one_isolate
EFAU004_01746	1066	AF_below_0.5_in_at_least_one_isolate
EFAU004_00622	90	AF_below_0.5_in_at_least_one_isolate
EFAU004_01039	420	Heterozygous_in_at_least_one_isolate
EFAU004_00665	966	Heterozygous_in_at_least_one_isolate
EFAU004_00431	34	Heterozygous_in_at_least_one_isolate
EFAU004_02307	199	Heterozygous_in_at_least_one_isolate
EFAU004_01665	493	Heterozygous_in_at_least_one_isolate
EFAU004_02005	1167	Heterozygous_in_at_least_one_isolate
EFAU004_02556	387	Heterozygous_in_at_least_one_isolate
EFAU004_00401	129	Heterozygous_in_at_least_one_isolate
EFAU004_01104	758	Heterozygous_in_at_least_one_isolate
EFAU004_00225	1509	Heterozygous_in_at_least_one_isolate
EFAU004_00630	898	Heterozygous_in_at_least_one_isolate
EFAU004_01932	183	Heterozygous_in_at_least_one_isolate
EFAU004_01299	773	Heterozygous_in_at_least_one_isolate
EFAU004_00525	670	Heterozygous_in_at_least_one_isolate
EFAU004_01124	1158	Heterozygous_in_at_least_one_isolate
EFAU004_02077	78	Heterozygous_in_at_least_one_isolate
EFAU004_02064	298	AF_below_0.5_in_at_least_one_isolate
EFAU004_00617	762	Heterozygous_in_at_least_one_isolate
EFAU004_01237	79	Heterozygous_in_at_least_one_isolate
EFAU004_01656	973	Heterozygous_in_at_least_one_isolate
EFAU004_02351	150	Heterozygous_in_at_least_one_isolate
EFAU004_02351	802	Heterozygous_in_at_least_one_isolate
EFAU004_00107	124	Heterozygous_in_at_least_one_isolate
EFAU004_00377	145	Heterozygous_in_at_least_one_isolate
EFAU004_00470	465	Heterozygous_in_at_least_one_isolate
EFAU004_00655	92	Heterozygous_in_at_least_one_isolate
EFAU004_02693	70	Low_quality_in_at_least_one_isolate
EFAU004_02693	76	AF_below_0.5_in_at_least_one_isolate
EFAU004_01934	133	Heterozygous_in_at_least_one_isolate
EFAU004_01033	257	Heterozygous_in_at_least_one_isolate
EFAU004_01773	451	Heterozygous_in_at_least_one_isolate
EFAU004_01718	942	Heterozygous_in_at_least_one_isolate
EFAU004_00143	1327	Heterozygous_in_at_least_one_isolate
EFAU004_00078	234	Heterozygous_in_at_least_one_isolate
EFAU004_00636	1260	Heterozygous_in_at_least_one_isolate
EFAU004_00911	1173	Heterozygous_in_at_least_one_isolate
EFAU004_01689	121	Heterozygous_in_at_least_one_isolate
EFAU004_02487	2583	Heterozygous_in_at_least_one_isolate
EFAU004_00115	189	Heterozygous_in_at_least_one_isolate
EFAU004_00116	114	Heterozygous_in_at_least_one_isolate
EFAU004_00116	607	Heterozygous_in_at_least_one_isolate
EFAU004_00484	84	Heterozygous_in_at_least_one_isolate
EFAU004_00608	333	Heterozygous_in_at_least_one_isolate
EFAU004_00608	411	Heterozygous_in_at_least_one_isolate
EFAU004_01041	1682	Heterozygous_in_at_least_one_isolate
EFAU004_00771	537	Heterozygous_in_at_least_one_isolate
EFAU004_00176	1705	Heterozygous_in_at_least_one_isolate
EFAU004_01322	127	Heterozygous_in_at_least_one_isolate
EFAU004_01322	466	Heterozygous_in_at_least_one_isolate
EFAU004_02263	306	Heterozygous_in_at_least_one_isolate
EFAU004_00528	350	Heterozygous_in_at_least_one_isolate
EFAU004_01251	780	Heterozygous_in_at_least_one_isolate
EFAU004_01793	363	Heterozygous_in_at_least_one_isolate
EFAU004_01244	270	Heterozygous_in_at_least_one_isolate
EFAU004_02663	189	Heterozygous_in_at_least_one_isolate
EFAU004_01293	724	Heterozygous_in_at_least_one_isolate
EFAU004_00137	147	Heterozygous_in_at_least_one_isolate
EFAU004_00137	892	Heterozygous_in_at_least_one_isolate
EFAU004_02623	315	Heterozygous_in_at_least_one_isolate
EFAU004_02332	93	Heterozygous_in_at_least_one_isolate
EFAU004_01795	436	Heterozygous_in_at_least_one_isolate
EFAU004_00664	1222	Heterozygous_in_at_least_one_isolate
EFAU004_00500	325	Heterozygous_in_at_least_one_isolate
EFAU004_00007	85	Heterozygous_in_at_least_one_isolate
EFAU004_01296	1268	Heterozygous_in_at_least_one_isolate
EFAU004_02108	528	Heterozygous_in_at_least_one_isolate
EFAU004_00537	241	Heterozygous_in_at_least_one_isolate
EFAU004_00537	459	Heterozygous_in_at_least_one_isolate
EFAU004_01240	118	Heterozygous_in_at_least_one_isolate
EFAU004_02058	302	Heterozygous_in_at_least_one_isolate
EFAU004_02355	244	Heterozygous_in_at_least_one_isolate
EFAU004_02100	1107	Heterozygous_in_at_least_one_isolate
EFAU004_00775	474	Heterozygous_in_at_least_one_isolate
EFAU004_01768	883	Heterozygous_in_at_least_one_isolate
EFAU004_00704	824	Heterozygous_in_at_least_one_isolate
EFAU004_02069	71	Heterozygous_in_at_least_one_isolate
EFAU004_00952	187	Heterozygous_in_at_least_one_isolate
EFAU004_00725	832	Heterozygous_in_at_least_one_isolate
EFAU004_00971	129	Heterozygous_in_at_least_one_isolate
EFAU004_01356	597	Heterozygous_in_at_least_one_isolate
EFAU004_00073	22	Heterozygous_in_at_least_one_isolate
EFAU004_00073	31	Heterozygous_in_at_least_one_isolate
EFAU004_00073	32	Heterozygous_in_at_least_one_isolate
EFAU004_00073	33	Heterozygous_in_at_least_one_isolate
EFAU004_00073	34	Heterozygous_in_at_least_one_isolate
EFAU004_00073	37	Heterozygous_in_at_least_one_isolate
EFAU004_00073	40	Heterozygous_in_at_least_one_isolate
EFAU004_00073	58	Heterozygous_in_at_least_one_isolate
EFAU004_00073	64	Heterozygous_in_at_least_one_isolate
EFAU004_00073	67	Heterozygous_in_at_least_one_isolate
EFAU004_00073	85	Heterozygous_in_at_least_one_isolate
EFAU004_00073	89	Heterozygous_in_at_least_one_isolate
EFAU004_00073	90	Heterozygous_in_at_least_one_isolate
EFAU004_00073	112	Heterozygous_in_at_least_one_isolate
EFAU004_00073	139	Heterozygous_in_at_least_one_isolate
EFAU004_00073	145	Heterozygous_in_at_least_one_isolate
EFAU004_00073	148	Heterozygous_in_at_least_one_isolate
EFAU004_00073	154	Heterozygous_in_at_least_one_isolate
EFAU004_00073	169	Heterozygous_in_at_least_one_isolate
EFAU004_00073	172	Heterozygous_in_at_least_one_isolate
EFAU004_00073	181	Heterozygous_in_at_least_one_isolate
EFAU004_00073	184	Heterozygous_in_at_least_one_isolate
EFAU004_00073	190	Heterozygous_in_at_least_one_isolate
EFAU004_00073	193	Heterozygous_in_at_least_one_isolate
EFAU004_00073	196	Heterozygous_in_at_least_one_isolate
EFAU004_00073	208	Heterozygous_in_at_least_one_isolate
EFAU004_00073	217	Heterozygous_in_at_least_one_isolate
EFAU004_00073	226	Heterozygous_in_at_least_one_isolate
EFAU004_00073	229	Heterozygous_in_at_least_one_isolate
EFAU004_00073	232	Heterozygous_in_at_least_one_isolate
EFAU004_00073	238	Heterozygous_in_at_least_one_isolate
EFAU004_00073	250	Heterozygous_in_at_least_one_isolate
EFAU004_00073	256	Heterozygous_in_at_least_one_isolate
EFAU004_00073	265	Heterozygous_in_at_least_one_isolate
EFAU004_00073	271	Heterozygous_in_at_least_one_isolate
EFAU004_00073	283	Heterozygous_in_at_least_one_isolate
EFAU004_00073	295	Heterozygous_in_at_least_one_isolate
EFAU004_00073	298	Heterozygous_in_at_least_one_isolate
EFAU004_00073	304	Heterozygous_in_at_least_one_isolate
EFAU004_00073	307	Heterozygous_in_at_least_one_isolate
EFAU004_00073	318	Heterozygous_in_at_least_one_isolate
EFAU004_00073	319	Heterozygous_in_at_least_one_isolate
EFAU004_00073	328	Heterozygous_in_at_least_one_isolate
EFAU004_00073	333	Heterozygous_in_at_least_one_isolate
EFAU004_00073	337	Heterozygous_in_at_least_one_isolate
EFAU004_00073	343	Heterozygous_in_at_least_one_isolate
EFAU004_00073	354	Heterozygous_in_at_least_one_isolate
EFAU004_00073	357	Heterozygous_in_at_least_one_isolate
EFAU004_00073	361	Heterozygous_in_at_least_one_isolate
EFAU004_00073	376	Heterozygous_in_at_least_one_isolate
EFAU004_00073	392	Heterozygous_in_at_least_one_isolate
EFAU004_00073	409	Heterozygous_in_at_least_one_isolate
EFAU004_00073	412	Heterozygous_in_at_least_one_isolate
EFAU004_00073	415	Heterozygous_in_at_least_one_isolate
EFAU004_00073	427	Heterozygous_in_at_least_one_isolate
EFAU004_00073	442	Heterozygous_in_at_least_one_isolate
EFAU004_00073	451	Heterozygous_in_at_least_one_isolate
EFAU004_00073	457	Heterozygous_in_at_least_one_isolate
EFAU004_00073	465	Heterozygous_in_at_least_one_isolate
EFAU004_00073	466	Heterozygous_in_at_least_one_isolate
EFAU004_00073	468	Heterozygous_in_at_least_one_isolate
EFAU004_00073	469	Heterozygous_in_at_least_one_isolate
EFAU004_00073	478	Heterozygous_in_at_least_one_isolate
EFAU004_00073	484	Heterozygous_in_at_least_one_isolate
EFAU004_00073	487	Heterozygous_in_at_least_one_isolate
EFAU004_00073	489	Heterozygous_in_at_least_one_isolate
EFAU004_00073	502	Heterozygous_in_at_least_one_isolate
EFAU004_00073	505	Heterozygous_in_at_least_one_isolate
EFAU004_00073	508	Heterozygous_in_at_least_one_isolate
EFAU004_00073	532	Heterozygous_in_at_least_one_isolate
EFAU004_00073	538	Heterozygous_in_at_least_one_isolate
EFAU004_00073	550	Heterozygous_in_at_least_one_isolate
EFAU004_00073	553	Heterozygous_in_at_least_one_isolate
EFAU004_00073	559	Heterozygous_in_at_least_one_isolate
EFAU004_00073	562	Heterozygous_in_at_least_one_isolate
EFAU004_00073	574	Heterozygous_in_at_least_one_isolate
EFAU004_00073	583	Heterozygous_in_at_least_one_isolate
EFAU004_00073	598	Heterozygous_in_at_least_one_isolate
EFAU004_00073	607	Heterozygous_in_at_least_one_isolate
EFAU004_00073	616	Heterozygous_in_at_least_one_isolate
EFAU004_00073	622	Heterozygous_in_at_least_one_isolate
EFAU004_00073	625	Heterozygous_in_at_least_one_isolate
EFAU004_00073	634	Heterozygous_in_at_least_one_isolate
EFAU004_00073	643	Heterozygous_in_at_least_one_isolate
EFAU004_00073	663	Heterozygous_in_at_least_one_isolate
EFAU004_00073	670	Heterozygous_in_at_least_one_isolate
EFAU004_00073	700	Heterozygous_in_at_least_one_isolate
EFAU004_00073	703	Heterozygous_in_at_least_one_isolate
EFAU004_00073	707	Heterozygous_in_at_least_one_isolate
EFAU004_00073	709	Heterozygous_in_at_least_one_isolate
EFAU004_00073	714	Heterozygous_in_at_least_one_isolate
EFAU004_00073	721	Heterozygous_in_at_least_one_isolate
EFAU004_00073	724	Heterozygous_in_at_least_one_isolate
EFAU004_00073	736	Heterozygous_in_at_least_one_isolate
EFAU004_00073	748	Heterozygous_in_at_least_one_isolate
EFAU004_00073	760	Heterozygous_in_at_least_one_isolate
EFAU004_00073	769	Heterozygous_in_at_least_one_isolate
EFAU004_00073	781	Heterozygous_in_at_least_one_isolate
EFAU004_00073	786	Heterozygous_in_at_least_one_isolate
EFAU004_00073	791	Heterozygous_in_at_least_one_isolate
EFAU004_00073	802	Heterozygous_in_at_least_one_isolate
EFAU004_00073	809	Heterozygous_in_at_least_one_isolate
EFAU004_00073	820	Heterozygous_in_at_least_one_isolate
EFAU004_00073	847	Heterozygous_in_at_least_one_isolate
EFAU004_00073	853	Heterozygous_in_at_least_one_isolate
EFAU004_00073	857	Heterozygous_in_at_least_one_isolate
EFAU004_00073	859	Heterozygous_in_at_least_one_isolate
EFAU004_00073	865	Heterozygous_in_at_least_one_isolate
EFAU004_00073	868	Heterozygous_in_at_least_one_isolate
EFAU004_00073	871	Heterozygous_in_at_least_one_isolate
EFAU004_00073	880	Heterozygous_in_at_least_one_isolate
EFAU004_00073	883	Heterozygous_in_at_least_one_isolate
EFAU004_00073	885	Heterozygous_in_at_least_one_isolate
EFAU004_00073	886	Heterozygous_in_at_least_one_isolate
EFAU004_00073	889	Heterozygous_in_at_least_one_isolate
EFAU004_00073	904	Heterozygous_in_at_least_one_isolate
EFAU004_00073	916	Heterozygous_in_at_least_one_isolate
EFAU004_00073	923	Heterozygous_in_at_least_one_isolate
EFAU004_00073	928	Heterozygous_in_at_least_one_isolate
EFAU004_00073	930	Heterozygous_in_at_least_one_isolate
EFAU004_00073	934	Heterozygous_in_at_least_one_isolate
EFAU004_00073	940	Heterozygous_in_at_least_one_isolate
EFAU004_00073	960	Heterozygous_in_at_least_one_isolate
EFAU004_00073	964	Heterozygous_in_at_least_one_isolate
EFAU004_00073	973	Heterozygous_in_at_least_one_isolate
EFAU004_00073	984	Heterozygous_in_at_least_one_isolate
EFAU004_00073	985	Heterozygous_in_at_least_one_isolate
EFAU004_00073	987	Heterozygous_in_at_least_one_isolate
EFAU004_00073	991	Heterozygous_in_at_least_one_isolate
EFAU004_00073	999	Heterozygous_in_at_least_one_isolate
EFAU004_00073	1003	Heterozygous_in_at_least_one_isolate
EFAU004_00073	1006	Heterozygous_in_at_least_one_isolate
EFAU004_00073	1024	Heterozygous_in_at_least_one_isolate
EFAU004_00073	1027	Heterozygous_in_at_least_one_isolate
EFAU004_00073	1048	Heterozygous_in_at_least_one_isolate
EFAU004_00073	1051	Heterozygous_in_at_least_one_isolate
EFAU004_00073	1056	Heterozygous_in_at_least_one_isolate
EFAU004_00073	1084	Heterozygous_in_at_least_one_isolate
EFAU004_00073	1090	Heterozygous_in_at_least_one_isolate
EFAU004_00073	1108	Heterozygous_in_at_least_one_isolate
EFAU004_00073	1143	Heterozygous_in_at_least_one_isolate
EFAU004_00073	1153	Heterozygous_in_at_least_one_isolate
EFAU004_00073	1162	Heterozygous_in_at_least_one_isolate
EFAU004_00073	1165	Heterozygous_in_at_least_one_isolate
EFAU004_00073	1225	Heterozygous_in_at_least_one_isolate
EFAU004_00073	1234	Heterozygous_in_at_least_one_isolate
EFAU004_00073	1240	Heterozygous_in_at_least_one_isolate
EFAU004_00073	1282	Heterozygous_in_at_least_one_isolate
EFAU004_00073	1288	Heterozygous_in_at_least_one_isolate
EFAU004_00073	1300	Heterozygous_in_at_least_one_isolate
EFAU004_00073	1306	Heterozygous_in_at_least_one_isolate
EFAU004_00073	1330	Heterozygous_in_at_least_one_isolate
EFAU004_00073	1354	Heterozygous_in_at_least_one_isolate
EFAU004_00073	1357	Heterozygous_in_at_least_one_isolate
EFAU004_00073	1369	Heterozygous_in_at_least_one_isolate
EFAU004_00073	1393	Heterozygous_in_at_least_one_isolate
EFAU004_00073	1402	Heterozygous_in_at_least_one_isolate
EFAU004_00073	1405	Heterozygous_in_at_least_one_isolate
EFAU004_00073	1414	Heterozygous_in_at_least_one_isolate
EFAU004_00073	1417	Heterozygous_in_at_least_one_isolate
EFAU004_00073	1432	Heterozygous_in_at_least_one_isolate
EFAU004_00073	1449	Heterozygous_in_at_least_one_isolate
EFAU004_00073	1450	Heterozygous_in_at_least_one_isolate
EFAU004_00073	1456	Heterozygous_in_at_least_one_isolate
EFAU004_00073	1462	Heterozygous_in_at_least_one_isolate
EFAU004_00073	1465	Heterozygous_in_at_least_one_isolate
EFAU004_00073	1485	Heterozygous_in_at_least_one_isolate
EFAU004_00073	1486	Heterozygous_in_at_least_one_isolate
EFAU004_00073	1494	Heterozygous_in_at_least_one_isolate
EFAU004_00073	1516	Heterozygous_in_at_least_one_isolate
EFAU004_00073	1519	Heterozygous_in_at_least_one_isolate
EFAU004_01390	1528	AF_below_0.5_in_at_least_one_isolate
EFAU004_01675	58	AF_below_0.5_in_at_least_one_isolate
EFAU004_02318	541	Heterozygous_in_at_least_one_isolate
EFAU004_02002	1243	AF_below_0.5_in_at_least_one_isolate
EFAU004_02288	571	Heterozygous_in_at_least_one_isolate
EFAU004_00528	356	Heterozygous_in_at_least_one_isolate
EFAU004_01718	942	Heterozygous_in_at_least_one_isolate
EFAU004_01194	897	Heterozygous_in_at_least_one_isolate
EFAU004_01033	257	Heterozygous_in_at_least_one_isolate
EFAU004_00116	114	Heterozygous_in_at_least_one_isolate
EFAU004_00116	607	Heterozygous_in_at_least_one_isolate
EFAU004_02100	1107	Heterozygous_in_at_least_one_isolate
EFAU004_00092	58	Heterozygous_in_at_least_one_isolate
EFAU004_00538	40	Heterozygous_in_at_least_one_isolate
EFAU004_02355	244	Heterozygous_in_at_least_one_isolate
EFAU004_00655	92	Heterozygous_in_at_least_one_isolate
EFAU004_00992	110	Heterozygous_in_at_least_one_isolate
EFAU004_02176	75	Heterozygous_in_at_least_one_isolate
EFAU004_02263	306	Heterozygous_in_at_least_one_isolate
EFAU004_02263	307	Heterozygous_in_at_least_one_isolate
EFAU004_00664	1222	Heterozygous_in_at_least_one_isolate
EFAU004_01665	493	Heterozygous_in_at_least_one_isolate
EFAU004_00537	241	Heterozygous_in_at_least_one_isolate
EFAU004_00537	459	Heterozygous_in_at_least_one_isolate
EFAU004_00198	451	Heterozygous_in_at_least_one_isolate
EFAU004_01296	167	Heterozygous_in_at_least_one_isolate
EFAU004_00494	546	Heterozygous_in_at_least_one_isolate
EFAU004_02351	150	Heterozygous_in_at_least_one_isolate
EFAU004_02351	802	Heterozygous_in_at_least_one_isolate
EFAU004_01237	79	Heterozygous_in_at_least_one_isolate
EFAU004_02693	70	AF_below_0.5_in_at_least_one_isolate
EFAU004_02693	72	AF_below_0.5_in_at_least_one_isolate
EFAU004_02502	165	Heterozygous_in_at_least_one_isolate
EFAU004_01333	1579	Heterozygous_in_at_least_one_isolate
EFAU004_02005	1167	Heterozygous_in_at_least_one_isolate
EFAU004_01299	773	Heterozygous_in_at_least_one_isolate
EFAU004_01720	756	Heterozygous_in_at_least_one_isolate
EFAU004_00775	474	Heterozygous_in_at_least_one_isolate
EFAU004_01741	412	Heterozygous_in_at_least_one_isolate
EFAU004_02476	24	Heterozygous_in_at_least_one_isolate
EFAU004_01715	545	Heterozygous_in_at_least_one_isolate
EFAU004_02623	315	Heterozygous_in_at_least_one_isolate
EFAU004_00363	448	Heterozygous_in_at_least_one_isolate
EFAU004_00266	304	Heterozygous_in_at_least_one_isolate
EFAU004_00115	189	Heterozygous_in_at_least_one_isolate
EFAU004_01124	1158	Heterozygous_in_at_least_one_isolate
EFAU004_00525	670	Heterozygous_in_at_least_one_isolate
EFAU004_02559	1096	Heterozygous_in_at_least_one_isolate
EFAU004_00171	34	Heterozygous_in_at_least_one_isolate
EFAU004_00137	147	Heterozygous_in_at_least_one_isolate
EFAU004_00107	124	Heterozygous_in_at_least_one_isolate
EFAU004_00138	157	Heterozygous_in_at_least_one_isolate
EFAU004_00608	333	Heterozygous_in_at_least_one_isolate
EFAU004_00172	307	Heterozygous_in_at_least_one_isolate
EFAU004_01354	616	Heterozygous_in_at_least_one_isolate
EFAU004_01793	363	Heterozygous_in_at_least_one_isolate
EFAU004_00136	87	Heterozygous_in_at_least_one_isolate
EFAU004_00136	500	Heterozygous_in_at_least_one_isolate
EFAU004_00225	1509	Heterozygous_in_at_least_one_isolate
EFAU004_02108	528	Heterozygous_in_at_least_one_isolate
EFAU004_01533	319	Heterozygous_in_at_least_one_isolate
EFAU004_01533	324	Heterozygous_in_at_least_one_isolate
EFAU004_02336	850	Heterozygous_in_at_least_one_isolate
EFAU004_02833	949	Heterozygous_in_at_least_one_isolate
EFAU004_01009	80	Heterozygous_in_at_least_one_isolate
EFAU004_01009	146	Heterozygous_in_at_least_one_isolate
EFAU004_00176	1705	Heterozygous_in_at_least_one_isolate
EFAU004_00484	84	Heterozygous_in_at_least_one_isolate
EFAU004_01656	712	Heterozygous_in_at_least_one_isolate
EFAU004_01656	973	Heterozygous_in_at_least_one_isolate
EFAU004_00672	352	Heterozygous_in_at_least_one_isolate
EFAU004_00672	1057	Heterozygous_in_at_least_one_isolate
EFAU004_00500	325	Heterozygous_in_at_least_one_isolate
EFAU004_00143	1327	Heterozygous_in_at_least_one_isolate
EFAU004_01104	758	Heterozygous_in_at_least_one_isolate
EFAU004_02836	277	Heterozygous_in_at_least_one_isolate
EFAU004_00997	798	Heterozygous_in_at_least_one_isolate
EFAU004_00731	100	Heterozygous_in_at_least_one_isolate
EFAU004_00731	505	Heterozygous_in_at_least_one_isolate
EFAU004_02648	84	Heterozygous_in_at_least_one_isolate
EFAU004_00623	457	Heterozygous_in_at_least_one_isolate
EFAU004_00119	159	Heterozygous_in_at_least_one_isolate
EFAU004_02069	71	Heterozygous_in_at_least_one_isolate
EFAU004_01322	127	Heterozygous_in_at_least_one_isolate
EFAU004_01322	466	Heterozygous_in_at_least_one_isolate
EFAU004_01244	270	Heterozygous_in_at_least_one_isolate
EFAU004_02653	427	Heterozygous_in_at_least_one_isolate
EFAU004_00377	145	Heterozygous_in_at_least_one_isolate
EFAU004_00377	1185	Heterozygous_in_at_least_one_isolate
EFAU004_02273	228	Heterozygous_in_at_least_one_isolate
EFAU004_01562	244	Heterozygous_in_at_least_one_isolate
EFAU004_00771	537	Heterozygous_in_at_least_one_isolate
EFAU004_00771	543	Heterozygous_in_at_least_one_isolate
EFAU004_00142	592	Heterozygous_in_at_least_one_isolate
EFAU004_02329	55	Heterozygous_in_at_least_one_isolate
EFAU004_00387	711	Heterozygous_in_at_least_one_isolate
EFAU004_00387	712	Heterozygous_in_at_least_one_isolate
EFAU004_00630	898	Heterozygous_in_at_least_one_isolate
EFAU004_02214	786	Heterozygous_in_at_least_one_isolate
EFAU004_01386	775	AF_below_0.5_in_at_least_one_isolate
EFAU004_02318	541	Heterozygous_in_at_least_one_isolate
EFAU004_02233	178	Heterozygous_in_at_least_one_isolate
EFAU004_02288	571	Heterozygous_in_at_least_one_isolate
EFAU004_00073	22	Heterozygous_in_at_least_one_isolate
EFAU004_00073	31	Heterozygous_in_at_least_one_isolate
EFAU004_00073	32	Heterozygous_in_at_least_one_isolate
EFAU004_00073	33	Heterozygous_in_at_least_one_isolate
EFAU004_00073	34	Heterozygous_in_at_least_one_isolate
EFAU004_00073	37	Heterozygous_in_at_least_one_isolate
EFAU004_00073	40	Heterozygous_in_at_least_one_isolate
EFAU004_00073	58	Heterozygous_in_at_least_one_isolate
EFAU004_00073	64	Heterozygous_in_at_least_one_isolate
EFAU004_00073	67	Heterozygous_in_at_least_one_isolate
EFAU004_00073	89	Heterozygous_in_at_least_one_isolate
EFAU004_00073	90	Heterozygous_in_at_least_one_isolate
EFAU004_00073	112	Heterozygous_in_at_least_one_isolate
EFAU004_00073	139	Heterozygous_in_at_least_one_isolate
EFAU004_00073	145	Heterozygous_in_at_least_one_isolate
EFAU004_00073	148	Heterozygous_in_at_least_one_isolate
EFAU004_00073	154	Heterozygous_in_at_least_one_isolate
EFAU004_00073	169	Heterozygous_in_at_least_one_isolate
EFAU004_00073	172	Heterozygous_in_at_least_one_isolate
EFAU004_00073	181	Heterozygous_in_at_least_one_isolate
EFAU004_00073	190	Heterozygous_in_at_least_one_isolate
EFAU004_00073	196	Heterozygous_in_at_least_one_isolate
EFAU004_00073	208	Heterozygous_in_at_least_one_isolate
EFAU004_00073	217	Heterozygous_in_at_least_one_isolate
EFAU004_00073	232	Heterozygous_in_at_least_one_isolate
EFAU004_00073	238	Heterozygous_in_at_least_one_isolate
EFAU004_00073	250	Heterozygous_in_at_least_one_isolate
EFAU004_00073	261	Heterozygous_in_at_least_one_isolate
EFAU004_00073	283	Heterozygous_in_at_least_one_isolate
EFAU004_00073	295	Heterozygous_in_at_least_one_isolate
EFAU004_00073	298	Heterozygous_in_at_least_one_isolate
EFAU004_00073	333	Heterozygous_in_at_least_one_isolate
EFAU004_00073	343	Heterozygous_in_at_least_one_isolate
EFAU004_00073	354	Heterozygous_in_at_least_one_isolate
EFAU004_00073	357	Heterozygous_in_at_least_one_isolate
EFAU004_00073	361	Heterozygous_in_at_least_one_isolate
EFAU004_00073	376	Heterozygous_in_at_least_one_isolate
EFAU004_00073	392	Heterozygous_in_at_least_one_isolate
EFAU004_00073	409	Heterozygous_in_at_least_one_isolate
EFAU004_00073	412	Heterozygous_in_at_least_one_isolate
EFAU004_00073	415	Heterozygous_in_at_least_one_isolate
EFAU004_00073	427	Heterozygous_in_at_least_one_isolate
EFAU004_00073	442	Heterozygous_in_at_least_one_isolate
EFAU004_00073	451	Heterozygous_in_at_least_one_isolate
EFAU004_00073	457	Heterozygous_in_at_least_one_isolate
EFAU004_00073	465	Heterozygous_in_at_least_one_isolate
EFAU004_00073	468	Heterozygous_in_at_least_one_isolate
EFAU004_00073	469	Heterozygous_in_at_least_one_isolate
EFAU004_00073	484	Heterozygous_in_at_least_one_isolate
EFAU004_00073	487	Heterozygous_in_at_least_one_isolate
EFAU004_00073	508	Heterozygous_in_at_least_one_isolate
EFAU004_00073	553	Heterozygous_in_at_least_one_isolate
EFAU004_00073	574	Heterozygous_in_at_least_one_isolate
EFAU004_00073	583	Heterozygous_in_at_least_one_isolate
EFAU004_00073	598	Heterozygous_in_at_least_one_isolate
EFAU004_00073	607	Heterozygous_in_at_least_one_isolate
EFAU004_00073	616	Heterozygous_in_at_least_one_isolate
EFAU004_00073	622	Heterozygous_in_at_least_one_isolate
EFAU004_00073	625	Heterozygous_in_at_least_one_isolate
EFAU004_00073	634	Heterozygous_in_at_least_one_isolate
EFAU004_00073	643	Heterozygous_in_at_least_one_isolate
EFAU004_00073	663	Heterozygous_in_at_least_one_isolate
EFAU004_00073	709	Heterozygous_in_at_least_one_isolate
EFAU004_00073	714	Heterozygous_in_at_least_one_isolate
EFAU004_00073	721	Heterozygous_in_at_least_one_isolate
EFAU004_00073	724	Heterozygous_in_at_least_one_isolate
EFAU004_00073	748	Heterozygous_in_at_least_one_isolate
EFAU004_00073	760	Heterozygous_in_at_least_one_isolate
EFAU004_00073	769	Heterozygous_in_at_least_one_isolate
EFAU004_00073	802	Heterozygous_in_at_least_one_isolate
EFAU004_00073	820	Heterozygous_in_at_least_one_isolate
EFAU004_00073	823	Heterozygous_in_at_least_one_isolate
EFAU004_00073	865	Heterozygous_in_at_least_one_isolate
EFAU004_00073	886	Heterozygous_in_at_least_one_isolate
EFAU004_00073	904	Heterozygous_in_at_least_one_isolate
EFAU004_00073	940	Heterozygous_in_at_least_one_isolate
EFAU004_00073	1024	Heterozygous_in_at_least_one_isolate
EFAU004_00073	1027	Heterozygous_in_at_least_one_isolate
EFAU004_00073	1084	Heterozygous_in_at_least_one_isolate
EFAU004_00073	1153	Heterozygous_in_at_least_one_isolate
EFAU004_00073	1369	Heterozygous_in_at_least_one_isolate
EFAU004_00073	1408	Heterozygous_in_at_least_one_isolate
EFAU004_00073	1432	Heterozygous_in_at_least_one_isolate
EFAU004_00073	1459	Heterozygous_in_at_least_one_isolate
EFAU004_00073	1485	Heterozygous_in_at_least_one_isolate
EFAU004_00073	1519	Heterozygous_in_at_least_one_isolate
EFAU004_01390	1528	AF_below_0.5_in_at_least_one_isolate
EFAU004_02002	1243	AF_below_0.5_in_at_least_one_isolate
EFAU004_02318	541	Heterozygous_in_at_least_one_isolate
EFAU004_00585	406	Heterozygous_in_at_least_one_isolate
EFAU004_00585	717	Heterozygous_in_at_least_one_isolate
EFAU004_00585	852	Heterozygous_in_at_least_one_isolate
EFAU004_01390	1528	AF_below_0.5_in_at_least_one_isolate
EFAU004_00458	339	Heterozygous_in_at_least_one_isolate
EFAU004_01788	425	Heterozygous_in_at_least_one_isolate
EFAU004_00073	22	Heterozygous_in_at_least_one_isolate
EFAU004_00073	31	Heterozygous_in_at_least_one_isolate
EFAU004_00073	32	Heterozygous_in_at_least_one_isolate
EFAU004_00073	33	Heterozygous_in_at_least_one_isolate
EFAU004_00073	34	Heterozygous_in_at_least_one_isolate
EFAU004_00073	37	Heterozygous_in_at_least_one_isolate
EFAU004_00073	40	Heterozygous_in_at_least_one_isolate
EFAU004_00073	58	Heterozygous_in_at_least_one_isolate
EFAU004_00073	64	Heterozygous_in_at_least_one_isolate
EFAU004_00073	67	Heterozygous_in_at_least_one_isolate
EFAU004_00073	85	Heterozygous_in_at_least_one_isolate
EFAU004_00073	89	Heterozygous_in_at_least_one_isolate
EFAU004_00073	90	Heterozygous_in_at_least_one_isolate
EFAU004_00073	112	Heterozygous_in_at_least_one_isolate
EFAU004_00073	139	Heterozygous_in_at_least_one_isolate
EFAU004_00073	145	Heterozygous_in_at_least_one_isolate
EFAU004_00073	148	Heterozygous_in_at_least_one_isolate
EFAU004_00073	154	Heterozygous_in_at_least_one_isolate
EFAU004_00073	169	Heterozygous_in_at_least_one_isolate
EFAU004_00073	172	Heterozygous_in_at_least_one_isolate
EFAU004_00073	181	Heterozygous_in_at_least_one_isolate
EFAU004_00073	190	Heterozygous_in_at_least_one_isolate
EFAU004_00073	193	Heterozygous_in_at_least_one_isolate
EFAU004_00073	196	Heterozygous_in_at_least_one_isolate
EFAU004_00073	208	Heterozygous_in_at_least_one_isolate
EFAU004_00073	217	Heterozygous_in_at_least_one_isolate
EFAU004_00073	226	Heterozygous_in_at_least_one_isolate
EFAU004_00073	229	Heterozygous_in_at_least_one_isolate
EFAU004_00073	232	Heterozygous_in_at_least_one_isolate
EFAU004_00073	238	Heterozygous_in_at_least_one_isolate
EFAU004_00073	253	Heterozygous_in_at_least_one_isolate
EFAU004_00073	256	Heterozygous_in_at_least_one_isolate
EFAU004_00073	261	Heterozygous_in_at_least_one_isolate
EFAU004_00073	271	Heterozygous_in_at_least_one_isolate
EFAU004_00073	283	Heterozygous_in_at_least_one_isolate
EFAU004_00073	295	Heterozygous_in_at_least_one_isolate
EFAU004_00073	298	Heterozygous_in_at_least_one_isolate
EFAU004_00073	304	Heterozygous_in_at_least_one_isolate
EFAU004_00073	307	Heterozygous_in_at_least_one_isolate
EFAU004_00073	318	Heterozygous_in_at_least_one_isolate
EFAU004_00073	328	Heterozygous_in_at_least_one_isolate
EFAU004_00073	333	Heterozygous_in_at_least_one_isolate
EFAU004_00073	337	Heterozygous_in_at_least_one_isolate
EFAU004_00073	343	Heterozygous_in_at_least_one_isolate
EFAU004_00073	354	Heterozygous_in_at_least_one_isolate
EFAU004_00073	357	Heterozygous_in_at_least_one_isolate
EFAU004_00073	361	Heterozygous_in_at_least_one_isolate
EFAU004_00073	376	Heterozygous_in_at_least_one_isolate
EFAU004_00073	390	Heterozygous_in_at_least_one_isolate
EFAU004_00073	392	Heterozygous_in_at_least_one_isolate
EFAU004_00073	409	Heterozygous_in_at_least_one_isolate
EFAU004_00073	412	Heterozygous_in_at_least_one_isolate
EFAU004_00073	415	Heterozygous_in_at_least_one_isolate
EFAU004_00073	427	Heterozygous_in_at_least_one_isolate
EFAU004_00073	442	Heterozygous_in_at_least_one_isolate
EFAU004_00073	451	Heterozygous_in_at_least_one_isolate
EFAU004_00073	457	Heterozygous_in_at_least_one_isolate
EFAU004_00073	465	Heterozygous_in_at_least_one_isolate
EFAU004_00073	466	Heterozygous_in_at_least_one_isolate
EFAU004_00073	468	Heterozygous_in_at_least_one_isolate
EFAU004_00073	469	Heterozygous_in_at_least_one_isolate
EFAU004_00073	484	Heterozygous_in_at_least_one_isolate
EFAU004_00073	487	Heterozygous_in_at_least_one_isolate
EFAU004_00073	489	Heterozygous_in_at_least_one_isolate
EFAU004_00073	502	Heterozygous_in_at_least_one_isolate
EFAU004_00073	505	Heterozygous_in_at_least_one_isolate
EFAU004_00073	508	Heterozygous_in_at_least_one_isolate
EFAU004_00073	523	Heterozygous_in_at_least_one_isolate
EFAU004_00073	550	Heterozygous_in_at_least_one_isolate
EFAU004_00073	553	Heterozygous_in_at_least_one_isolate
EFAU004_00073	559	Heterozygous_in_at_least_one_isolate
EFAU004_00073	562	Heterozygous_in_at_least_one_isolate
EFAU004_00073	574	Heterozygous_in_at_least_one_isolate
EFAU004_00073	583	Heterozygous_in_at_least_one_isolate
EFAU004_00073	598	Heterozygous_in_at_least_one_isolate
EFAU004_00073	607	Heterozygous_in_at_least_one_isolate
EFAU004_00073	616	Heterozygous_in_at_least_one_isolate
EFAU004_00073	622	Heterozygous_in_at_least_one_isolate
EFAU004_00073	625	Heterozygous_in_at_least_one_isolate
EFAU004_00073	634	Heterozygous_in_at_least_one_isolate
EFAU004_00073	643	Heterozygous_in_at_least_one_isolate
EFAU004_00073	663	Heterozygous_in_at_least_one_isolate
EFAU004_00073	670	Heterozygous_in_at_least_one_isolate
EFAU004_00073	679	Heterozygous_in_at_least_one_isolate
EFAU004_00073	700	Heterozygous_in_at_least_one_isolate
EFAU004_00073	707	Heterozygous_in_at_least_one_isolate
EFAU004_00073	709	Heterozygous_in_at_least_one_isolate
EFAU004_00073	714	Heterozygous_in_at_least_one_isolate
EFAU004_00073	721	Heterozygous_in_at_least_one_isolate
EFAU004_00073	724	Heterozygous_in_at_least_one_isolate
EFAU004_00073	736	Heterozygous_in_at_least_one_isolate
EFAU004_00073	748	Heterozygous_in_at_least_one_isolate
EFAU004_00073	760	Heterozygous_in_at_least_one_isolate
EFAU004_00073	769	Heterozygous_in_at_least_one_isolate
EFAU004_00073	775	Heterozygous_in_at_least_one_isolate
EFAU004_00073	781	Heterozygous_in_at_least_one_isolate
EFAU004_00073	796	Heterozygous_in_at_least_one_isolate
EFAU004_00073	802	Heterozygous_in_at_least_one_isolate
EFAU004_00073	814	Heterozygous_in_at_least_one_isolate
EFAU004_00073	820	Heterozygous_in_at_least_one_isolate
EFAU004_00073	847	Heterozygous_in_at_least_one_isolate
EFAU004_00073	853	Heterozygous_in_at_least_one_isolate
EFAU004_00073	857	Heterozygous_in_at_least_one_isolate
EFAU004_00073	859	Heterozygous_in_at_least_one_isolate
EFAU004_00073	865	Heterozygous_in_at_least_one_isolate
EFAU004_00073	868	Heterozygous_in_at_least_one_isolate
EFAU004_00073	880	Heterozygous_in_at_least_one_isolate
EFAU004_00073	883	Heterozygous_in_at_least_one_isolate
EFAU004_00073	885	Heterozygous_in_at_least_one_isolate
EFAU004_00073	886	Heterozygous_in_at_least_one_isolate
EFAU004_00073	889	Heterozygous_in_at_least_one_isolate
EFAU004_00073	904	Heterozygous_in_at_least_one_isolate
EFAU004_00073	927	Heterozygous_in_at_least_one_isolate
EFAU004_00073	930	Heterozygous_in_at_least_one_isolate
EFAU004_00073	940	Heterozygous_in_at_least_one_isolate
EFAU004_00073	960	Heterozygous_in_at_least_one_isolate
EFAU004_00073	964	Heterozygous_in_at_least_one_isolate
EFAU004_00073	965	Heterozygous_in_at_least_one_isolate
EFAU004_00073	970	Heterozygous_in_at_least_one_isolate
EFAU004_00073	973	Heterozygous_in_at_least_one_isolate
EFAU004_00073	976	Heterozygous_in_at_least_one_isolate
EFAU004_00073	984	Heterozygous_in_at_least_one_isolate
EFAU004_00073	999	Heterozygous_in_at_least_one_isolate
EFAU004_00073	1006	Heterozygous_in_at_least_one_isolate
EFAU004_00073	1007	Heterozygous_in_at_least_one_isolate
EFAU004_00073	1024	Heterozygous_in_at_least_one_isolate
EFAU004_00073	1027	Heterozygous_in_at_least_one_isolate
EFAU004_00073	1051	Heterozygous_in_at_least_one_isolate
EFAU004_00073	1084	Heterozygous_in_at_least_one_isolate
EFAU004_00073	1087	Heterozygous_in_at_least_one_isolate
EFAU004_00073	1105	Heterozygous_in_at_least_one_isolate
EFAU004_00073	1143	Heterozygous_in_at_least_one_isolate
EFAU004_00073	1165	Heterozygous_in_at_least_one_isolate
EFAU004_00073	1240	Heterozygous_in_at_least_one_isolate
EFAU004_00073	1297	Heterozygous_in_at_least_one_isolate
EFAU004_00073	1300	Heterozygous_in_at_least_one_isolate
EFAU004_00073	1303	Heterozygous_in_at_least_one_isolate
EFAU004_00073	1417	Heterozygous_in_at_least_one_isolate
EFAU004_00073	1432	Heterozygous_in_at_least_one_isolate
EFAU004_00073	1516	Heterozygous_in_at_least_one_isolate
EFAU004_02288	571	Heterozygous_in_at_least_one_isolate
EFAU004_00968	366	Heterozygous_in_at_least_one_isolate
EFAU004_02002	1243	AF_below_0.5_in_at_least_one_isolate
EFAU004_00710	280	Heterozygous_in_at_least_one_isolate
EFAU004_00655	92	Heterozygous_in_at_least_one_isolate
EFAU004_00198	451	Heterozygous_in_at_least_one_isolate
EFAU004_02336	850	Heterozygous_in_at_least_one_isolate
EFAU004_01659	148	Heterozygous_in_at_least_one_isolate
EFAU004_02108	528	Heterozygous_in_at_least_one_isolate
EFAU004_01244	270	Heterozygous_in_at_least_one_isolate
EFAU004_02069	71	Heterozygous_in_at_least_one_isolate
EFAU004_00115	189	Heterozygous_in_at_least_one_isolate
EFAU004_01299	773	Heterozygous_in_at_least_one_isolate
EFAU004_00172	307	Heterozygous_in_at_least_one_isolate
EFAU004_00525	670	Heterozygous_in_at_least_one_isolate
EFAU004_00377	145	Heterozygous_in_at_least_one_isolate
EFAU004_00377	1185	Heterozygous_in_at_least_one_isolate
EFAU004_00725	107	Heterozygous_in_at_least_one_isolate
EFAU004_01041	1682	Heterozygous_in_at_least_one_isolate
EFAU004_02693	566	Heterozygous_in_at_least_one_isolate
EFAU004_00696	246	Heterozygous_in_at_least_one_isolate
EFAU004_02623	315	Heterozygous_in_at_least_one_isolate
EFAU004_00399	352	AF_below_0.5_in_at_least_one_isolate
EFAU004_00622	90	AF_below_0.5_in_at_least_one_isolate
EFAU004_00136	87	Heterozygous_in_at_least_one_isolate
EFAU004_00136	149	Heterozygous_in_at_least_one_isolate
EFAU004_00136	500	Heterozygous_in_at_least_one_isolate
EFAU004_00181	268	Heterozygous_in_at_least_one_isolate
EFAU004_00470	465	Heterozygous_in_at_least_one_isolate
EFAU004_01206	1095	Heterozygous_in_at_least_one_isolate
EFAU004_01877	472	Heterozygous_in_at_least_one_isolate
EFAU004_02268	613	Heterozygous_in_at_least_one_isolate
EFAU004_02556	387	Heterozygous_in_at_least_one_isolate
EFAU004_00664	1222	Heterozygous_in_at_least_one_isolate
EFAU004_00752	801	Heterozygous_in_at_least_one_isolate
EFAU004_01932	183	Heterozygous_in_at_least_one_isolate
EFAU004_02355	244	AF_below_0.5_in_at_least_one_isolate
EFAU004_01718	942	Heterozygous_in_at_least_one_isolate
EFAU004_02356	279	Heterozygous_in_at_least_one_isolate
EFAU004_02505	103	Heterozygous_in_at_least_one_isolate
EFAU004_02505	1012	Heterozygous_in_at_least_one_isolate
EFAU004_00602	18	AF_below_0.5_in_at_least_one_isolate
EFAU004_00116	114	Heterozygous_in_at_least_one_isolate
EFAU004_00116	607	Heterozygous_in_at_least_one_isolate
EFAU004_02168	268	Heterozygous_in_at_least_one_isolate
EFAU004_01301	114	Heterozygous_in_at_least_one_isolate
EFAU004_00630	898	Heterozygous_in_at_least_one_isolate
EFAU004_00078	234	Heterozygous_in_at_least_one_isolate
EFAU004_02653	427	Heterozygous_in_at_least_one_isolate
EFAU004_02100	1107	Heterozygous_in_at_least_one_isolate
EFAU004_01676	234	Heterozygous_in_at_least_one_isolate
EFAU004_02273	228	Heterozygous_in_at_least_one_isolate
EFAU004_00897	87	Heterozygous_in_at_least_one_isolate
EFAU004_00731	505	Heterozygous_in_at_least_one_isolate
EFAU004_01322	466	Heterozygous_in_at_least_one_isolate
EFAU004_02291	352	Heterozygous_in_at_least_one_isolate
EFAU004_00218	549	Heterozygous_in_at_least_one_isolate
EFAU004_00537	241	Heterozygous_in_at_least_one_isolate
EFAU004_00537	459	Heterozygous_in_at_least_one_isolate
EFAU004_00225	1503	Heterozygous_in_at_least_one_isolate
EFAU004_00608	333	Heterozygous_in_at_least_one_isolate
EFAU004_01933	36	Coverage_below_threshold_in_at_least_one_isolate
EFAU004_01933	42	Coverage_below_threshold_in_at_least_one_isolate
EFAU004_01194	897	Heterozygous_in_at_least_one_isolate
EFAU004_02648	84	Heterozygous_in_at_least_one_isolate
EFAU004_01296	167	Heterozygous_in_at_least_one_isolate
EFAU004_01296	1268	Heterozygous_in_at_least_one_isolate
EFAU004_02351	150	Heterozygous_in_at_least_one_isolate
EFAU004_02351	802	Heterozygous_in_at_least_one_isolate
EFAU004_00401	529	Heterozygous_in_at_least_one_isolate
EFAU004_01356	597	Heterozygous_in_at_least_one_isolate
EFAU004_02618	1728	Heterozygous_in_at_least_one_isolate
EFAU004_01085	1137	Heterozygous_in_at_least_one_isolate
EFAU004_00768	439	Heterozygous_in_at_least_one_isolate
EFAU004_00409	1471	Heterozygous_in_at_least_one_isolate
EFAU004_01687	625	Heterozygous_in_at_least_one_isolate
EFAU004_00770	922	Heterozygous_in_at_least_one_isolate
EFAU004_00771	537	Heterozygous_in_at_least_one_isolate
EFAU004_00007	85	Heterozygous_in_at_least_one_isolate
EFAU004_00959	184	Heterozygous_in_at_least_one_isolate
EFAU004_00096	103	Heterozygous_in_at_least_one_isolate
EFAU004_00525	670	Heterozygous_in_at_least_one_isolate
EFAU004_00664	1222	Heterozygous_in_at_least_one_isolate
EFAU004_00181	268	Heterozygous_in_at_least_one_isolate
EFAU004_00401	129	Heterozygous_in_at_least_one_isolate
EFAU004_00543	321	Heterozygous_in_at_least_one_isolate
EFAU004_00092	58	Heterozygous_in_at_least_one_isolate
EFAU004_00495	844	Heterozygous_in_at_least_one_isolate
EFAU004_00136	87	Heterozygous_in_at_least_one_isolate
EFAU004_00136	500	Heterozygous_in_at_least_one_isolate
EFAU004_01700	964	Heterozygous_in_at_least_one_isolate
EFAU004_00771	537	Heterozygous_in_at_least_one_isolate
EFAU004_00771	543	Heterozygous_in_at_least_one_isolate
EFAU004_00655	92	Heterozygous_in_at_least_one_isolate
EFAU004_00897	87	Heterozygous_in_at_least_one_isolate
EFAU004_00897	158	Heterozygous_in_at_least_one_isolate
EFAU004_01124	1158	Heterozygous_in_at_least_one_isolate
EFAU004_01009	80	Heterozygous_in_at_least_one_isolate
EFAU004_01009	146	Heterozygous_in_at_least_one_isolate
EFAU004_01322	127	Heterozygous_in_at_least_one_isolate
EFAU004_01322	466	Heterozygous_in_at_least_one_isolate
EFAU004_01687	625	Heterozygous_in_at_least_one_isolate
EFAU004_00537	241	Heterozygous_in_at_least_one_isolate
EFAU004_00537	459	Heterozygous_in_at_least_one_isolate
EFAU004_01293	724	Heterozygous_in_at_least_one_isolate
EFAU004_01656	973	Heterozygous_in_at_least_one_isolate
EFAU004_02648	84	Heterozygous_in_at_least_one_isolate
EFAU004_01206	1095	Heterozygous_in_at_least_one_isolate
EFAU004_01244	270	Heterozygous_in_at_least_one_isolate
EFAU004_01299	773	Heterozygous_in_at_least_one_isolate
EFAU004_00725	107	Heterozygous_in_at_least_one_isolate
EFAU004_00725	832	AF_below_0.5_in_at_least_one_isolate
EFAU004_02244	682	Heterozygous_in_at_least_one_isolate
EFAU004_02168	268	Heterozygous_in_at_least_one_isolate
EFAU004_02069	71	Heterozygous_in_at_least_one_isolate
EFAU004_02260	379	Heterozygous_in_at_least_one_isolate
EFAU004_00007	85	Heterozygous_in_at_least_one_isolate
EFAU004_02559	1096	Heterozygous_in_at_least_one_isolate
EFAU004_01227	752	Heterozygous_in_at_least_one_isolate
EFAU004_02355	244	AF_below_0.5_in_at_least_one_isolate
EFAU004_02005	1167	Heterozygous_in_at_least_one_isolate
EFAU004_01194	897	Heterozygous_in_at_least_one_isolate
EFAU004_00377	1185	Heterozygous_in_at_least_one_isolate
EFAU004_01039	420	Heterozygous_in_at_least_one_isolate
EFAU004_00176	1705	Heterozygous_in_at_least_one_isolate
EFAU004_02108	528	Heterozygous_in_at_least_one_isolate
EFAU004_01237	79	Heterozygous_in_at_least_one_isolate
EFAU004_00608	333	Heterozygous_in_at_least_one_isolate
EFAU004_00608	411	Heterozygous_in_at_least_one_isolate
EFAU004_02653	427	Heterozygous_in_at_least_one_isolate
EFAU004_00765	403	Heterozygous_in_at_least_one_isolate
EFAU004_02273	228	Heterozygous_in_at_least_one_isolate
EFAU004_02273	1930	Heterozygous_in_at_least_one_isolate
EFAU004_01393	136	Heterozygous_in_at_least_one_isolate
EFAU004_00908	450	Heterozygous_in_at_least_one_isolate
EFAU004_01104	758	Heterozygous_in_at_least_one_isolate
EFAU004_00115	189	Heterozygous_in_at_least_one_isolate
EFAU004_00223	784	Heterozygous_in_at_least_one_isolate
EFAU004_01720	2380	Heterozygous_in_at_least_one_isolate
EFAU004_01004	979	Heterozygous_in_at_least_one_isolate
EFAU004_00760	359	Heterozygous_in_at_least_one_isolate
EFAU004_00959	184	Heterozygous_in_at_least_one_isolate
EFAU004_01033	257	Heterozygous_in_at_least_one_isolate
EFAU004_00544	327	Heterozygous_in_at_least_one_isolate
EFAU004_01932	183	Heterozygous_in_at_least_one_isolate
EFAU004_00997	798	Heterozygous_in_at_least_one_isolate
EFAU004_01356	597	Heterozygous_in_at_least_one_isolate
EFAU004_02596	79	Heterozygous_in_at_least_one_isolate
EFAU004_01793	363	Heterozygous_in_at_least_one_isolate
EFAU004_02609	541	Heterozygous_in_at_least_one_isolate
EFAU004_02618	1728	Heterozygous_in_at_least_one_isolate
EFAU004_00387	712	Heterozygous_in_at_least_one_isolate
EFAU004_02623	315	Heterozygous_in_at_least_one_isolate
EFAU004_02817	190	Heterozygous_in_at_least_one_isolate
EFAU004_01665	493	Heterozygous_in_at_least_one_isolate
EFAU004_00971	129	Heterozygous_in_at_least_one_isolate
EFAU004_00887	1116	Heterozygous_in_at_least_one_isolate
EFAU004_02336	850	Heterozygous_in_at_least_one_isolate
EFAU004_00891	244	Heterozygous_in_at_least_one_isolate
EFAU004_00116	114	Heterozygous_in_at_least_one_isolate
EFAU004_00171	34	Heterozygous_in_at_least_one_isolate
EFAU004_02561	315	Heterozygous_in_at_least_one_isolate
EFAU004_02002	1243	AF_below_0.5_in_at_least_one_isolate
EFAU004_02068	256	Low_quality_in_at_least_one_isolate
EFAU004_01244	509	Heterozygous_in_at_least_one_isolate
EFAU004_01195	475	Heterozygous_in_at_least_one_isolate
EFAU004_01285	96	Heterozygous_in_at_least_one_isolate
EFAU004_02849	1902	Heterozygous_in_at_least_one_isolate
EFAU004_00073	357	Low_quality_in_at_least_one_isolate
EFAU004_00073	390	Low_quality_in_at_least_one_isolate
EFAU004_00073	853	Heterozygous_in_at_least_one_isolate
EFAU004_00073	857	Heterozygous_in_at_least_one_isolate
EFAU004_00073	859	Heterozygous_in_at_least_one_isolate
EFAU004_00073	982	Heterozygous_in_at_least_one_isolate
EFAU004_00073	985	Heterozygous_in_at_least_one_isolate
EFAU004_00073	1105	Heterozygous_in_at_least_one_isolate
EFAU004_00073	1106	Heterozygous_in_at_least_one_isolate
EFAU004_00073	1108	Heterozygous_in_at_least_one_isolate
EFAU004_00073	1111	Heterozygous_in_at_least_one_isolate
EFAU004_00073	1116	Heterozygous_in_at_least_one_isolate
EFAU004_00073	1120	Heterozygous_in_at_least_one_isolate
EFAU004_00073	1134	Heterozygous_in_at_least_one_isolate
EFAU004_00073	1141	Heterozygous_in_at_least_one_isolate
EFAU004_00073	1223	Heterozygous_in_at_least_one_isolate
EFAU004_00073	1225	Heterozygous_in_at_least_one_isolate
EFAU004_00073	1231	Heterozygous_in_at_least_one_isolate
EFAU004_00073	1258	Heterozygous_in_at_least_one_isolate
EFAU004_00073	1261	Heterozygous_in_at_least_one_isolate
EFAU004_00073	1262	Heterozygous_in_at_least_one_isolate
EFAU004_00073	1270	Heterozygous_in_at_least_one_isolate
EFAU004_00073	1303	Heterozygous_in_at_least_one_isolate
EFAU004_00073	1306	Heterozygous_in_at_least_one_isolate
EFAU004_00073	1402	Heterozygous_in_at_least_one_isolate
EFAU004_00073	1405	Heterozygous_in_at_least_one_isolate
EFAU004_00073	1449	Heterozygous_in_at_least_one_isolate
EFAU004_00073	1450	Heterozygous_in_at_least_one_isolate
EFAU004_00073	1453	Heterozygous_in_at_least_one_isolate
EFAU004_00073	1456	Heterozygous_in_at_least_one_isolate
EFAU004_00073	1459	Heterozygous_in_at_least_one_isolate
EFAU004_00073	1465	Heterozygous_in_at_least_one_isolate
EFAU004_00767	207	Heterozygous_in_at_least_one_isolate
EFAU004_00767	1020	Heterozygous_in_at_least_one_isolate
EFAU004_01390	1528	AF_below_0.5_in_at_least_one_isolate
EFAU004_00612	1342	Heterozygous_in_at_least_one_isolate
EFAU004_02178	807	Heterozygous_in_at_least_one_isolate
EFAU004_01084	1708	Heterozygous_in_at_least_one_isolate
EFAU004_01295	37	Heterozygous_in_at_least_one_isolate
EFAU004_02832	2026	Heterozygous_in_at_least_one_isolate
EFAU004_00361	210	Heterozygous_in_at_least_one_isolate
EFAU004_00361	219	Heterozygous_in_at_least_one_isolate
EFAU004_02288	571	Heterozygous_in_at_least_one_isolate
EFAU004_01928	186	Heterozygous_in_at_least_one_isolate
EFAU004_01788	425	Heterozygous_in_at_least_one_isolate
EFAU004_01566	390	Heterozygous_in_at_least_one_isolate
EFAU004_01533	166	Heterozygous_in_at_least_one_isolate
EFAU004_00525	696	Heterozygous_in_at_least_one_isolate
EFAU004_02559	190	Heterozygous_in_at_least_one_isolate
EFAU004_01669	550	Heterozygous_in_at_least_one_isolate
EFAU004_00399	352	AF_below_0.5_in_at_least_one_isolate
EFAU004_02693	1539	Heterozygous_in_at_least_one_isolate
EFAU004_01788	425	Heterozygous_in_at_least_one_isolate
EFAU004_00073	22	Heterozygous_in_at_least_one_isolate
EFAU004_00073	31	Heterozygous_in_at_least_one_isolate
EFAU004_00073	37	Heterozygous_in_at_least_one_isolate
EFAU004_00073	40	Heterozygous_in_at_least_one_isolate
EFAU004_00073	58	Heterozygous_in_at_least_one_isolate
EFAU004_00073	64	Heterozygous_in_at_least_one_isolate
EFAU004_00073	67	Heterozygous_in_at_least_one_isolate
EFAU004_00073	85	Heterozygous_in_at_least_one_isolate
EFAU004_00073	89	Heterozygous_in_at_least_one_isolate
EFAU004_00073	90	Heterozygous_in_at_least_one_isolate
EFAU004_00073	112	Heterozygous_in_at_least_one_isolate
EFAU004_00073	139	Heterozygous_in_at_least_one_isolate
EFAU004_00073	145	Heterozygous_in_at_least_one_isolate
EFAU004_00073	148	Heterozygous_in_at_least_one_isolate
EFAU004_00073	154	Heterozygous_in_at_least_one_isolate
EFAU004_00073	169	Heterozygous_in_at_least_one_isolate
EFAU004_00073	172	Heterozygous_in_at_least_one_isolate
EFAU004_00073	190	Heterozygous_in_at_least_one_isolate
EFAU004_00073	208	Heterozygous_in_at_least_one_isolate
EFAU004_00073	226	Heterozygous_in_at_least_one_isolate
EFAU004_00073	232	Heterozygous_in_at_least_one_isolate
EFAU004_00073	261	Heterozygous_in_at_least_one_isolate
EFAU004_00073	283	Heterozygous_in_at_least_one_isolate
EFAU004_00073	295	Heterozygous_in_at_least_one_isolate
EFAU004_00073	298	Heterozygous_in_at_least_one_isolate
EFAU004_00073	304	Heterozygous_in_at_least_one_isolate
EFAU004_00073	333	Heterozygous_in_at_least_one_isolate
EFAU004_00073	337	Heterozygous_in_at_least_one_isolate
EFAU004_00073	354	Heterozygous_in_at_least_one_isolate
EFAU004_00073	357	Heterozygous_in_at_least_one_isolate
EFAU004_00073	361	Heterozygous_in_at_least_one_isolate
EFAU004_00073	376	Heterozygous_in_at_least_one_isolate
EFAU004_00073	390	Heterozygous_in_at_least_one_isolate
EFAU004_00073	392	Heterozygous_in_at_least_one_isolate
EFAU004_00073	409	Heterozygous_in_at_least_one_isolate
EFAU004_00073	412	Heterozygous_in_at_least_one_isolate
EFAU004_00073	415	Heterozygous_in_at_least_one_isolate
EFAU004_00073	427	Heterozygous_in_at_least_one_isolate
EFAU004_00073	451	Heterozygous_in_at_least_one_isolate
EFAU004_00073	468	Heterozygous_in_at_least_one_isolate
EFAU004_00073	469	Heterozygous_in_at_least_one_isolate
EFAU004_00073	484	Heterozygous_in_at_least_one_isolate
EFAU004_00073	487	Heterozygous_in_at_least_one_isolate
EFAU004_00073	489	Heterozygous_in_at_least_one_isolate
EFAU004_00073	502	Heterozygous_in_at_least_one_isolate
EFAU004_00073	508	Heterozygous_in_at_least_one_isolate
EFAU004_00073	553	Heterozygous_in_at_least_one_isolate
EFAU004_00073	574	Heterozygous_in_at_least_one_isolate
EFAU004_00073	583	Heterozygous_in_at_least_one_isolate
EFAU004_00073	598	Heterozygous_in_at_least_one_isolate
EFAU004_00073	607	Heterozygous_in_at_least_one_isolate
EFAU004_00073	616	Heterozygous_in_at_least_one_isolate
EFAU004_00073	622	Heterozygous_in_at_least_one_isolate
EFAU004_00073	625	Heterozygous_in_at_least_one_isolate
EFAU004_00073	634	Heterozygous_in_at_least_one_isolate
EFAU004_00073	643	Heterozygous_in_at_least_one_isolate
EFAU004_00073	663	Heterozygous_in_at_least_one_isolate
EFAU004_00073	714	Heterozygous_in_at_least_one_isolate
EFAU004_00073	721	Heterozygous_in_at_least_one_isolate
EFAU004_00073	724	Heterozygous_in_at_least_one_isolate
EFAU004_00073	748	Heterozygous_in_at_least_one_isolate
EFAU004_00073	760	Heterozygous_in_at_least_one_isolate
EFAU004_00073	769	Heterozygous_in_at_least_one_isolate
EFAU004_00073	820	Heterozygous_in_at_least_one_isolate
EFAU004_00073	823	Heterozygous_in_at_least_one_isolate
EFAU004_00073	847	Heterozygous_in_at_least_one_isolate
EFAU004_00073	885	Heterozygous_in_at_least_one_isolate
EFAU004_00073	886	Heterozygous_in_at_least_one_isolate
EFAU004_00073	889	Heterozygous_in_at_least_one_isolate
EFAU004_00073	904	Heterozygous_in_at_least_one_isolate
EFAU004_00073	1024	Heterozygous_in_at_least_one_isolate
EFAU004_00073	1369	Heterozygous_in_at_least_one_isolate
EFAU004_00073	1432	Heterozygous_in_at_least_one_isolate
EFAU004_00073	1485	Heterozygous_in_at_least_one_isolate
EFAU004_01541	550	Heterozygous_in_at_least_one_isolate
EFAU004_01390	1528	AF_below_0.5_in_at_least_one_isolate
EFAU004_00494	447	Heterozygous_in_at_least_one_isolate
EFAU004_02288	571	Heterozygous_in_at_least_one_isolate
EFAU004_02002	1243	AF_below_0.5_in_at_least_one_isolate
EFAU004_02318	541	Heterozygous_in_at_least_one_isolate
EFAU004_02318	541	Heterozygous_in_at_least_one_isolate
EFAU004_02420	1159	Heterozygous_in_at_least_one_isolate
EFAU004_01390	1528	AF_below_0.5_in_at_least_one_isolate
EFAU004_00073	22	Heterozygous_in_at_least_one_isolate
EFAU004_00073	31	Heterozygous_in_at_least_one_isolate
EFAU004_00073	32	Heterozygous_in_at_least_one_isolate
EFAU004_00073	33	Heterozygous_in_at_least_one_isolate
EFAU004_00073	34	Heterozygous_in_at_least_one_isolate
EFAU004_00073	37	Heterozygous_in_at_least_one_isolate
EFAU004_00073	40	Heterozygous_in_at_least_one_isolate
EFAU004_00073	58	Heterozygous_in_at_least_one_isolate
EFAU004_00073	64	Heterozygous_in_at_least_one_isolate
EFAU004_00073	67	Heterozygous_in_at_least_one_isolate
EFAU004_00073	85	Heterozygous_in_at_least_one_isolate
EFAU004_00073	89	Heterozygous_in_at_least_one_isolate
EFAU004_00073	90	Heterozygous_in_at_least_one_isolate
EFAU004_00073	112	Heterozygous_in_at_least_one_isolate
EFAU004_00073	139	Heterozygous_in_at_least_one_isolate
EFAU004_00073	145	Heterozygous_in_at_least_one_isolate
EFAU004_00073	148	Heterozygous_in_at_least_one_isolate
EFAU004_00073	154	Heterozygous_in_at_least_one_isolate
EFAU004_00073	169	Heterozygous_in_at_least_one_isolate
EFAU004_00073	172	Heterozygous_in_at_least_one_isolate
EFAU004_00073	181	Heterozygous_in_at_least_one_isolate
EFAU004_00073	190	Heterozygous_in_at_least_one_isolate
EFAU004_00073	193	Heterozygous_in_at_least_one_isolate
EFAU004_00073	196	Heterozygous_in_at_least_one_isolate
EFAU004_00073	208	Heterozygous_in_at_least_one_isolate
EFAU004_00073	217	Heterozygous_in_at_least_one_isolate
EFAU004_00073	220	Heterozygous_in_at_least_one_isolate
EFAU004_00073	226	Heterozygous_in_at_least_one_isolate
EFAU004_00073	229	Heterozygous_in_at_least_one_isolate
EFAU004_00073	232	Heterozygous_in_at_least_one_isolate
EFAU004_00073	238	Heterozygous_in_at_least_one_isolate
EFAU004_00073	250	Heterozygous_in_at_least_one_isolate
EFAU004_00073	253	Heterozygous_in_at_least_one_isolate
EFAU004_00073	256	Heterozygous_in_at_least_one_isolate
EFAU004_00073	261	Heterozygous_in_at_least_one_isolate
EFAU004_00073	265	Heterozygous_in_at_least_one_isolate
EFAU004_00073	269	Heterozygous_in_at_least_one_isolate
EFAU004_00073	271	Heterozygous_in_at_least_one_isolate
EFAU004_00073	283	Heterozygous_in_at_least_one_isolate
EFAU004_00073	295	Heterozygous_in_at_least_one_isolate
EFAU004_00073	298	Heterozygous_in_at_least_one_isolate
EFAU004_00073	304	Heterozygous_in_at_least_one_isolate
EFAU004_00073	307	Heterozygous_in_at_least_one_isolate
EFAU004_00073	322	Heterozygous_in_at_least_one_isolate
EFAU004_00073	328	Heterozygous_in_at_least_one_isolate
EFAU004_00073	337	Heterozygous_in_at_least_one_isolate
EFAU004_00073	354	Heterozygous_in_at_least_one_isolate
EFAU004_00073	357	Heterozygous_in_at_least_one_isolate
EFAU004_00073	376	Heterozygous_in_at_least_one_isolate
EFAU004_00073	379	Heterozygous_in_at_least_one_isolate
EFAU004_00073	392	Heterozygous_in_at_least_one_isolate
EFAU004_00073	409	Heterozygous_in_at_least_one_isolate
EFAU004_00073	412	Heterozygous_in_at_least_one_isolate
EFAU004_00073	415	Heterozygous_in_at_least_one_isolate
EFAU004_00073	427	Heterozygous_in_at_least_one_isolate
EFAU004_00073	442	Heterozygous_in_at_least_one_isolate
EFAU004_00073	451	Heterozygous_in_at_least_one_isolate
EFAU004_00073	457	Heterozygous_in_at_least_one_isolate
EFAU004_00073	465	Heterozygous_in_at_least_one_isolate
EFAU004_00073	466	Heterozygous_in_at_least_one_isolate
EFAU004_00073	468	Heterozygous_in_at_least_one_isolate
EFAU004_00073	469	Heterozygous_in_at_least_one_isolate
EFAU004_00073	478	Heterozygous_in_at_least_one_isolate
EFAU004_00073	484	Heterozygous_in_at_least_one_isolate
EFAU004_00073	487	Heterozygous_in_at_least_one_isolate
EFAU004_00073	489	Heterozygous_in_at_least_one_isolate
EFAU004_00073	502	Heterozygous_in_at_least_one_isolate
EFAU004_00073	505	Heterozygous_in_at_least_one_isolate
EFAU004_00073	508	Heterozygous_in_at_least_one_isolate
EFAU004_00073	520	Heterozygous_in_at_least_one_isolate
EFAU004_00073	526	Heterozygous_in_at_least_one_isolate
EFAU004_00073	550	Heterozygous_in_at_least_one_isolate
EFAU004_00073	553	Heterozygous_in_at_least_one_isolate
EFAU004_00073	559	Heterozygous_in_at_least_one_isolate
EFAU004_00073	562	Heterozygous_in_at_least_one_isolate
EFAU004_00073	574	Heterozygous_in_at_least_one_isolate
EFAU004_00073	583	Heterozygous_in_at_least_one_isolate
EFAU004_00073	598	Heterozygous_in_at_least_one_isolate
EFAU004_00073	607	Heterozygous_in_at_least_one_isolate
EFAU004_00073	616	Heterozygous_in_at_least_one_isolate
EFAU004_00073	622	Heterozygous_in_at_least_one_isolate
EFAU004_00073	625	Heterozygous_in_at_least_one_isolate
EFAU004_00073	634	Heterozygous_in_at_least_one_isolate
EFAU004_00073	643	Heterozygous_in_at_least_one_isolate
EFAU004_00073	663	Heterozygous_in_at_least_one_isolate
[truncated: 32,857 more rows]

## Sheet: Sup.4 (Mpileup Positions)
Supplementary Table 4: List of positions excluded from the distance calculation due to mpileup statistics
				Experiment 1 (MRSA)	Experiment 2 (VRE)	Experiment 3 part 1 (MRSA)	Experiment 3 part 1 (VRE)	Experiment 3 part 2 (MRSA)	Experiment 3 part 2 (VRE)
				Nanopore	Nanopore	Hybrid	Hybrid	Mixed	Mixed
			Sum	1537	468	3533	1272	1786	454
Experiment 1 (MRSA)
Sample_pair	Gene_IDs	Position	AF_of_alt_base
MRSA_BC_01_vs._MRSA_BC_02	SACOL1065	135	0.623007
MRSA_BC_01_vs._MRSA_BC_02	SACOL2018	106	0.752631
MRSA_BC_01_vs._MRSA_BC_02	SACOL2300	96	0.81316
MRSA_BC_01_vs._MRSA_BC_02	SACOL1823	106	0.845018
MRSA_BC_01_vs._MRSA_BC_02	SACOL0188	1587	0.904825
MRSA_BC_01_vs._MRSA_BC_03	SACOL1823	519	0.808278
MRSA_BC_01_vs._MRSA_BC_03	SACOL2300	96	0.81316
MRSA_BC_01_vs._MRSA_BC_03	SACOL1823	106	0.845018
MRSA_BC_01_vs._MRSA_BC_03	SACOL0754	978	0.908693
MRSA_BC_01_vs._MRSA_BC_04	SACOL1116	742	0.604896
MRSA_BC_01_vs._MRSA_BC_04	SACOL2300	96	0.81316
MRSA_BC_01_vs._MRSA_BC_04	SACOL1823	106	0.845018
MRSA_BC_01_vs._MRSA_BC_05	SACOL1295	1821	0.746206
MRSA_BC_01_vs._MRSA_BC_05	SACOL2300	96	0.81316
MRSA_BC_01_vs._MRSA_BC_05	SACOL2018	106	0.854721
MRSA_BC_01_vs._MRSA_BC_05	SACOL0491	477	1
MRSA_BC_01_vs._MRSA_BC_06	SACOL1065	135	0.56875
MRSA_BC_01_vs._MRSA_BC_06	SACOL2410	55	0.591164
MRSA_BC_01_vs._MRSA_BC_06	SACOL1116	742	0.604896
MRSA_BC_01_vs._MRSA_BC_06	SACOL2018	106	0.628951
MRSA_BC_01_vs._MRSA_BC_06	SACOL2410	58	0.69626
MRSA_BC_01_vs._MRSA_BC_06	SACOL2300	96	0.81316
MRSA_BC_01_vs._MRSA_BC_07	SACOL1116	742	0.604896
MRSA_BC_01_vs._MRSA_BC_07	SACOL2410	58	0.704875
MRSA_BC_01_vs._MRSA_BC_07	SACOL0754	1149	0.787766
MRSA_BC_01_vs._MRSA_BC_07	SACOL1823	106	0.845018
MRSA_BC_01_vs._MRSA_BC_08	SACOL1116	742	0.604896
MRSA_BC_01_vs._MRSA_BC_08	SACOL2018	106	0.723356
MRSA_BC_01_vs._MRSA_BC_08	SACOL2530	948	0.786178
MRSA_BC_01_vs._MRSA_BC_08	SACOL2300	96	0.81316
MRSA_BC_01_vs._MRSA_BC_08	SACOL1823	106	0.845018
MRSA_BC_01_vs._MRSA_BC_09	SACOL1823	519	0.808278
MRSA_BC_01_vs._MRSA_BC_09	SACOL2300	96	0.81316
MRSA_BC_01_vs._MRSA_BC_09	SACOL1823	106	0.845018
MRSA_BC_01_vs._MRSA_BC_09	SACOL1075	408	1
MRSA_BC_01_vs._MRSA_BC_10	SACOL1116	742	0.604896
MRSA_BC_01_vs._MRSA_BC_10	SACOL1065	135	0.64302
MRSA_BC_01_vs._MRSA_BC_10	SACOL2018	106	0.686482
MRSA_BC_01_vs._MRSA_BC_10	SACOL2410	58	0.766609
MRSA_BC_01_vs._MRSA_BC_10	SACOL2300	96	0.81316
MRSA_BC_01_vs._MRSA_BC_10	SACOL0754	978	0.862281
MRSA_BC_01_vs._MRSA_BC_10	SACOL2530	820	0.870482
MRSA_BC_01_vs._MRSA_BC_11	SACOL1116	742	0.604896
MRSA_BC_01_vs._MRSA_BC_11	SACOL2410	58	0.669618
MRSA_BC_01_vs._MRSA_BC_11	SACOL0219	63	0.782829
MRSA_BC_01_vs._MRSA_BC_11	SACOL2018	106	0.785891
MRSA_BC_01_vs._MRSA_BC_11	SACOL2530	948	0.786178
MRSA_BC_01_vs._MRSA_BC_11	SACOL2300	96	0.81316
MRSA_BC_01_vs._MRSA_BC_11	SACOL1389	1752	0.855337
MRSA_BC_01_vs._MRSA_BC_11	SACOL0754	978	0.865319
MRSA_BC_01_vs._MRSA_BC_12	SACOL2410	55	0.450888
MRSA_BC_01_vs._MRSA_BC_12	SACOL0188	1574	0.510751
MRSA_BC_01_vs._MRSA_BC_12	SACOL2410	58	0.543378
MRSA_BC_01_vs._MRSA_BC_12	SACOL2018	106	0.579696
MRSA_BC_01_vs._MRSA_BC_12	SACOL1823	519	0.808278
MRSA_BC_01_vs._MRSA_BC_12	SACOL2300	96	0.81316
MRSA_BC_01_vs._MRSA_BC_12	SACOL1823	106	0.845018
MRSA_BC_01_vs._MRSA_BC_13	SACOL2018	106	0.72706
MRSA_BC_01_vs._MRSA_BC_13	SACOL1823	519	0.808278
MRSA_BC_01_vs._MRSA_BC_13	SACOL2300	96	0.81316
MRSA_BC_01_vs._MRSA_BC_14	SACOL1065	135	0.640922
MRSA_BC_01_vs._MRSA_BC_14	SACOL2530	948	0.786178
MRSA_BC_01_vs._MRSA_BC_14	SACOL2300	96	0.81316
MRSA_BC_01_vs._MRSA_BC_14	SACOL0707	489	0.903325
MRSA_BC_01_vs._MRSA_BC_15	SACOL2530	948	0.786178
MRSA_BC_01_vs._MRSA_BC_15	SACOL0754	1149	0.787766
MRSA_BC_01_vs._MRSA_BC_15	SACOL2300	96	0.81316
MRSA_BC_01_vs._MRSA_BC_16	SACOL2359	1033	0.217906
MRSA_BC_01_vs._MRSA_BC_17	SACOL0188	1574	0.510751
MRSA_BC_01_vs._MRSA_BC_17	SACOL1065	135	0.586424
MRSA_BC_01_vs._MRSA_BC_17	SACOL2530	948	0.786178
MRSA_BC_01_vs._MRSA_BC_17	SACOL2300	96	0.81316
MRSA_BC_01_vs._MRSA_BC_18	SACOL1065	135	0.530588
MRSA_BC_01_vs._MRSA_BC_18	SACOL2410	55	0.619131
MRSA_BC_01_vs._MRSA_BC_18	SACOL2018	106	0.636238
MRSA_BC_01_vs._MRSA_BC_18	SACOL1823	523	0.659549
MRSA_BC_01_vs._MRSA_BC_18	SACOL2300	96	0.81316
MRSA_BC_01_vs._MRSA_BC_18	SACOL0845	174	0.825481
MRSA_BC_01_vs._MRSA_BC_19	SACOL2410	55	0.55263
MRSA_BC_01_vs._MRSA_BC_19	SACOL1116	742	0.604896
MRSA_BC_01_vs._MRSA_BC_19	SACOL1065	135	0.642093
MRSA_BC_01_vs._MRSA_BC_19	SACOL2445	1286	0.744959
MRSA_BC_01_vs._MRSA_BC_19	SACOL2530	948	0.786178
MRSA_BC_01_vs._MRSA_BC_19	SACOL2300	96	0.81316
MRSA_BC_01_vs._MRSA_BC_20	SACOL2018	106	0.556414
MRSA_BC_01_vs._MRSA_BC_20	SACOL1065	135	0.589387
MRSA_BC_01_vs._MRSA_BC_20	SACOL2410	58	0.694644
MRSA_BC_01_vs._MRSA_BC_20	SACOL0754	1149	0.787766
MRSA_BC_01_vs._MRSA_BC_20	SACOL1823	519	0.808278
MRSA_BC_01_vs._MRSA_BC_20	SACOL2300	96	0.81316
MRSA_BC_01_vs._MRSA_BC_20	SACOL1823	106	0.845018
MRSA_BC_01_vs._MRSA_BC_20	SACOL0754	978	0.881739
MRSA_BC_01_vs._MRSA_BC_21	SACOL2410	58	0.722074
MRSA_BC_01_vs._MRSA_BC_21	SACOL2530	948	0.786178
MRSA_BC_01_vs._MRSA_BC_22	SACOL1116	742	0.604896
MRSA_BC_01_vs._MRSA_BC_22	SACOL1065	135	0.660689
MRSA_BC_01_vs._MRSA_BC_22	SACOL0754	1149	0.787766
MRSA_BC_01_vs._MRSA_BC_22	SACOL1823	519	0.808278
MRSA_BC_01_vs._MRSA_BC_22	SACOL2300	96	0.81316
MRSA_BC_01_vs._MRSA_BC_22	SACOL1823	106	0.845018
MRSA_BC_01_vs._MRSA_BC_22	SACOL0754	978	0.883918
MRSA_BC_01_vs._MRSA_BC_23	SACOL1065	104	0.541386
MRSA_BC_01_vs._MRSA_BC_23	SACOL1065	135	0.554175
MRSA_BC_01_vs._MRSA_BC_23	SACOL2410	58	0.612958
MRSA_BC_01_vs._MRSA_BC_23	SACOL1823	523	0.645612
MRSA_BC_01_vs._MRSA_BC_23	SACOL2445	1286	0.744959
MRSA_BC_01_vs._MRSA_BC_23	SACOL0754	1149	0.787766
MRSA_BC_01_vs._MRSA_BC_23	SACOL0845	174	0.805479
MRSA_BC_01_vs._MRSA_BC_23	SACOL1823	106	0.845018
MRSA_BC_01_vs._MRSA_BC_24	SACOL2410	58	0.699938
MRSA_BC_01_vs._MRSA_BC_24	SACOL2445	1286	0.744959
MRSA_BC_01_vs._MRSA_BC_24	SACOL0754	1149	0.787766
MRSA_BC_01_vs._MRSA_BC_24	SACOL2300	96	0.81316
MRSA_BC_01_vs._MRSA_BC_24	SACOL0845	174	0.858693
MRSA_BC_02_vs._MRSA_BC_01	SACOL1065	135	0.623007
MRSA_BC_02_vs._MRSA_BC_01	SACOL2018	106	0.752631
MRSA_BC_02_vs._MRSA_BC_01	SACOL2300	96	0.81316
MRSA_BC_02_vs._MRSA_BC_01	SACOL1823	106	0.845018
MRSA_BC_02_vs._MRSA_BC_01	SACOL0188	1587	0.904825
MRSA_BC_02_vs._MRSA_BC_03	SACOL1065	135	0.623007
MRSA_BC_02_vs._MRSA_BC_03	SACOL2018	106	0.752631
MRSA_BC_02_vs._MRSA_BC_03	SACOL1823	519	0.826112
MRSA_BC_02_vs._MRSA_BC_03	SACOL0188	1587	0.904825
MRSA_BC_02_vs._MRSA_BC_03	SACOL0754	978	0.908693
MRSA_BC_02_vs._MRSA_BC_04	SACOL1116	742	0.523781
MRSA_BC_02_vs._MRSA_BC_04	SACOL1065	135	0.623007
MRSA_BC_02_vs._MRSA_BC_04	SACOL2018	106	0.752631
MRSA_BC_02_vs._MRSA_BC_04	SACOL0188	1587	0.904825
MRSA_BC_02_vs._MRSA_BC_05	SACOL1065	135	0.623007
MRSA_BC_02_vs._MRSA_BC_05	SACOL1295	1821	0.746206
MRSA_BC_02_vs._MRSA_BC_05	SACOL0188	1587	0.904825
MRSA_BC_02_vs._MRSA_BC_05	SACOL0491	477	1
MRSA_BC_02_vs._MRSA_BC_06	SACOL1116	742	0.523781
MRSA_BC_02_vs._MRSA_BC_06	SACOL2410	55	0.591164
MRSA_BC_02_vs._MRSA_BC_06	SACOL2410	58	0.69626
MRSA_BC_02_vs._MRSA_BC_06	SACOL0188	1587	0.904825
MRSA_BC_02_vs._MRSA_BC_07	SACOL1116	742	0.523781
MRSA_BC_02_vs._MRSA_BC_07	SACOL1065	135	0.623007
MRSA_BC_02_vs._MRSA_BC_07	SACOL2410	58	0.704875
MRSA_BC_02_vs._MRSA_BC_07	SACOL2018	106	0.752631
MRSA_BC_02_vs._MRSA_BC_07	SACOL0754	1149	0.793841
MRSA_BC_02_vs._MRSA_BC_07	SACOL2300	96	0.825728
MRSA_BC_02_vs._MRSA_BC_07	SACOL0188	1587	0.904825
MRSA_BC_02_vs._MRSA_BC_08	SACOL1116	742	0.523781
MRSA_BC_02_vs._MRSA_BC_08	SACOL1065	135	0.623007
MRSA_BC_02_vs._MRSA_BC_08	SACOL2530	948	0.859155
MRSA_BC_02_vs._MRSA_BC_08	SACOL0188	1587	0.904825
MRSA_BC_02_vs._MRSA_BC_09	SACOL1065	135	0.623007
MRSA_BC_02_vs._MRSA_BC_09	SACOL2018	106	0.752631
MRSA_BC_02_vs._MRSA_BC_09	SACOL1823	519	0.826112
MRSA_BC_02_vs._MRSA_BC_09	SACOL0188	1587	0.904825
MRSA_BC_02_vs._MRSA_BC_09	SACOL1075	408	1
MRSA_BC_02_vs._MRSA_BC_10	SACOL1116	742	0.523781
MRSA_BC_02_vs._MRSA_BC_10	SACOL2410	58	0.766609
MRSA_BC_02_vs._MRSA_BC_10	SACOL0754	978	0.862281
MRSA_BC_02_vs._MRSA_BC_10	SACOL2530	820	0.870482
MRSA_BC_02_vs._MRSA_BC_10	SACOL0188	1587	0.904825
MRSA_BC_02_vs._MRSA_BC_10	SACOL1823	106	0.956634
MRSA_BC_02_vs._MRSA_BC_11	SACOL1116	742	0.523781
MRSA_BC_02_vs._MRSA_BC_11	SACOL1065	135	0.623007
MRSA_BC_02_vs._MRSA_BC_11	SACOL2410	58	0.669618
MRSA_BC_02_vs._MRSA_BC_11	SACOL0219	63	0.782829
MRSA_BC_02_vs._MRSA_BC_11	SACOL1389	1752	0.855337
MRSA_BC_02_vs._MRSA_BC_11	SACOL2530	948	0.859155
MRSA_BC_02_vs._MRSA_BC_11	SACOL0754	978	0.865319
MRSA_BC_02_vs._MRSA_BC_11	SACOL0188	1587	0.904825
MRSA_BC_02_vs._MRSA_BC_11	SACOL1823	106	0.982156
MRSA_BC_02_vs._MRSA_BC_12	SACOL2410	55	0.450888
MRSA_BC_02_vs._MRSA_BC_12	SACOL0188	1574	0.540688
MRSA_BC_02_vs._MRSA_BC_12	SACOL2410	58	0.543378
MRSA_BC_02_vs._MRSA_BC_12	SACOL1065	135	0.623007
MRSA_BC_02_vs._MRSA_BC_12	SACOL1823	519	0.826112
MRSA_BC_02_vs._MRSA_BC_12	SACOL0188	1587	0.904825
MRSA_BC_02_vs._MRSA_BC_13	SACOL1065	135	0.623007
MRSA_BC_02_vs._MRSA_BC_13	SACOL1823	519	0.826112
MRSA_BC_02_vs._MRSA_BC_13	SACOL0188	1587	0.904825
MRSA_BC_02_vs._MRSA_BC_13	SACOL1823	106	0.934044
MRSA_BC_02_vs._MRSA_BC_14	SACOL2018	106	0.752631
MRSA_BC_02_vs._MRSA_BC_14	SACOL2530	948	0.859155
MRSA_BC_02_vs._MRSA_BC_14	SACOL0707	489	0.903325
MRSA_BC_02_vs._MRSA_BC_14	SACOL0188	1587	0.904825
MRSA_BC_02_vs._MRSA_BC_15	SACOL1065	135	0.623007
MRSA_BC_02_vs._MRSA_BC_15	SACOL2018	106	0.752631
MRSA_BC_02_vs._MRSA_BC_15	SACOL0754	1149	0.793841
MRSA_BC_02_vs._MRSA_BC_15	SACOL2530	948	0.859155
MRSA_BC_02_vs._MRSA_BC_15	SACOL1823	106	0.878459
MRSA_BC_02_vs._MRSA_BC_15	SACOL0188	1587	0.904825
MRSA_BC_02_vs._MRSA_BC_16	SACOL2359	1033	0.217906
MRSA_BC_02_vs._MRSA_BC_16	SACOL0188	1587	0.904825
MRSA_BC_02_vs._MRSA_BC_17	SACOL0188	1574	0.540688
MRSA_BC_02_vs._MRSA_BC_17	SACOL2018	106	0.752631
MRSA_BC_02_vs._MRSA_BC_17	SACOL2530	948	0.859155
MRSA_BC_02_vs._MRSA_BC_17	SACOL0188	1587	0.904825
MRSA_BC_02_vs._MRSA_BC_17	SACOL1823	106	0.912603
MRSA_BC_02_vs._MRSA_BC_18	SACOL2410	55	0.619131
MRSA_BC_02_vs._MRSA_BC_18	SACOL1823	523	0.659549
MRSA_BC_02_vs._MRSA_BC_18	SACOL0845	174	0.825481
MRSA_BC_02_vs._MRSA_BC_18	SACOL0188	1587	0.904825
MRSA_BC_02_vs._MRSA_BC_18	SACOL1823	106	0.946074
MRSA_BC_02_vs._MRSA_BC_19	SACOL1116	742	0.523781
MRSA_BC_02_vs._MRSA_BC_19	SACOL2410	55	0.55263
MRSA_BC_02_vs._MRSA_BC_19	SACOL2018	106	0.752631
MRSA_BC_02_vs._MRSA_BC_19	SACOL2445	1286	0.757775
MRSA_BC_02_vs._MRSA_BC_19	SACOL2530	948	0.859155
MRSA_BC_02_vs._MRSA_BC_19	SACOL0188	1587	0.904825
MRSA_BC_02_vs._MRSA_BC_20	SACOL2410	58	0.694644
MRSA_BC_02_vs._MRSA_BC_20	SACOL0754	1149	0.793841
MRSA_BC_02_vs._MRSA_BC_20	SACOL1823	519	0.826112
MRSA_BC_02_vs._MRSA_BC_20	SACOL0754	978	0.881739
MRSA_BC_02_vs._MRSA_BC_20	SACOL0188	1587	0.904825
MRSA_BC_02_vs._MRSA_BC_21	SACOL1065	135	0.623007
MRSA_BC_02_vs._MRSA_BC_21	SACOL2410	58	0.722074
MRSA_BC_02_vs._MRSA_BC_21	SACOL2018	106	0.752631
MRSA_BC_02_vs._MRSA_BC_21	SACOL2530	948	0.859155
MRSA_BC_02_vs._MRSA_BC_21	SACOL2300	96	0.882821
MRSA_BC_02_vs._MRSA_BC_21	SACOL0188	1587	0.904825
MRSA_BC_02_vs._MRSA_BC_22	SACOL1116	742	0.523781
MRSA_BC_02_vs._MRSA_BC_22	SACOL2018	106	0.752631
MRSA_BC_02_vs._MRSA_BC_22	SACOL0754	1149	0.793841
MRSA_BC_02_vs._MRSA_BC_22	SACOL1823	519	0.826112
MRSA_BC_02_vs._MRSA_BC_22	SACOL0754	978	0.883918
MRSA_BC_02_vs._MRSA_BC_22	SACOL0188	1587	0.904825
MRSA_BC_02_vs._MRSA_BC_23	SACOL1065	104	0.541386
MRSA_BC_02_vs._MRSA_BC_23	SACOL2410	58	0.612958
MRSA_BC_02_vs._MRSA_BC_23	SACOL1823	523	0.645612
MRSA_BC_02_vs._MRSA_BC_23	SACOL2018	106	0.752631
MRSA_BC_02_vs._MRSA_BC_23	SACOL2445	1286	0.757775
MRSA_BC_02_vs._MRSA_BC_23	SACOL2300	96	0.76246
MRSA_BC_02_vs._MRSA_BC_23	SACOL0754	1149	0.793841
MRSA_BC_02_vs._MRSA_BC_23	SACOL0845	174	0.805479
MRSA_BC_02_vs._MRSA_BC_23	SACOL0188	1587	0.904825
MRSA_BC_02_vs._MRSA_BC_24	SACOL1065	135	0.623007
MRSA_BC_02_vs._MRSA_BC_24	SACOL2410	58	0.699938
MRSA_BC_02_vs._MRSA_BC_24	SACOL2018	106	0.752631
MRSA_BC_02_vs._MRSA_BC_24	SACOL2445	1286	0.757775
MRSA_BC_02_vs._MRSA_BC_24	SACOL0754	1149	0.793841
MRSA_BC_02_vs._MRSA_BC_24	SACOL0845	174	0.858693
MRSA_BC_02_vs._MRSA_BC_24	SACOL0188	1587	0.904825
MRSA_BC_02_vs._MRSA_BC_24	SACOL1823	106	1
MRSA_BC_03_vs._MRSA_BC_01	SACOL1823	519	0.808278
MRSA_BC_03_vs._MRSA_BC_01	SACOL2300	96	0.81316
MRSA_BC_03_vs._MRSA_BC_01	SACOL1823	106	0.845018
MRSA_BC_03_vs._MRSA_BC_01	SACOL0754	978	0.908693
MRSA_BC_03_vs._MRSA_BC_02	SACOL1065	135	0.623007
MRSA_BC_03_vs._MRSA_BC_02	SACOL2018	106	0.752631
MRSA_BC_03_vs._MRSA_BC_02	SACOL1823	519	0.826112
MRSA_BC_03_vs._MRSA_BC_02	SACOL0188	1587	0.904825
MRSA_BC_03_vs._MRSA_BC_02	SACOL0754	978	0.908693
MRSA_BC_03_vs._MRSA_BC_04	SACOL1116	742	0.62437
MRSA_BC_03_vs._MRSA_BC_04	SACOL1823	519	0.820467
MRSA_BC_03_vs._MRSA_BC_04	SACOL0754	978	0.908693
MRSA_BC_03_vs._MRSA_BC_05	SACOL1295	1821	0.746206
MRSA_BC_03_vs._MRSA_BC_05	SACOL2018	106	0.854721
MRSA_BC_03_vs._MRSA_BC_05	SACOL0754	978	0.908693
MRSA_BC_03_vs._MRSA_BC_05	SACOL0491	477	1
MRSA_BC_03_vs._MRSA_BC_06	SACOL1065	135	0.56875
MRSA_BC_03_vs._MRSA_BC_06	SACOL2410	55	0.591164
MRSA_BC_03_vs._MRSA_BC_06	SACOL1116	742	0.62437
MRSA_BC_03_vs._MRSA_BC_06	SACOL2018	106	0.628951
MRSA_BC_03_vs._MRSA_BC_06	SACOL2410	58	0.69626
MRSA_BC_03_vs._MRSA_BC_06	SACOL0754	978	0.908693
MRSA_BC_03_vs._MRSA_BC_07	SACOL1116	742	0.62437
MRSA_BC_03_vs._MRSA_BC_07	SACOL2410	58	0.704875
MRSA_BC_03_vs._MRSA_BC_07	SACOL2300	96	0.825728
MRSA_BC_03_vs._MRSA_BC_07	SACOL1823	519	0.856263
MRSA_BC_03_vs._MRSA_BC_07	SACOL0754	1149	0.869185
MRSA_BC_03_vs._MRSA_BC_07	SACOL0754	978	0.908693
MRSA_BC_03_vs._MRSA_BC_08	SACOL1116	742	0.62437
MRSA_BC_03_vs._MRSA_BC_08	SACOL2018	106	0.723356
MRSA_BC_03_vs._MRSA_BC_08	SACOL1823	519	0.817405
MRSA_BC_03_vs._MRSA_BC_08	SACOL0754	978	0.908693
MRSA_BC_03_vs._MRSA_BC_08	SACOL2530	948	0.990698
MRSA_BC_03_vs._MRSA_BC_09	SACOL0754	978	0.908693
MRSA_BC_03_vs._MRSA_BC_09	SACOL1075	408	1
MRSA_BC_03_vs._MRSA_BC_10	SACOL1116	742	0.62437
MRSA_BC_03_vs._MRSA_BC_10	SACOL1065	135	0.64302
MRSA_BC_03_vs._MRSA_BC_10	SACOL2018	106	0.686482
MRSA_BC_03_vs._MRSA_BC_10	SACOL2410	58	0.766609
MRSA_BC_03_vs._MRSA_BC_10	SACOL1823	519	0.858796
MRSA_BC_03_vs._MRSA_BC_10	SACOL2530	820	0.870482
MRSA_BC_03_vs._MRSA_BC_10	SACOL1823	106	0.956634
MRSA_BC_03_vs._MRSA_BC_11	SACOL1116	742	0.62437
MRSA_BC_03_vs._MRSA_BC_11	SACOL2410	58	0.669618
MRSA_BC_03_vs._MRSA_BC_11	SACOL0219	63	0.782829
MRSA_BC_03_vs._MRSA_BC_11	SACOL2018	106	0.785891
MRSA_BC_03_vs._MRSA_BC_11	SACOL1389	1752	0.855337
MRSA_BC_03_vs._MRSA_BC_11	SACOL1823	519	0.873028
MRSA_BC_03_vs._MRSA_BC_11	SACOL1823	106	0.982156
MRSA_BC_03_vs._MRSA_BC_11	SACOL2530	948	0.990698
MRSA_BC_03_vs._MRSA_BC_12	SACOL2410	55	0.450888
MRSA_BC_03_vs._MRSA_BC_12	SACOL2410	58	0.543378
MRSA_BC_03_vs._MRSA_BC_12	SACOL0188	1574	0.552498
MRSA_BC_03_vs._MRSA_BC_12	SACOL2018	106	0.579696
MRSA_BC_03_vs._MRSA_BC_12	SACOL0754	978	0.908693
MRSA_BC_03_vs._MRSA_BC_13	SACOL2018	106	0.72706
MRSA_BC_03_vs._MRSA_BC_13	SACOL0754	978	0.908693
MRSA_BC_03_vs._MRSA_BC_13	SACOL1823	106	0.934044
MRSA_BC_03_vs._MRSA_BC_14	SACOL1065	135	0.640922
MRSA_BC_03_vs._MRSA_BC_14	SACOL0707	489	0.903325
MRSA_BC_03_vs._MRSA_BC_14	SACOL0754	978	0.908693
MRSA_BC_03_vs._MRSA_BC_14	SACOL2530	948	0.990698
MRSA_BC_03_vs._MRSA_BC_15	SACOL1823	519	0.752965
MRSA_BC_03_vs._MRSA_BC_15	SACOL0754	1149	0.869185
MRSA_BC_03_vs._MRSA_BC_15	SACOL1823	106	0.878459
MRSA_BC_03_vs._MRSA_BC_15	SACOL0754	978	0.908693
MRSA_BC_03_vs._MRSA_BC_15	SACOL2530	948	0.990698
MRSA_BC_03_vs._MRSA_BC_16	SACOL2359	1033	0.217906
MRSA_BC_03_vs._MRSA_BC_16	SACOL0212	808	0.272056
MRSA_BC_03_vs._MRSA_BC_17	SACOL0188	1574	0.552498
MRSA_BC_03_vs._MRSA_BC_17	SACOL1065	135	0.586424
MRSA_BC_03_vs._MRSA_BC_17	SACOL0754	978	0.908693
MRSA_BC_03_vs._MRSA_BC_17	SACOL1823	106	0.912603
MRSA_BC_03_vs._MRSA_BC_17	SACOL1823	519	0.92047
MRSA_BC_03_vs._MRSA_BC_17	SACOL2530	948	0.990698
MRSA_BC_03_vs._MRSA_BC_18	SACOL1065	135	0.530588
MRSA_BC_03_vs._MRSA_BC_18	SACOL2410	55	0.619131
MRSA_BC_03_vs._MRSA_BC_18	SACOL2018	106	0.636238
MRSA_BC_03_vs._MRSA_BC_18	SACOL1823	523	0.659549
MRSA_BC_03_vs._MRSA_BC_18	SACOL1823	519	0.789296
MRSA_BC_03_vs._MRSA_BC_18	SACOL0845	174	0.825481
MRSA_BC_03_vs._MRSA_BC_18	SACOL0754	978	0.908693
MRSA_BC_03_vs._MRSA_BC_18	SACOL1823	106	0.946074
MRSA_BC_03_vs._MRSA_BC_19	SACOL2410	55	0.55263
MRSA_BC_03_vs._MRSA_BC_19	SACOL1116	742	0.62437
MRSA_BC_03_vs._MRSA_BC_19	SACOL1065	135	0.642093
MRSA_BC_03_vs._MRSA_BC_19	SACOL2445	1286	0.789402
MRSA_BC_03_vs._MRSA_BC_19	SACOL0754	978	0.908693
MRSA_BC_03_vs._MRSA_BC_19	SACOL2530	948	0.990698
MRSA_BC_03_vs._MRSA_BC_20	SACOL2018	106	0.556414
MRSA_BC_03_vs._MRSA_BC_20	SACOL1065	135	0.589387
MRSA_BC_03_vs._MRSA_BC_20	SACOL2410	58	0.694644
MRSA_BC_03_vs._MRSA_BC_20	SACOL0754	1149	0.869185
MRSA_BC_03_vs._MRSA_BC_21	SACOL2410	58	0.722074
MRSA_BC_03_vs._MRSA_BC_21	SACOL2300	96	0.882821
MRSA_BC_03_vs._MRSA_BC_21	SACOL0754	978	0.908693
MRSA_BC_03_vs._MRSA_BC_21	SACOL2530	948	0.990698
MRSA_BC_03_vs._MRSA_BC_22	SACOL1116	742	0.62437
MRSA_BC_03_vs._MRSA_BC_22	SACOL1065	135	0.660689
MRSA_BC_03_vs._MRSA_BC_22	SACOL0754	1149	0.869185
MRSA_BC_03_vs._MRSA_BC_23	SACOL1065	104	0.541386
MRSA_BC_03_vs._MRSA_BC_23	SACOL1065	135	0.554175
MRSA_BC_03_vs._MRSA_BC_23	SACOL2410	58	0.612958
MRSA_BC_03_vs._MRSA_BC_23	SACOL1823	523	0.645612
MRSA_BC_03_vs._MRSA_BC_23	SACOL1823	519	0.742234
MRSA_BC_03_vs._MRSA_BC_23	SACOL2300	96	0.76246
MRSA_BC_03_vs._MRSA_BC_23	SACOL2445	1286	0.789402
MRSA_BC_03_vs._MRSA_BC_23	SACOL0845	174	0.805479
MRSA_BC_03_vs._MRSA_BC_23	SACOL0754	1149	0.869185
MRSA_BC_03_vs._MRSA_BC_23	SACOL0754	978	0.908693
MRSA_BC_03_vs._MRSA_BC_24	SACOL2410	58	0.699938
MRSA_BC_03_vs._MRSA_BC_24	SACOL2445	1286	0.789402
MRSA_BC_03_vs._MRSA_BC_24	SACOL1823	519	0.838246
MRSA_BC_03_vs._MRSA_BC_24	SACOL0845	174	0.858693
MRSA_BC_03_vs._MRSA_BC_24	SACOL0754	1149	0.869185
MRSA_BC_03_vs._MRSA_BC_24	SACOL0754	978	0.908693
MRSA_BC_03_vs._MRSA_BC_24	SACOL1823	106	1
MRSA_BC_04_vs._MRSA_BC_01	SACOL1116	742	0.604896
MRSA_BC_04_vs._MRSA_BC_01	SACOL2300	96	0.81316
MRSA_BC_04_vs._MRSA_BC_01	SACOL1823	106	0.845018
MRSA_BC_04_vs._MRSA_BC_02	SACOL1116	742	0.523781
MRSA_BC_04_vs._MRSA_BC_02	SACOL1065	135	0.623007
MRSA_BC_04_vs._MRSA_BC_02	SACOL2018	106	0.752631
MRSA_BC_04_vs._MRSA_BC_02	SACOL0188	1587	0.904825
MRSA_BC_04_vs._MRSA_BC_03	SACOL1116	742	0.62437
MRSA_BC_04_vs._MRSA_BC_03	SACOL1823	519	0.820467
MRSA_BC_04_vs._MRSA_BC_03	SACOL0754	978	0.908693
MRSA_BC_04_vs._MRSA_BC_05	SACOL1116	742	0.621262
MRSA_BC_04_vs._MRSA_BC_05	SACOL1295	1821	0.746206
MRSA_BC_04_vs._MRSA_BC_05	SACOL2018	106	0.854721
MRSA_BC_04_vs._MRSA_BC_05	SACOL0491	477	1
MRSA_BC_04_vs._MRSA_BC_06	SACOL1065	135	0.56875
MRSA_BC_04_vs._MRSA_BC_06	SACOL2410	55	0.591164
MRSA_BC_04_vs._MRSA_BC_06	SACOL2018	106	0.628951
MRSA_BC_04_vs._MRSA_BC_06	SACOL2410	58	0.69626
MRSA_BC_04_vs._MRSA_BC_07	SACOL2410	58	0.704875
MRSA_BC_04_vs._MRSA_BC_07	SACOL2300	96	0.825728
MRSA_BC_04_vs._MRSA_BC_07	SACOL0754	1149	0.838595
MRSA_BC_04_vs._MRSA_BC_08	SACOL2018	106	0.723356
MRSA_BC_04_vs._MRSA_BC_08	SACOL2530	948	0.786384
MRSA_BC_04_vs._MRSA_BC_09	SACOL1116	742	0.610286
MRSA_BC_04_vs._MRSA_BC_09	SACOL1823	519	0.820467
MRSA_BC_04_vs._MRSA_BC_09	SACOL1075	408	1
MRSA_BC_04_vs._MRSA_BC_10	SACOL1065	135	0.64302
MRSA_BC_04_vs._MRSA_BC_10	SACOL2018	106	0.686482
MRSA_BC_04_vs._MRSA_BC_10	SACOL2410	58	0.766609
MRSA_BC_04_vs._MRSA_BC_10	SACOL0754	978	0.862281
MRSA_BC_04_vs._MRSA_BC_10	SACOL2530	820	0.870482
MRSA_BC_04_vs._MRSA_BC_10	SACOL1823	106	0.956634
MRSA_BC_04_vs._MRSA_BC_11	SACOL2410	58	0.669618
MRSA_BC_04_vs._MRSA_BC_11	SACOL0219	63	0.782829
MRSA_BC_04_vs._MRSA_BC_11	SACOL2018	106	0.785891
MRSA_BC_04_vs._MRSA_BC_11	SACOL2530	948	0.786384
MRSA_BC_04_vs._MRSA_BC_11	SACOL1389	1752	0.855337
MRSA_BC_04_vs._MRSA_BC_11	SACOL0754	978	0.865319
MRSA_BC_04_vs._MRSA_BC_11	SACOL1823	106	0.982156
MRSA_BC_04_vs._MRSA_BC_12	SACOL2410	55	0.450888
MRSA_BC_04_vs._MRSA_BC_12	SACOL2410	58	0.543378
MRSA_BC_04_vs._MRSA_BC_12	SACOL0188	1574	0.57001
MRSA_BC_04_vs._MRSA_BC_12	SACOL2018	106	0.579696
MRSA_BC_04_vs._MRSA_BC_12	SACOL1116	742	0.662231
MRSA_BC_04_vs._MRSA_BC_12	SACOL1823	519	0.820467
MRSA_BC_04_vs._MRSA_BC_13	SACOL1116	742	0.659361
MRSA_BC_04_vs._MRSA_BC_13	SACOL2018	106	0.72706
MRSA_BC_04_vs._MRSA_BC_13	SACOL1823	519	0.820467
MRSA_BC_04_vs._MRSA_BC_13	SACOL1823	106	0.934044
MRSA_BC_04_vs._MRSA_BC_14	SACOL1116	742	0.564267
MRSA_BC_04_vs._MRSA_BC_14	SACOL1065	135	0.640922
MRSA_BC_04_vs._MRSA_BC_14	SACOL2530	948	0.786384
MRSA_BC_04_vs._MRSA_BC_14	SACOL0707	489	0.903325
MRSA_BC_04_vs._MRSA_BC_15	SACOL1116	742	0.54831
MRSA_BC_04_vs._MRSA_BC_15	SACOL2530	948	0.786384
MRSA_BC_04_vs._MRSA_BC_15	SACOL0754	1149	0.838595
MRSA_BC_04_vs._MRSA_BC_15	SACOL1823	106	0.878459
MRSA_BC_04_vs._MRSA_BC_16	SACOL2359	1033	0.217906
MRSA_BC_04_vs._MRSA_BC_17	SACOL1116	742	0.501539
MRSA_BC_04_vs._MRSA_BC_17	SACOL0188	1574	0.57001
MRSA_BC_04_vs._MRSA_BC_17	SACOL1065	135	0.586424
MRSA_BC_04_vs._MRSA_BC_17	SACOL2530	948	0.786384
MRSA_BC_04_vs._MRSA_BC_17	SACOL1823	106	0.912603
MRSA_BC_04_vs._MRSA_BC_18	SACOL1065	135	0.530588
MRSA_BC_04_vs._MRSA_BC_18	SACOL1116	742	0.543301
MRSA_BC_04_vs._MRSA_BC_18	SACOL2410	55	0.619131
MRSA_BC_04_vs._MRSA_BC_18	SACOL2018	106	0.636238
MRSA_BC_04_vs._MRSA_BC_18	SACOL1823	523	0.659549
MRSA_BC_04_vs._MRSA_BC_18	SACOL0845	174	0.825481
MRSA_BC_04_vs._MRSA_BC_18	SACOL1823	106	0.946074
MRSA_BC_04_vs._MRSA_BC_19	SACOL2410	55	0.55263
MRSA_BC_04_vs._MRSA_BC_19	SACOL1065	135	0.642093
MRSA_BC_04_vs._MRSA_BC_19	SACOL2445	1286	0.777368
MRSA_BC_04_vs._MRSA_BC_19	SACOL2530	948	0.786384
MRSA_BC_04_vs._MRSA_BC_20	SACOL1116	742	0.489726
MRSA_BC_04_vs._MRSA_BC_20	SACOL2018	106	0.556414
MRSA_BC_04_vs._MRSA_BC_20	SACOL1065	135	0.589387
MRSA_BC_04_vs._MRSA_BC_20	SACOL2410	58	0.694644
MRSA_BC_04_vs._MRSA_BC_20	SACOL1823	519	0.820467
MRSA_BC_04_vs._MRSA_BC_20	SACOL0754	1149	0.838595
MRSA_BC_04_vs._MRSA_BC_20	SACOL0754	978	0.881739
MRSA_BC_04_vs._MRSA_BC_21	SACOL1116	742	0.516038
MRSA_BC_04_vs._MRSA_BC_21	SACOL2410	58	0.722074
MRSA_BC_04_vs._MRSA_BC_21	SACOL2530	948	0.786384
MRSA_BC_04_vs._MRSA_BC_21	SACOL2300	96	0.882821
MRSA_BC_04_vs._MRSA_BC_22	SACOL1065	135	0.660689
MRSA_BC_04_vs._MRSA_BC_22	SACOL1823	519	0.820467
MRSA_BC_04_vs._MRSA_BC_22	SACOL0754	1149	0.838595
MRSA_BC_04_vs._MRSA_BC_22	SACOL0754	978	0.883918
MRSA_BC_04_vs._MRSA_BC_23	SACOL1065	104	0.541386
MRSA_BC_04_vs._MRSA_BC_23	SACOL1116	742	0.541523
MRSA_BC_04_vs._MRSA_BC_23	SACOL1065	135	0.554175
MRSA_BC_04_vs._MRSA_BC_23	SACOL2410	58	0.612958
MRSA_BC_04_vs._MRSA_BC_23	SACOL1823	523	0.645612
MRSA_BC_04_vs._MRSA_BC_23	SACOL2300	96	0.76246
MRSA_BC_04_vs._MRSA_BC_23	SACOL2445	1286	0.777368
MRSA_BC_04_vs._MRSA_BC_23	SACOL0845	174	0.805479
MRSA_BC_04_vs._MRSA_BC_23	SACOL0754	1149	0.838595
MRSA_BC_04_vs._MRSA_BC_24	SACOL1116	742	0.588732
MRSA_BC_04_vs._MRSA_BC_24	SACOL2410	58	0.699938
MRSA_BC_04_vs._MRSA_BC_24	SACOL2445	1286	0.777368
MRSA_BC_04_vs._MRSA_BC_24	SACOL0754	1149	0.838595
MRSA_BC_04_vs._MRSA_BC_24	SACOL0845	174	0.858693
MRSA_BC_04_vs._MRSA_BC_24	SACOL1823	106	1
MRSA_BC_05_vs._MRSA_BC_01	SACOL1295	1821	0.746206
MRSA_BC_05_vs._MRSA_BC_01	SACOL2300	96	0.81316
MRSA_BC_05_vs._MRSA_BC_01	SACOL2018	106	0.854721
MRSA_BC_05_vs._MRSA_BC_01	SACOL0491	477	1
MRSA_BC_05_vs._MRSA_BC_02	SACOL1065	135	0.623007
MRSA_BC_05_vs._MRSA_BC_02	SACOL1295	1821	0.746206
MRSA_BC_05_vs._MRSA_BC_02	SACOL0188	1587	0.904825
MRSA_BC_05_vs._MRSA_BC_02	SACOL0491	477	1
MRSA_BC_05_vs._MRSA_BC_03	SACOL1295	1821	0.746206
MRSA_BC_05_vs._MRSA_BC_03	SACOL2018	106	0.854721
MRSA_BC_05_vs._MRSA_BC_03	SACOL0754	978	0.908693
MRSA_BC_05_vs._MRSA_BC_03	SACOL0491	477	1
MRSA_BC_05_vs._MRSA_BC_04	SACOL1116	742	0.621262
MRSA_BC_05_vs._MRSA_BC_04	SACOL1295	1821	0.746206
MRSA_BC_05_vs._MRSA_BC_04	SACOL2018	106	0.854721
MRSA_BC_05_vs._MRSA_BC_04	SACOL0491	477	1
MRSA_BC_05_vs._MRSA_BC_06	SACOL1065	135	0.56875
MRSA_BC_05_vs._MRSA_BC_06	SACOL2410	55	0.591164
MRSA_BC_05_vs._MRSA_BC_06	SACOL1116	742	0.621262
MRSA_BC_05_vs._MRSA_BC_06	SACOL2410	58	0.69626
MRSA_BC_05_vs._MRSA_BC_06	SACOL1295	1821	0.746206
MRSA_BC_05_vs._MRSA_BC_06	SACOL0491	477	1
MRSA_BC_05_vs._MRSA_BC_07	SACOL1116	742	0.621262
MRSA_BC_05_vs._MRSA_BC_07	SACOL2410	58	0.704875
MRSA_BC_05_vs._MRSA_BC_07	SACOL1295	1821	0.746206
MRSA_BC_05_vs._MRSA_BC_07	SACOL0754	1149	0.76367
MRSA_BC_05_vs._MRSA_BC_07	SACOL2300	96	0.825728
MRSA_BC_05_vs._MRSA_BC_07	SACOL2018	106	0.854721
MRSA_BC_05_vs._MRSA_BC_07	SACOL0491	477	1
MRSA_BC_05_vs._MRSA_BC_08	SACOL1116	742	0.621262
MRSA_BC_05_vs._MRSA_BC_08	SACOL1295	1821	0.746206
MRSA_BC_05_vs._MRSA_BC_08	SACOL2530	948	0.952
MRSA_BC_05_vs._MRSA_BC_08	SACOL0491	477	1
MRSA_BC_05_vs._MRSA_BC_09	SACOL1295	1821	0.746206
MRSA_BC_05_vs._MRSA_BC_09	SACOL2018	106	0.854721
MRSA_BC_05_vs._MRSA_BC_09	SACOL1075	408	1
MRSA_BC_05_vs._MRSA_BC_09	SACOL0491	477	1
MRSA_BC_05_vs._MRSA_BC_10	SACOL1116	742	0.621262
MRSA_BC_05_vs._MRSA_BC_10	SACOL1065	135	0.64302
MRSA_BC_05_vs._MRSA_BC_10	SACOL1295	1821	0.746206
MRSA_BC_05_vs._MRSA_BC_10	SACOL2410	58	0.766609
MRSA_BC_05_vs._MRSA_BC_10	SACOL0754	978	0.862281
MRSA_BC_05_vs._MRSA_BC_10	SACOL2530	820	0.870482
MRSA_BC_05_vs._MRSA_BC_10	SACOL0491	477	1
MRSA_BC_05_vs._MRSA_BC_11	SACOL1116	742	0.621262
MRSA_BC_05_vs._MRSA_BC_11	SACOL2410	58	0.669618
MRSA_BC_05_vs._MRSA_BC_11	SACOL1295	1821	0.746206
MRSA_BC_05_vs._MRSA_BC_11	SACOL0219	63	0.782829
MRSA_BC_05_vs._MRSA_BC_11	SACOL1389	1752	0.855337
MRSA_BC_05_vs._MRSA_BC_11	SACOL0754	978	0.865319
MRSA_BC_05_vs._MRSA_BC_11	SACOL2530	948	0.952
MRSA_BC_05_vs._MRSA_BC_11	SACOL0491	477	1
MRSA_BC_05_vs._MRSA_BC_12	SACOL2410	55	0.450888
MRSA_BC_05_vs._MRSA_BC_12	SACOL2410	58	0.543378
MRSA_BC_05_vs._MRSA_BC_12	SACOL0188	1574	0.650095
MRSA_BC_05_vs._MRSA_BC_12	SACOL1295	1821	0.746206
MRSA_BC_05_vs._MRSA_BC_12	SACOL0491	477	1
MRSA_BC_05_vs._MRSA_BC_13	SACOL1295	1821	0.746206
MRSA_BC_05_vs._MRSA_BC_13	SACOL0491	477	1
MRSA_BC_05_vs._MRSA_BC_14	SACOL1065	135	0.640922
MRSA_BC_05_vs._MRSA_BC_14	SACOL1295	1821	0.746206
MRSA_BC_05_vs._MRSA_BC_14	SACOL2018	106	0.854721
MRSA_BC_05_vs._MRSA_BC_14	SACOL0707	489	0.903325
MRSA_BC_05_vs._MRSA_BC_14	SACOL2530	948	0.952
MRSA_BC_05_vs._MRSA_BC_14	SACOL0491	477	1
MRSA_BC_05_vs._MRSA_BC_15	SACOL1295	1821	0.746206
MRSA_BC_05_vs._MRSA_BC_15	SACOL0754	1149	0.76367
MRSA_BC_05_vs._MRSA_BC_15	SACOL2018	106	0.854721
MRSA_BC_05_vs._MRSA_BC_15	SACOL2530	948	0.952
MRSA_BC_05_vs._MRSA_BC_15	SACOL0491	477	1
MRSA_BC_05_vs._MRSA_BC_16	SACOL2359	1033	0.217906
MRSA_BC_05_vs._MRSA_BC_16	SACOL1295	1821	0.746206
MRSA_BC_05_vs._MRSA_BC_16	SACOL0491	477	1
MRSA_BC_05_vs._MRSA_BC_17	SACOL1065	135	0.586424
MRSA_BC_05_vs._MRSA_BC_17	SACOL0188	1574	0.650095
MRSA_BC_05_vs._MRSA_BC_17	SACOL1295	1821	0.746206
MRSA_BC_05_vs._MRSA_BC_17	SACOL2018	106	0.854721
MRSA_BC_05_vs._MRSA_BC_17	SACOL2530	948	0.952
MRSA_BC_05_vs._MRSA_BC_17	SACOL0491	477	1
MRSA_BC_05_vs._MRSA_BC_18	SACOL1065	135	0.530588
MRSA_BC_05_vs._MRSA_BC_18	SACOL2410	55	0.619131
MRSA_BC_05_vs._MRSA_BC_18	SACOL1295	1821	0.746206
MRSA_BC_05_vs._MRSA_BC_18	SACOL0845	174	0.825481
MRSA_BC_05_vs._MRSA_BC_18	SACOL0491	477	1
MRSA_BC_05_vs._MRSA_BC_19	SACOL2410	55	0.55263
MRSA_BC_05_vs._MRSA_BC_19	SACOL1116	742	0.621262
MRSA_BC_05_vs._MRSA_BC_19	SACOL1065	135	0.642093
MRSA_BC_05_vs._MRSA_BC_19	SACOL1295	1821	0.746206
MRSA_BC_05_vs._MRSA_BC_19	SACOL2018	106	0.854721
MRSA_BC_05_vs._MRSA_BC_19	SACOL2445	1286	0.88387
MRSA_BC_05_vs._MRSA_BC_19	SACOL2530	948	0.952
MRSA_BC_05_vs._MRSA_BC_19	SACOL0491	477	1
MRSA_BC_05_vs._MRSA_BC_20	SACOL1065	135	0.589387
MRSA_BC_05_vs._MRSA_BC_20	SACOL2410	58	0.694644
MRSA_BC_05_vs._MRSA_BC_20	SACOL1295	1821	0.746206
MRSA_BC_05_vs._MRSA_BC_20	SACOL0754	1149	0.76367
MRSA_BC_05_vs._MRSA_BC_20	SACOL0754	978	0.881739
MRSA_BC_05_vs._MRSA_BC_20	SACOL0491	477	1
MRSA_BC_05_vs._MRSA_BC_21	SACOL2410	58	0.722074
MRSA_BC_05_vs._MRSA_BC_21	SACOL1295	1821	0.746206
MRSA_BC_05_vs._MRSA_BC_21	SACOL2018	106	0.854721
MRSA_BC_05_vs._MRSA_BC_21	SACOL2300	96	0.882821
MRSA_BC_05_vs._MRSA_BC_21	SACOL2530	948	0.952
MRSA_BC_05_vs._MRSA_BC_21	SACOL0491	477	1
MRSA_BC_05_vs._MRSA_BC_22	SACOL1116	742	0.621262
MRSA_BC_05_vs._MRSA_BC_22	SACOL1065	135	0.660689
MRSA_BC_05_vs._MRSA_BC_22	SACOL1295	1821	0.746206
MRSA_BC_05_vs._MRSA_BC_22	SACOL0754	1149	0.76367
MRSA_BC_05_vs._MRSA_BC_22	SACOL2018	106	0.854721
MRSA_BC_05_vs._MRSA_BC_22	SACOL0754	978	0.883918
MRSA_BC_05_vs._MRSA_BC_22	SACOL0491	477	1
MRSA_BC_05_vs._MRSA_BC_23	SACOL1065	104	0.541386
MRSA_BC_05_vs._MRSA_BC_23	SACOL1065	135	0.554175
MRSA_BC_05_vs._MRSA_BC_23	SACOL2410	58	0.612958
MRSA_BC_05_vs._MRSA_BC_23	SACOL1295	1821	0.746206
MRSA_BC_05_vs._MRSA_BC_23	SACOL2300	96	0.76246
MRSA_BC_05_vs._MRSA_BC_23	SACOL0754	1149	0.76367
MRSA_BC_05_vs._MRSA_BC_23	SACOL0845	174	0.805479
MRSA_BC_05_vs._MRSA_BC_23	SACOL2018	106	0.854721
MRSA_BC_05_vs._MRSA_BC_23	SACOL2445	1286	0.88387
MRSA_BC_05_vs._MRSA_BC_23	SACOL0491	477	1
MRSA_BC_05_vs._MRSA_BC_24	SACOL2410	58	0.699938
MRSA_BC_05_vs._MRSA_BC_24	SACOL1295	1821	0.746206
MRSA_BC_05_vs._MRSA_BC_24	SACOL0754	1149	0.76367
MRSA_BC_05_vs._MRSA_BC_24	SACOL2018	106	0.854721
MRSA_BC_05_vs._MRSA_BC_24	SACOL0845	174	0.858693
MRSA_BC_05_vs._MRSA_BC_24	SACOL2445	1286	0.88387
MRSA_BC_05_vs._MRSA_BC_24	SACOL0491	477	1
MRSA_BC_06_vs._MRSA_BC_01	SACOL1065	135	0.56875
MRSA_BC_06_vs._MRSA_BC_01	SACOL2410	55	0.591164
MRSA_BC_06_vs._MRSA_BC_01	SACOL1116	742	0.604896
MRSA_BC_06_vs._MRSA_BC_01	SACOL2018	106	0.628951
MRSA_BC_06_vs._MRSA_BC_01	SACOL2410	58	0.69626
MRSA_BC_06_vs._MRSA_BC_01	SACOL2300	96	0.81316
MRSA_BC_06_vs._MRSA_BC_02	SACOL1116	742	0.523781
MRSA_BC_06_vs._MRSA_BC_02	SACOL2410	55	0.591164
MRSA_BC_06_vs._MRSA_BC_02	SACOL2410	58	0.69626
MRSA_BC_06_vs._MRSA_BC_02	SACOL0188	1587	0.904825
MRSA_BC_06_vs._MRSA_BC_03	SACOL1065	135	0.56875
MRSA_BC_06_vs._MRSA_BC_03	SACOL2410	55	0.591164
MRSA_BC_06_vs._MRSA_BC_03	SACOL1116	742	0.62437
MRSA_BC_06_vs._MRSA_BC_03	SACOL2018	106	0.628951
MRSA_BC_06_vs._MRSA_BC_03	SACOL2410	58	0.69626
MRSA_BC_06_vs._MRSA_BC_03	SACOL0754	978	0.908693
MRSA_BC_06_vs._MRSA_BC_04	SACOL1065	135	0.56875
MRSA_BC_06_vs._MRSA_BC_04	SACOL2410	55	0.591164
MRSA_BC_06_vs._MRSA_BC_04	SACOL2018	106	0.628951
MRSA_BC_06_vs._MRSA_BC_04	SACOL2410	58	0.69626
MRSA_BC_06_vs._MRSA_BC_05	SACOL1065	135	0.56875
MRSA_BC_06_vs._MRSA_BC_05	SACOL2410	55	0.591164
MRSA_BC_06_vs._MRSA_BC_05	SACOL1116	742	0.621262
MRSA_BC_06_vs._MRSA_BC_05	SACOL2410	58	0.69626
MRSA_BC_06_vs._MRSA_BC_05	SACOL1295	1821	0.746206
MRSA_BC_06_vs._MRSA_BC_05	SACOL0491	477	1
MRSA_BC_06_vs._MRSA_BC_07	SACOL1065	135	0.56875
MRSA_BC_06_vs._MRSA_BC_07	SACOL2410	55	0.591164
MRSA_BC_06_vs._MRSA_BC_07	SACOL2018	106	0.628951
MRSA_BC_06_vs._MRSA_BC_07	SACOL0754	1149	0.755451
MRSA_BC_06_vs._MRSA_BC_07	SACOL2300	96	0.825728
MRSA_BC_06_vs._MRSA_BC_08	SACOL1065	135	0.56875
MRSA_BC_06_vs._MRSA_BC_08	SACOL2410	55	0.591164
MRSA_BC_06_vs._MRSA_BC_08	SACOL2410	58	0.69626
MRSA_BC_06_vs._MRSA_BC_08	SACOL2530	948	0.786028
MRSA_BC_06_vs._MRSA_BC_09	SACOL1065	135	0.56875
MRSA_BC_06_vs._MRSA_BC_09	SACOL2410	55	0.591164
MRSA_BC_06_vs._MRSA_BC_09	SACOL1116	742	0.610286
MRSA_BC_06_vs._MRSA_BC_09	SACOL2018	106	0.628951
MRSA_BC_06_vs._MRSA_BC_09	SACOL2410	58	0.69626
MRSA_BC_06_vs._MRSA_BC_09	SACOL1075	408	1
MRSA_BC_06_vs._MRSA_BC_10	SACOL2410	55	0.591164
MRSA_BC_06_vs._MRSA_BC_10	SACOL0754	978	0.862281
MRSA_BC_06_vs._MRSA_BC_10	SACOL2530	820	0.870482
MRSA_BC_06_vs._MRSA_BC_11	SACOL1065	135	0.56875
MRSA_BC_06_vs._MRSA_BC_11	SACOL2410	55	0.591164
MRSA_BC_06_vs._MRSA_BC_11	SACOL0219	63	0.782829
MRSA_BC_06_vs._MRSA_BC_11	SACOL2530	948	0.786028
MRSA_BC_06_vs._MRSA_BC_11	SACOL1389	1752	0.855337
MRSA_BC_06_vs._MRSA_BC_11	SACOL0754	978	0.865319
MRSA_BC_06_vs._MRSA_BC_12	SACOL0188	1574	0.545969
MRSA_BC_06_vs._MRSA_BC_12	SACOL1065	135	0.56875
MRSA_BC_06_vs._MRSA_BC_12	SACOL1116	742	0.662231
MRSA_BC_06_vs._MRSA_BC_13	SACOL1065	135	0.56875
MRSA_BC_06_vs._MRSA_BC_13	SACOL2410	55	0.591164
MRSA_BC_06_vs._MRSA_BC_13	SACOL1116	742	0.659361
MRSA_BC_06_vs._MRSA_BC_13	SACOL2410	58	0.69626
MRSA_BC_06_vs._MRSA_BC_14	SACOL1116	742	0.564267
MRSA_BC_06_vs._MRSA_BC_14	SACOL2410	55	0.591164
MRSA_BC_06_vs._MRSA_BC_14	SACOL2018	106	0.628951
MRSA_BC_06_vs._MRSA_BC_14	SACOL2410	58	0.69626
MRSA_BC_06_vs._MRSA_BC_14	SACOL2530	948	0.786028
MRSA_BC_06_vs._MRSA_BC_14	SACOL0707	489	0.903325
MRSA_BC_06_vs._MRSA_BC_15	SACOL1116	742	0.54831
MRSA_BC_06_vs._MRSA_BC_15	SACOL1065	135	0.56875
MRSA_BC_06_vs._MRSA_BC_15	SACOL2410	55	0.591164
MRSA_BC_06_vs._MRSA_BC_15	SACOL2018	106	0.628951
MRSA_BC_06_vs._MRSA_BC_15	SACOL2410	58	0.69626
MRSA_BC_06_vs._MRSA_BC_15	SACOL0754	1149	0.755451
MRSA_BC_06_vs._MRSA_BC_15	SACOL2530	948	0.786028
MRSA_BC_06_vs._MRSA_BC_16	SACOL2359	1033	0.217906
MRSA_BC_06_vs._MRSA_BC_17	SACOL1116	742	0.501539
MRSA_BC_06_vs._MRSA_BC_17	SACOL0188	1574	0.545969
MRSA_BC_06_vs._MRSA_BC_17	SACOL2410	55	0.591164
MRSA_BC_06_vs._MRSA_BC_17	SACOL2018	106	0.628951
MRSA_BC_06_vs._MRSA_BC_17	SACOL2410	58	0.69626
MRSA_BC_06_vs._MRSA_BC_17	SACOL2530	948	0.786028
MRSA_BC_06_vs._MRSA_BC_18	SACOL1116	742	0.543301
MRSA_BC_06_vs._MRSA_BC_18	SACOL2410	58	0.69626
MRSA_BC_06_vs._MRSA_BC_18	SACOL0845	174	0.825481
MRSA_BC_06_vs._MRSA_BC_19	SACOL2018	106	0.628951
MRSA_BC_06_vs._MRSA_BC_19	SACOL2410	58	0.69626
MRSA_BC_06_vs._MRSA_BC_19	SACOL2445	1286	0.7293
MRSA_BC_06_vs._MRSA_BC_19	SACOL2530	948	0.786028
MRSA_BC_06_vs._MRSA_BC_20	SACOL1116	742	0.489726
MRSA_BC_06_vs._MRSA_BC_20	SACOL2410	55	0.591164
MRSA_BC_06_vs._MRSA_BC_20	SACOL0754	1149	0.755451
MRSA_BC_06_vs._MRSA_BC_20	SACOL0754	978	0.881739
MRSA_BC_06_vs._MRSA_BC_21	SACOL1116	742	0.516038
MRSA_BC_06_vs._MRSA_BC_21	SACOL1065	135	0.56875
MRSA_BC_06_vs._MRSA_BC_21	SACOL2410	55	0.591164
MRSA_BC_06_vs._MRSA_BC_21	SACOL2018	106	0.628951
MRSA_BC_06_vs._MRSA_BC_21	SACOL2530	948	0.786028
MRSA_BC_06_vs._MRSA_BC_21	SACOL2300	96	0.882821
MRSA_BC_06_vs._MRSA_BC_22	SACOL2410	55	0.591164
MRSA_BC_06_vs._MRSA_BC_22	SACOL2018	106	0.628951
MRSA_BC_06_vs._MRSA_BC_22	SACOL2410	58	0.69626
MRSA_BC_06_vs._MRSA_BC_22	SACOL0754	1149	0.755451
MRSA_BC_06_vs._MRSA_BC_22	SACOL0754	978	0.883918
MRSA_BC_06_vs._MRSA_BC_23	SACOL1065	104	0.541386
MRSA_BC_06_vs._MRSA_BC_23	SACOL1116	742	0.541523
MRSA_BC_06_vs._MRSA_BC_23	SACOL2410	55	0.591164
MRSA_BC_06_vs._MRSA_BC_23	SACOL2018	106	0.628951
MRSA_BC_06_vs._MRSA_BC_23	SACOL2445	1286	0.7293
MRSA_BC_06_vs._MRSA_BC_23	SACOL0754	1149	0.755451
MRSA_BC_06_vs._MRSA_BC_23	SACOL2300	96	0.76246
MRSA_BC_06_vs._MRSA_BC_23	SACOL0845	174	0.805479
MRSA_BC_06_vs._MRSA_BC_24	SACOL1065	135	0.56875
MRSA_BC_06_vs._MRSA_BC_24	SACOL1116	742	0.588732
MRSA_BC_06_vs._MRSA_BC_24	SACOL2410	55	0.591164
MRSA_BC_06_vs._MRSA_BC_24	SACOL2018	106	0.628951
MRSA_BC_06_vs._MRSA_BC_24	SACOL2445	1286	0.7293
MRSA_BC_06_vs._MRSA_BC_24	SACOL0754	1149	0.755451
MRSA_BC_06_vs._MRSA_BC_24	SACOL0845	174	0.858693
MRSA_BC_07_vs._MRSA_BC_01	SACOL1116	742	0.604896
MRSA_BC_07_vs._MRSA_BC_01	SACOL2410	58	0.704875
MRSA_BC_07_vs._MRSA_BC_01	SACOL0754	1149	0.787766
MRSA_BC_07_vs._MRSA_BC_01	SACOL1823	106	0.845018
MRSA_BC_07_vs._MRSA_BC_02	SACOL1116	742	0.523781
MRSA_BC_07_vs._MRSA_BC_02	SACOL1065	135	0.623007
MRSA_BC_07_vs._MRSA_BC_02	SACOL2410	58	0.704875
MRSA_BC_07_vs._MRSA_BC_02	SACOL2018	106	0.752631
MRSA_BC_07_vs._MRSA_BC_02	SACOL0754	1149	0.793841
MRSA_BC_07_vs._MRSA_BC_02	SACOL2300	96	0.825728
MRSA_BC_07_vs._MRSA_BC_02	SACOL0188	1587	0.904825
MRSA_BC_07_vs._MRSA_BC_03	SACOL1116	742	0.62437
MRSA_BC_07_vs._MRSA_BC_03	SACOL2410	58	0.704875
MRSA_BC_07_vs._MRSA_BC_03	SACOL2300	96	0.825728
MRSA_BC_07_vs._MRSA_BC_03	SACOL1823	519	0.856263
MRSA_BC_07_vs._MRSA_BC_03	SACOL0754	1149	0.869185
MRSA_BC_07_vs._MRSA_BC_03	SACOL0754	978	0.908693
MRSA_BC_07_vs._MRSA_BC_04	SACOL2410	58	0.704875
MRSA_BC_07_vs._MRSA_BC_04	SACOL2300	96	0.825728
MRSA_BC_07_vs._MRSA_BC_04	SACOL0754	1149	0.838595
MRSA_BC_07_vs._MRSA_BC_05	SACOL1116	742	0.621262
MRSA_BC_07_vs._MRSA_BC_05	SACOL2410	58	0.704875
MRSA_BC_07_vs._MRSA_BC_05	SACOL1295	1821	0.746206
MRSA_BC_07_vs._MRSA_BC_05	SACOL0754	1149	0.76367
MRSA_BC_07_vs._MRSA_BC_05	SACOL2300	96	0.825728
MRSA_BC_07_vs._MRSA_BC_05	SACOL2018	106	0.854721
MRSA_BC_07_vs._MRSA_BC_05	SACOL0491	477	1
MRSA_BC_07_vs._MRSA_BC_06	SACOL1065	135	0.56875
MRSA_BC_07_vs._MRSA_BC_06	SACOL2410	55	0.591164
MRSA_BC_07_vs._MRSA_BC_06	SACOL2018	106	0.628951
MRSA_BC_07_vs._MRSA_BC_06	SACOL0754	1149	0.755451
MRSA_BC_07_vs._MRSA_BC_06	SACOL2300	96	0.825728
MRSA_BC_07_vs._MRSA_BC_08	SACOL2410	58	0.704875
MRSA_BC_07_vs._MRSA_BC_08	SACOL2018	106	0.723356
MRSA_BC_07_vs._MRSA_BC_08	SACOL2300	96	0.825728
MRSA_BC_07_vs._MRSA_BC_08	SACOL0754	1149	0.82922
MRSA_BC_07_vs._MRSA_BC_08	SACOL2530	948	0.879442
MRSA_BC_07_vs._MRSA_BC_09	SACOL1116	742	0.610286
MRSA_BC_07_vs._MRSA_BC_09	SACOL2410	58	0.704875
MRSA_BC_07_vs._MRSA_BC_09	SACOL2300	96	0.825728
MRSA_BC_07_vs._MRSA_BC_09	SACOL1823	519	0.856263
MRSA_BC_07_vs._MRSA_BC_09	SACOL0754	1149	0.891829
MRSA_BC_07_vs._MRSA_BC_09	SACOL1075	408	1
MRSA_BC_07_vs._MRSA_BC_10	SACOL1065	135	0.64302
MRSA_BC_07_vs._MRSA_BC_10	SACOL2018	106	0.686482
MRSA_BC_07_vs._MRSA_BC_10	SACOL0754	1149	0.801414
MRSA_BC_07_vs._MRSA_BC_10	SACOL2300	96	0.825728
MRSA_BC_07_vs._MRSA_BC_10	SACOL0754	978	0.862281
MRSA_BC_07_vs._MRSA_BC_10	SACOL2530	820	0.870482
MRSA_BC_07_vs._MRSA_BC_10	SACOL1823	106	0.956634
MRSA_BC_07_vs._MRSA_BC_11	SACOL0219	63	0.782829
MRSA_BC_07_vs._MRSA_BC_11	SACOL2018	106	0.785891
MRSA_BC_07_vs._MRSA_BC_11	SACOL2300	96	0.825728
MRSA_BC_07_vs._MRSA_BC_11	SACOL0754	1149	0.833853
MRSA_BC_07_vs._MRSA_BC_11	SACOL1389	1752	0.855337
MRSA_BC_07_vs._MRSA_BC_11	SACOL0754	978	0.865319
MRSA_BC_07_vs._MRSA_BC_11	SACOL2530	948	0.879442
MRSA_BC_07_vs._MRSA_BC_11	SACOL1823	106	0.982156
MRSA_BC_07_vs._MRSA_BC_12	SACOL2410	55	0.450888
MRSA_BC_07_vs._MRSA_BC_12	SACOL0188	1574	0.561348
MRSA_BC_07_vs._MRSA_BC_12	SACOL2018	106	0.579696
MRSA_BC_07_vs._MRSA_BC_12	SACOL1116	742	0.662231
MRSA_BC_07_vs._MRSA_BC_12	SACOL0754	1149	0.756801
MRSA_BC_07_vs._MRSA_BC_12	SACOL2300	96	0.825728
MRSA_BC_07_vs._MRSA_BC_12	SACOL1823	519	0.856263
MRSA_BC_07_vs._MRSA_BC_13	SACOL1116	742	0.659361
MRSA_BC_07_vs._MRSA_BC_13	SACOL2410	58	0.704875
MRSA_BC_07_vs._MRSA_BC_13	SACOL2018	106	0.72706
MRSA_BC_07_vs._MRSA_BC_13	SACOL0754	1149	0.741087
MRSA_BC_07_vs._MRSA_BC_13	SACOL2300	96	0.825728
MRSA_BC_07_vs._MRSA_BC_13	SACOL1823	519	0.856263
MRSA_BC_07_vs._MRSA_BC_13	SACOL1823	106	0.934044
MRSA_BC_07_vs._MRSA_BC_14	SACOL1116	742	0.564267
MRSA_BC_07_vs._MRSA_BC_14	SACOL1065	135	0.640922
MRSA_BC_07_vs._MRSA_BC_14	SACOL2410	58	0.704875
MRSA_BC_07_vs._MRSA_BC_14	SACOL2300	96	0.825728
MRSA_BC_07_vs._MRSA_BC_14	SACOL0754	1149	0.828582
MRSA_BC_07_vs._MRSA_BC_14	SACOL2530	948	0.879442
MRSA_BC_07_vs._MRSA_BC_14	SACOL0707	489	0.903325
MRSA_BC_07_vs._MRSA_BC_15	SACOL1116	742	0.54831
MRSA_BC_07_vs._MRSA_BC_15	SACOL2410	58	0.704875
MRSA_BC_07_vs._MRSA_BC_15	SACOL2300	96	0.825728
MRSA_BC_07_vs._MRSA_BC_15	SACOL1823	106	0.878459
MRSA_BC_07_vs._MRSA_BC_15	SACOL2530	948	0.879442
MRSA_BC_07_vs._MRSA_BC_16	SACOL2359	1033	0.217906
MRSA_BC_07_vs._MRSA_BC_17	SACOL1116	742	0.501539
MRSA_BC_07_vs._MRSA_BC_17	SACOL0188	1574	0.561348
MRSA_BC_07_vs._MRSA_BC_17	SACOL1065	135	0.586424
MRSA_BC_07_vs._MRSA_BC_17	SACOL0754	1149	0.678625
MRSA_BC_07_vs._MRSA_BC_17	SACOL2410	58	0.704875
MRSA_BC_07_vs._MRSA_BC_17	SACOL2300	96	0.825728
MRSA_BC_07_vs._MRSA_BC_17	SACOL2530	948	0.879442
MRSA_BC_07_vs._MRSA_BC_17	SACOL1823	106	0.912603
MRSA_BC_07_vs._MRSA_BC_18	SACOL1065	135	0.530588
MRSA_BC_07_vs._MRSA_BC_18	SACOL1116	742	0.543301
MRSA_BC_07_vs._MRSA_BC_18	SACOL2410	55	0.619131
MRSA_BC_07_vs._MRSA_BC_18	SACOL2018	106	0.636238
MRSA_BC_07_vs._MRSA_BC_18	SACOL1823	523	0.659549
MRSA_BC_07_vs._MRSA_BC_18	SACOL2410	58	0.704875
MRSA_BC_07_vs._MRSA_BC_18	SACOL0754	1149	0.775613
MRSA_BC_07_vs._MRSA_BC_18	SACOL0845	174	0.825481
MRSA_BC_07_vs._MRSA_BC_18	SACOL2300	96	0.825728
MRSA_BC_07_vs._MRSA_BC_18	SACOL1823	106	0.946074
MRSA_BC_07_vs._MRSA_BC_19	SACOL2410	55	0.55263
MRSA_BC_07_vs._MRSA_BC_19	SACOL1065	135	0.642093
MRSA_BC_07_vs._MRSA_BC_19	SACOL2410	58	0.704875
MRSA_BC_07_vs._MRSA_BC_19	SACOL0754	1149	0.743063
MRSA_BC_07_vs._MRSA_BC_19	SACOL2445	1286	0.823311
MRSA_BC_07_vs._MRSA_BC_19	SACOL2300	96	0.825728
MRSA_BC_07_vs._MRSA_BC_19	SACOL2530	948	0.879442
MRSA_BC_07_vs._MRSA_BC_20	SACOL1116	742	0.489726
MRSA_BC_07_vs._MRSA_BC_20	SACOL2018	106	0.556414
MRSA_BC_07_vs._MRSA_BC_20	SACOL1065	135	0.589387
MRSA_BC_07_vs._MRSA_BC_20	SACOL2300	96	0.825728
MRSA_BC_07_vs._MRSA_BC_20	SACOL1823	519	0.856263
MRSA_BC_07_vs._MRSA_BC_20	SACOL0754	978	0.881739
MRSA_BC_07_vs._MRSA_BC_21	SACOL1116	742	0.516038
MRSA_BC_07_vs._MRSA_BC_21	SACOL0754	1149	0.798893
MRSA_BC_07_vs._MRSA_BC_21	SACOL2530	948	0.879442
MRSA_BC_07_vs._MRSA_BC_22	SACOL1065	135	0.660689
MRSA_BC_07_vs._MRSA_BC_22	SACOL2410	58	0.704875
MRSA_BC_07_vs._MRSA_BC_22	SACOL2300	96	0.825728
MRSA_BC_07_vs._MRSA_BC_22	SACOL1823	519	0.856263
MRSA_BC_07_vs._MRSA_BC_22	SACOL0754	978	0.883918
MRSA_BC_07_vs._MRSA_BC_23	SACOL1065	104	0.541386
MRSA_BC_07_vs._MRSA_BC_23	SACOL1116	742	0.541523
MRSA_BC_07_vs._MRSA_BC_23	SACOL1065	135	0.554175
MRSA_BC_07_vs._MRSA_BC_23	SACOL1823	523	0.645612
MRSA_BC_07_vs._MRSA_BC_23	SACOL0845	174	0.805479
MRSA_BC_07_vs._MRSA_BC_23	SACOL2445	1286	0.823311
MRSA_BC_07_vs._MRSA_BC_24	SACOL1116	742	0.588732
MRSA_BC_07_vs._MRSA_BC_24	SACOL2445	1286	0.823311
MRSA_BC_07_vs._MRSA_BC_24	SACOL2300	96	0.825728
MRSA_BC_07_vs._MRSA_BC_24	SACOL0845	174	0.858693
MRSA_BC_07_vs._MRSA_BC_24	SACOL1823	106	1
MRSA_BC_08_vs._MRSA_BC_01	SACOL1116	742	0.604896
MRSA_BC_08_vs._MRSA_BC_01	SACOL2018	106	0.723356
MRSA_BC_08_vs._MRSA_BC_01	SACOL2530	948	0.786178
MRSA_BC_08_vs._MRSA_BC_01	SACOL2300	96	0.81316
MRSA_BC_08_vs._MRSA_BC_01	SACOL1823	106	0.845018
MRSA_BC_08_vs._MRSA_BC_02	SACOL1116	742	0.523781
MRSA_BC_08_vs._MRSA_BC_02	SACOL1065	135	0.623007
MRSA_BC_08_vs._MRSA_BC_02	SACOL2530	948	0.859155
MRSA_BC_08_vs._MRSA_BC_02	SACOL0188	1587	0.904825
MRSA_BC_08_vs._MRSA_BC_03	SACOL1116	742	0.62437
MRSA_BC_08_vs._MRSA_BC_03	SACOL2018	106	0.723356
MRSA_BC_08_vs._MRSA_BC_03	SACOL1823	519	0.817405
MRSA_BC_08_vs._MRSA_BC_03	SACOL0754	978	0.908693
MRSA_BC_08_vs._MRSA_BC_03	SACOL2530	948	0.990698
MRSA_BC_08_vs._MRSA_BC_04	SACOL2018	106	0.723356
MRSA_BC_08_vs._MRSA_BC_04	SACOL2530	948	0.786384
MRSA_BC_08_vs._MRSA_BC_05	SACOL1116	742	0.621262
MRSA_BC_08_vs._MRSA_BC_05	SACOL1295	1821	0.746206
MRSA_BC_08_vs._MRSA_BC_05	SACOL2530	948	0.952
MRSA_BC_08_vs._MRSA_BC_05	SACOL0491	477	1
MRSA_BC_08_vs._MRSA_BC_06	SACOL1065	135	0.56875
MRSA_BC_08_vs._MRSA_BC_06	SACOL2410	55	0.591164
MRSA_BC_08_vs._MRSA_BC_06	SACOL2410	58	0.69626
MRSA_BC_08_vs._MRSA_BC_06	SACOL2530	948	0.786028
MRSA_BC_08_vs._MRSA_BC_07	SACOL2410	58	0.704875
MRSA_BC_08_vs._MRSA_BC_07	SACOL2018	106	0.723356
MRSA_BC_08_vs._MRSA_BC_07	SACOL2300	96	0.825728
MRSA_BC_08_vs._MRSA_BC_07	SACOL0754	1149	0.82922
MRSA_BC_08_vs._MRSA_BC_07	SACOL2530	948	0.879442
MRSA_BC_08_vs._MRSA_BC_09	SACOL1116	742	0.610286
MRSA_BC_08_vs._MRSA_BC_09	SACOL2018	106	0.723356
MRSA_BC_08_vs._MRSA_BC_09	SACOL1823	519	0.817405
MRSA_BC_08_vs._MRSA_BC_09	SACOL2530	948	0.878704
MRSA_BC_08_vs._MRSA_BC_09	SACOL1075	408	1
MRSA_BC_08_vs._MRSA_BC_10	SACOL1065	135	0.64302
MRSA_BC_08_vs._MRSA_BC_10	SACOL2410	58	0.766609
MRSA_BC_08_vs._MRSA_BC_10	SACOL2530	948	0.831794
MRSA_BC_08_vs._MRSA_BC_10	SACOL0754	978	0.862281
MRSA_BC_08_vs._MRSA_BC_10	SACOL2530	820	0.870482
MRSA_BC_08_vs._MRSA_BC_10	SACOL1823	106	0.956634
MRSA_BC_08_vs._MRSA_BC_11	SACOL2410	58	0.669618
MRSA_BC_08_vs._MRSA_BC_11	SACOL0219	63	0.782829
MRSA_BC_08_vs._MRSA_BC_11	SACOL1389	1752	0.855337
MRSA_BC_08_vs._MRSA_BC_11	SACOL0754	978	0.865319
MRSA_BC_08_vs._MRSA_BC_11	SACOL1823	106	0.982156
MRSA_BC_08_vs._MRSA_BC_12	SACOL2410	55	0.450888
MRSA_BC_08_vs._MRSA_BC_12	SACOL2410	58	0.543378
MRSA_BC_08_vs._MRSA_BC_12	SACOL0188	1574	0.645369
MRSA_BC_08_vs._MRSA_BC_12	SACOL1116	742	0.662231
MRSA_BC_08_vs._MRSA_BC_12	SACOL2530	948	0.728093
MRSA_BC_08_vs._MRSA_BC_12	SACOL1823	519	0.817405
MRSA_BC_08_vs._MRSA_BC_13	SACOL1116	742	0.659361
MRSA_BC_08_vs._MRSA_BC_13	SACOL1823	519	0.817405
MRSA_BC_08_vs._MRSA_BC_13	SACOL2530	948	0.834312
MRSA_BC_08_vs._MRSA_BC_13	SACOL1823	106	0.934044
MRSA_BC_08_vs._MRSA_BC_14	SACOL1116	742	0.564267
MRSA_BC_08_vs._MRSA_BC_14	SACOL1065	135	0.640922
MRSA_BC_08_vs._MRSA_BC_14	SACOL2018	106	0.723356
MRSA_BC_08_vs._MRSA_BC_14	SACOL0707	489	0.903325
MRSA_BC_08_vs._MRSA_BC_15	SACOL1116	742	0.54831
MRSA_BC_08_vs._MRSA_BC_15	SACOL2018	106	0.723356
MRSA_BC_08_vs._MRSA_BC_15	SACOL0754	1149	0.82922
MRSA_BC_08_vs._MRSA_BC_15	SACOL1823	106	0.878459
MRSA_BC_08_vs._MRSA_BC_16	SACOL2197	57	0.212322
MRSA_BC_08_vs._MRSA_BC_16	SACOL2359	1033	0.217906
MRSA_BC_08_vs._MRSA_BC_16	SACOL2197	54	0.259504
MRSA_BC_08_vs._MRSA_BC_17	SACOL1116	742	0.501539
MRSA_BC_08_vs._MRSA_BC_17	SACOL1065	135	0.586424
MRSA_BC_08_vs._MRSA_BC_17	SACOL0188	1574	0.645369
MRSA_BC_08_vs._MRSA_BC_17	SACOL2018	106	0.723356
MRSA_BC_08_vs._MRSA_BC_17	SACOL1823	106	0.912603
MRSA_BC_08_vs._MRSA_BC_18	SACOL1065	135	0.530588
MRSA_BC_08_vs._MRSA_BC_18	SACOL1116	742	0.543301
MRSA_BC_08_vs._MRSA_BC_18	SACOL2410	55	0.619131
MRSA_BC_08_vs._MRSA_BC_18	SACOL1823	523	0.659549
MRSA_BC_08_vs._MRSA_BC_18	SACOL2530	948	0.776869
MRSA_BC_08_vs._MRSA_BC_18	SACOL0845	174	0.825481
MRSA_BC_08_vs._MRSA_BC_18	SACOL1823	106	0.946074
MRSA_BC_08_vs._MRSA_BC_19	SACOL2410	55	0.55263
MRSA_BC_08_vs._MRSA_BC_19	SACOL1065	135	0.642093
MRSA_BC_08_vs._MRSA_BC_19	SACOL2018	106	0.723356
MRSA_BC_08_vs._MRSA_BC_19	SACOL2445	1286	0.778101
MRSA_BC_08_vs._MRSA_BC_20	SACOL1116	742	0.489726
MRSA_BC_08_vs._MRSA_BC_20	SACOL1065	135	0.589387
MRSA_BC_08_vs._MRSA_BC_20	SACOL2410	58	0.694644
MRSA_BC_08_vs._MRSA_BC_20	SACOL2530	948	0.749683
MRSA_BC_08_vs._MRSA_BC_20	SACOL1823	519	0.817405
MRSA_BC_08_vs._MRSA_BC_20	SACOL0754	1149	0.82922
MRSA_BC_08_vs._MRSA_BC_20	SACOL0754	978	0.881739
MRSA_BC_08_vs._MRSA_BC_21	SACOL1116	742	0.516038
MRSA_BC_08_vs._MRSA_BC_21	SACOL2410	58	0.722074
MRSA_BC_08_vs._MRSA_BC_21	SACOL2018	106	0.723356
MRSA_BC_08_vs._MRSA_BC_21	SACOL2300	96	0.882821
MRSA_BC_08_vs._MRSA_BC_22	SACOL1065	135	0.660689
MRSA_BC_08_vs._MRSA_BC_22	SACOL2018	106	0.723356
MRSA_BC_08_vs._MRSA_BC_22	SACOL1823	519	0.817405
MRSA_BC_08_vs._MRSA_BC_22	SACOL0754	1149	0.82922
MRSA_BC_08_vs._MRSA_BC_22	SACOL2530	948	0.881208
MRSA_BC_08_vs._MRSA_BC_22	SACOL0754	978	0.883918
MRSA_BC_08_vs._MRSA_BC_23	SACOL1065	104	0.541386
MRSA_BC_08_vs._MRSA_BC_23	SACOL1116	742	0.541523
MRSA_BC_08_vs._MRSA_BC_23	SACOL1065	135	0.554175
MRSA_BC_08_vs._MRSA_BC_23	SACOL2410	58	0.612958
MRSA_BC_08_vs._MRSA_BC_23	SACOL1823	523	0.645612
MRSA_BC_08_vs._MRSA_BC_23	SACOL2018	106	0.723356
MRSA_BC_08_vs._MRSA_BC_23	SACOL2300	96	0.76246
MRSA_BC_08_vs._MRSA_BC_23	SACOL2445	1286	0.778101
MRSA_BC_08_vs._MRSA_BC_23	SACOL2530	948	0.786817
MRSA_BC_08_vs._MRSA_BC_23	SACOL0845	174	0.805479
MRSA_BC_08_vs._MRSA_BC_23	SACOL0754	1149	0.82922
MRSA_BC_08_vs._MRSA_BC_24	SACOL1116	742	0.588732
MRSA_BC_08_vs._MRSA_BC_24	SACOL2410	58	0.699938
MRSA_BC_08_vs._MRSA_BC_24	SACOL2018	106	0.723356
MRSA_BC_08_vs._MRSA_BC_24	SACOL2445	1286	0.778101
MRSA_BC_08_vs._MRSA_BC_24	SACOL2530	948	0.809178
MRSA_BC_08_vs._MRSA_BC_24	SACOL0754	1149	0.82922
MRSA_BC_08_vs._MRSA_BC_24	SACOL0845	174	0.858693
MRSA_BC_08_vs._MRSA_BC_24	SACOL1823	106	1
MRSA_BC_09_vs._MRSA_BC_01	SACOL1823	519	0.808278
MRSA_BC_09_vs._MRSA_BC_01	SACOL2300	96	0.81316
MRSA_BC_09_vs._MRSA_BC_01	SACOL1823	106	0.845018
MRSA_BC_09_vs._MRSA_BC_01	SACOL1075	408	1
MRSA_BC_09_vs._MRSA_BC_02	SACOL1065	135	0.623007
MRSA_BC_09_vs._MRSA_BC_02	SACOL2018	106	0.752631
MRSA_BC_09_vs._MRSA_BC_02	SACOL1823	519	0.826112
MRSA_BC_09_vs._MRSA_BC_02	SACOL0188	1587	0.904825
MRSA_BC_09_vs._MRSA_BC_02	SACOL1075	408	1
MRSA_BC_09_vs._MRSA_BC_03	SACOL0754	978	0.908693
MRSA_BC_09_vs._MRSA_BC_03	SACOL1075	408	1
MRSA_BC_09_vs._MRSA_BC_04	SACOL1116	742	0.610286
MRSA_BC_09_vs._MRSA_BC_04	SACOL1823	519	0.820467
MRSA_BC_09_vs._MRSA_BC_04	SACOL1075	408	1
MRSA_BC_09_vs._MRSA_BC_05	SACOL1295	1821	0.746206
MRSA_BC_09_vs._MRSA_BC_05	SACOL2018	106	0.854721
MRSA_BC_09_vs._MRSA_BC_05	SACOL1075	408	1
MRSA_BC_09_vs._MRSA_BC_05	SACOL0491	477	1
MRSA_BC_09_vs._MRSA_BC_06	SACOL1065	135	0.56875
MRSA_BC_09_vs._MRSA_BC_06	SACOL2410	55	0.591164
MRSA_BC_09_vs._MRSA_BC_06	SACOL1116	742	0.610286
MRSA_BC_09_vs._MRSA_BC_06	SACOL2018	106	0.628951
MRSA_BC_09_vs._MRSA_BC_06	SACOL2410	58	0.69626
MRSA_BC_09_vs._MRSA_BC_06	SACOL1075	408	1
MRSA_BC_09_vs._MRSA_BC_07	SACOL1116	742	0.610286
MRSA_BC_09_vs._MRSA_BC_07	SACOL2410	58	0.704875
MRSA_BC_09_vs._MRSA_BC_07	SACOL2300	96	0.825728
MRSA_BC_09_vs._MRSA_BC_07	SACOL1823	519	0.856263
MRSA_BC_09_vs._MRSA_BC_07	SACOL0754	1149	0.891829
MRSA_BC_09_vs._MRSA_BC_07	SACOL1075	408	1
MRSA_BC_09_vs._MRSA_BC_08	SACOL1116	742	0.610286
MRSA_BC_09_vs._MRSA_BC_08	SACOL2018	106	0.723356
MRSA_BC_09_vs._MRSA_BC_08	SACOL1823	519	0.817405
MRSA_BC_09_vs._MRSA_BC_08	SACOL2530	948	0.878704
MRSA_BC_09_vs._MRSA_BC_08	SACOL1075	408	1
MRSA_BC_09_vs._MRSA_BC_10	SACOL1116	742	0.610286
MRSA_BC_09_vs._MRSA_BC_10	SACOL1065	135	0.64302
MRSA_BC_09_vs._MRSA_BC_10	SACOL2018	106	0.686482
MRSA_BC_09_vs._MRSA_BC_10	SACOL2410	58	0.766609
MRSA_BC_09_vs._MRSA_BC_10	SACOL1823	519	0.858796
MRSA_BC_09_vs._MRSA_BC_10	SACOL0754	978	0.862281
MRSA_BC_09_vs._MRSA_BC_10	SACOL2530	820	0.870482
MRSA_BC_09_vs._MRSA_BC_10	SACOL1823	106	0.956634
MRSA_BC_09_vs._MRSA_BC_10	SACOL1075	408	1
MRSA_BC_09_vs._MRSA_BC_11	SACOL1116	742	0.610286
MRSA_BC_09_vs._MRSA_BC_11	SACOL2410	58	0.669618
MRSA_BC_09_vs._MRSA_BC_11	SACOL0219	63	0.782829
MRSA_BC_09_vs._MRSA_BC_11	SACOL2018	106	0.785891
MRSA_BC_09_vs._MRSA_BC_11	SACOL1389	1752	0.855337
MRSA_BC_09_vs._MRSA_BC_11	SACOL0754	978	0.865319
MRSA_BC_09_vs._MRSA_BC_11	SACOL1823	519	0.873028
MRSA_BC_09_vs._MRSA_BC_11	SACOL2530	948	0.878704
MRSA_BC_09_vs._MRSA_BC_11	SACOL1823	106	0.982156
MRSA_BC_09_vs._MRSA_BC_11	SACOL1075	408	1
MRSA_BC_09_vs._MRSA_BC_12	SACOL2410	55	0.450888
MRSA_BC_09_vs._MRSA_BC_12	SACOL2410	58	0.543378
MRSA_BC_09_vs._MRSA_BC_12	SACOL2018	106	0.579696
MRSA_BC_09_vs._MRSA_BC_12	SACOL0188	1574	0.632873
MRSA_BC_09_vs._MRSA_BC_12	SACOL1075	408	1
MRSA_BC_09_vs._MRSA_BC_13	SACOL2018	106	0.72706
MRSA_BC_09_vs._MRSA_BC_13	SACOL1823	106	0.934044
MRSA_BC_09_vs._MRSA_BC_13	SACOL1075	408	1
MRSA_BC_09_vs._MRSA_BC_14	SACOL1065	135	0.640922
MRSA_BC_09_vs._MRSA_BC_14	SACOL2530	948	0.878704
MRSA_BC_09_vs._MRSA_BC_14	SACOL0707	489	0.903325
MRSA_BC_09_vs._MRSA_BC_14	SACOL1075	408	1
MRSA_BC_09_vs._MRSA_BC_15	SACOL1823	519	0.752965
MRSA_BC_09_vs._MRSA_BC_15	SACOL1823	106	0.878459
MRSA_BC_09_vs._MRSA_BC_15	SACOL2530	948	0.878704
MRSA_BC_09_vs._MRSA_BC_15	SACOL0754	1149	0.891829
MRSA_BC_09_vs._MRSA_BC_15	SACOL1075	408	1
MRSA_BC_09_vs._MRSA_BC_16	SACOL0212	808	0.207452
MRSA_BC_09_vs._MRSA_BC_16	SACOL2359	1033	0.217906
MRSA_BC_09_vs._MRSA_BC_17	SACOL1065	135	0.586424
MRSA_BC_09_vs._MRSA_BC_17	SACOL0188	1574	0.632873
MRSA_BC_09_vs._MRSA_BC_17	SACOL2530	948	0.878704
MRSA_BC_09_vs._MRSA_BC_17	SACOL1823	106	0.912603
MRSA_BC_09_vs._MRSA_BC_17	SACOL1823	519	0.92047
MRSA_BC_09_vs._MRSA_BC_17	SACOL1075	408	1
MRSA_BC_09_vs._MRSA_BC_18	SACOL1065	135	0.530588
MRSA_BC_09_vs._MRSA_BC_18	SACOL2410	55	0.619131
MRSA_BC_09_vs._MRSA_BC_18	SACOL2018	106	0.636238
MRSA_BC_09_vs._MRSA_BC_18	SACOL1823	523	0.659549
MRSA_BC_09_vs._MRSA_BC_18	SACOL1823	519	0.789296
MRSA_BC_09_vs._MRSA_BC_18	SACOL0845	174	0.825481
MRSA_BC_09_vs._MRSA_BC_18	SACOL1823	106	0.946074
MRSA_BC_09_vs._MRSA_BC_18	SACOL1075	408	1
MRSA_BC_09_vs._MRSA_BC_19	SACOL2410	55	0.55263
MRSA_BC_09_vs._MRSA_BC_19	SACOL1116	742	0.610286
MRSA_BC_09_vs._MRSA_BC_19	SACOL1065	135	0.642093
MRSA_BC_09_vs._MRSA_BC_19	SACOL2530	948	0.878704
MRSA_BC_09_vs._MRSA_BC_19	SACOL2445	1286	0.883244
MRSA_BC_09_vs._MRSA_BC_19	SACOL1075	408	1
MRSA_BC_09_vs._MRSA_BC_20	SACOL2018	106	0.556414
MRSA_BC_09_vs._MRSA_BC_20	SACOL1065	135	0.589387
MRSA_BC_09_vs._MRSA_BC_20	SACOL2410	58	0.694644
MRSA_BC_09_vs._MRSA_BC_20	SACOL0754	978	0.881739
MRSA_BC_09_vs._MRSA_BC_20	SACOL0754	1149	0.891829
MRSA_BC_09_vs._MRSA_BC_20	SACOL1075	408	1
MRSA_BC_09_vs._MRSA_BC_21	SACOL2410	58	0.722074
MRSA_BC_09_vs._MRSA_BC_21	SACOL2530	948	0.878704
MRSA_BC_09_vs._MRSA_BC_21	SACOL2300	96	0.882821
MRSA_BC_09_vs._MRSA_BC_21	SACOL1075	408	1
MRSA_BC_09_vs._MRSA_BC_22	SACOL1116	742	0.610286
MRSA_BC_09_vs._MRSA_BC_22	SACOL1065	135	0.660689
MRSA_BC_09_vs._MRSA_BC_22	SACOL0754	978	0.883918
MRSA_BC_09_vs._MRSA_BC_22	SACOL0754	1149	0.891829
MRSA_BC_09_vs._MRSA_BC_22	SACOL1075	408	1
MRSA_BC_09_vs._MRSA_BC_23	SACOL1065	104	0.541386
MRSA_BC_09_vs._MRSA_BC_23	SACOL1065	135	0.554175
MRSA_BC_09_vs._MRSA_BC_23	SACOL2410	58	0.612958
MRSA_BC_09_vs._MRSA_BC_23	SACOL1823	523	0.645612
MRSA_BC_09_vs._MRSA_BC_23	SACOL1823	519	0.742234
MRSA_BC_09_vs._MRSA_BC_23	SACOL2300	96	0.76246
MRSA_BC_09_vs._MRSA_BC_23	SACOL0845	174	0.805479
MRSA_BC_09_vs._MRSA_BC_23	SACOL2445	1286	0.883244
MRSA_BC_09_vs._MRSA_BC_23	SACOL0754	1149	0.891829
MRSA_BC_09_vs._MRSA_BC_23	SACOL1075	408	1
MRSA_BC_09_vs._MRSA_BC_24	SACOL2410	58	0.699938
MRSA_BC_09_vs._MRSA_BC_24	SACOL1823	519	0.838246
MRSA_BC_09_vs._MRSA_BC_24	SACOL0845	174	0.858693
MRSA_BC_09_vs._MRSA_BC_24	SACOL2445	1286	0.883244
MRSA_BC_09_vs._MRSA_BC_24	SACOL0754	1149	0.891829
MRSA_BC_09_vs._MRSA_BC_24	SACOL1823	106	1
MRSA_BC_09_vs._MRSA_BC_24	SACOL1075	408	1
MRSA_BC_10_vs._MRSA_BC_01	SACOL1116	742	0.604896
MRSA_BC_10_vs._MRSA_BC_01	SACOL1065	135	0.64302
MRSA_BC_10_vs._MRSA_BC_01	SACOL2018	106	0.686482
MRSA_BC_10_vs._MRSA_BC_01	SACOL2410	58	0.766609
MRSA_BC_10_vs._MRSA_BC_01	SACOL2300	96	0.81316
MRSA_BC_10_vs._MRSA_BC_01	SACOL0754	978	0.862281
MRSA_BC_10_vs._MRSA_BC_01	SACOL2530	820	0.870482
MRSA_BC_10_vs._MRSA_BC_02	SACOL1116	742	0.523781
MRSA_BC_10_vs._MRSA_BC_02	SACOL2410	58	0.766609
MRSA_BC_10_vs._MRSA_BC_02	SACOL0754	978	0.862281
MRSA_BC_10_vs._MRSA_BC_02	SACOL2530	820	0.870482
MRSA_BC_10_vs._MRSA_BC_02	SACOL0188	1587	0.904825
MRSA_BC_10_vs._MRSA_BC_02	SACOL1823	106	0.956634
MRSA_BC_10_vs._MRSA_BC_03	SACOL1116	742	0.62437
MRSA_BC_10_vs._MRSA_BC_03	SACOL1065	135	0.64302
MRSA_BC_10_vs._MRSA_BC_03	SACOL2018	106	0.686482
MRSA_BC_10_vs._MRSA_BC_03	SACOL2410	58	0.766609
MRSA_BC_10_vs._MRSA_BC_03	SACOL1823	519	0.858796
MRSA_BC_10_vs._MRSA_BC_03	SACOL2530	820	0.870482
MRSA_BC_10_vs._MRSA_BC_03	SACOL1823	106	0.956634
MRSA_BC_10_vs._MRSA_BC_04	SACOL1065	135	0.64302
MRSA_BC_10_vs._MRSA_BC_04	SACOL2018	106	0.686482
MRSA_BC_10_vs._MRSA_BC_04	SACOL2410	58	0.766609
MRSA_BC_10_vs._MRSA_BC_04	SACOL0754	978	0.862281
MRSA_BC_10_vs._MRSA_BC_04	SACOL2530	820	0.870482
MRSA_BC_10_vs._MRSA_BC_04	SACOL1823	106	0.956634
MRSA_BC_10_vs._MRSA_BC_05	SACOL1116	742	0.621262
MRSA_BC_10_vs._MRSA_BC_05	SACOL1065	135	0.64302
MRSA_BC_10_vs._MRSA_BC_05	SACOL1295	1821	0.746206
MRSA_BC_10_vs._MRSA_BC_05	SACOL2410	58	0.766609
MRSA_BC_10_vs._MRSA_BC_05	SACOL0754	978	0.862281
MRSA_BC_10_vs._MRSA_BC_05	SACOL2530	820	0.870482
MRSA_BC_10_vs._MRSA_BC_05	SACOL0491	477	1
MRSA_BC_10_vs._MRSA_BC_06	SACOL2410	55	0.591164
MRSA_BC_10_vs._MRSA_BC_06	SACOL0754	978	0.862281
MRSA_BC_10_vs._MRSA_BC_06	SACOL2530	820	0.870482
MRSA_BC_10_vs._MRSA_BC_07	SACOL1065	135	0.64302
MRSA_BC_10_vs._MRSA_BC_07	SACOL2018	106	0.686482
MRSA_BC_10_vs._MRSA_BC_07	SACOL0754	1149	0.801414
MRSA_BC_10_vs._MRSA_BC_07	SACOL2300	96	0.825728
MRSA_BC_10_vs._MRSA_BC_07	SACOL0754	978	0.862281
MRSA_BC_10_vs._MRSA_BC_07	SACOL2530	820	0.870482
MRSA_BC_10_vs._MRSA_BC_07	SACOL1823	106	0.956634
MRSA_BC_10_vs._MRSA_BC_08	SACOL1065	135	0.64302
MRSA_BC_10_vs._MRSA_BC_08	SACOL2410	58	0.766609
MRSA_BC_10_vs._MRSA_BC_08	SACOL2530	948	0.831794
MRSA_BC_10_vs._MRSA_BC_08	SACOL0754	978	0.862281
MRSA_BC_10_vs._MRSA_BC_08	SACOL2530	820	0.870482
MRSA_BC_10_vs._MRSA_BC_08	SACOL1823	106	0.956634
MRSA_BC_10_vs._MRSA_BC_09	SACOL1116	742	0.610286
MRSA_BC_10_vs._MRSA_BC_09	SACOL1065	135	0.64302
MRSA_BC_10_vs._MRSA_BC_09	SACOL2018	106	0.686482
MRSA_BC_10_vs._MRSA_BC_09	SACOL2410	58	0.766609
MRSA_BC_10_vs._MRSA_BC_09	SACOL1823	519	0.858796
MRSA_BC_10_vs._MRSA_BC_09	SACOL0754	978	0.862281
MRSA_BC_10_vs._MRSA_BC_09	SACOL2530	820	0.870482
MRSA_BC_10_vs._MRSA_BC_09	SACOL1823	106	0.956634
MRSA_BC_10_vs._MRSA_BC_09	SACOL1075	408	1
MRSA_BC_10_vs._MRSA_BC_11	SACOL1065	135	0.64302
MRSA_BC_10_vs._MRSA_BC_11	SACOL0219	63	0.782829
MRSA_BC_10_vs._MRSA_BC_11	SACOL2530	948	0.831794
MRSA_BC_10_vs._MRSA_BC_11	SACOL1389	1752	0.855337
MRSA_BC_10_vs._MRSA_BC_11	SACOL2530	820	0.870482
MRSA_BC_10_vs._MRSA_BC_12	SACOL2410	55	0.450888
MRSA_BC_10_vs._MRSA_BC_12	SACOL0188	1574	0.570566
MRSA_BC_10_vs._MRSA_BC_12	SACOL1065	135	0.64302
MRSA_BC_10_vs._MRSA_BC_12	SACOL1116	742	0.662231
MRSA_BC_10_vs._MRSA_BC_12	SACOL1823	519	0.858796
MRSA_BC_10_vs._MRSA_BC_12	SACOL0754	978	0.862281
MRSA_BC_10_vs._MRSA_BC_12	SACOL2530	820	0.870482
MRSA_BC_10_vs._MRSA_BC_12	SACOL1823	106	0.956634
MRSA_BC_10_vs._MRSA_BC_13	SACOL1065	135	0.64302
MRSA_BC_10_vs._MRSA_BC_13	SACOL1116	742	0.659361
MRSA_BC_10_vs._MRSA_BC_13	SACOL2410	58	0.766609
MRSA_BC_10_vs._MRSA_BC_13	SACOL1823	519	0.858796
MRSA_BC_10_vs._MRSA_BC_13	SACOL0754	978	0.862281
MRSA_BC_10_vs._MRSA_BC_13	SACOL2530	820	0.870482
MRSA_BC_10_vs._MRSA_BC_14	SACOL1116	742	0.564267
MRSA_BC_10_vs._MRSA_BC_14	SACOL2018	106	0.686482
MRSA_BC_10_vs._MRSA_BC_14	SACOL2410	58	0.766609
MRSA_BC_10_vs._MRSA_BC_14	SACOL2530	948	0.831794
MRSA_BC_10_vs._MRSA_BC_14	SACOL0754	978	0.862281
MRSA_BC_10_vs._MRSA_BC_14	SACOL2530	820	0.870482
MRSA_BC_10_vs._MRSA_BC_14	SACOL0707	489	0.903325
MRSA_BC_10_vs._MRSA_BC_15	SACOL1116	742	0.54831
MRSA_BC_10_vs._MRSA_BC_15	SACOL1065	135	0.64302
MRSA_BC_10_vs._MRSA_BC_15	SACOL2018	106	0.686482
MRSA_BC_10_vs._MRSA_BC_15	SACOL2410	58	0.766609
MRSA_BC_10_vs._MRSA_BC_15	SACOL0754	1149	0.801414
MRSA_BC_10_vs._MRSA_BC_15	SACOL2530	948	0.831794
MRSA_BC_10_vs._MRSA_BC_15	SACOL0754	978	0.862281
MRSA_BC_10_vs._MRSA_BC_15	SACOL2530	820	0.870482
MRSA_BC_10_vs._MRSA_BC_16	SACOL2359	1033	0.217906
MRSA_BC_10_vs._MRSA_BC_16	SACOL2530	820	0.870482
MRSA_BC_10_vs._MRSA_BC_17	SACOL1116	742	0.501539
MRSA_BC_10_vs._MRSA_BC_17	SACOL0188	1574	0.570566
MRSA_BC_10_vs._MRSA_BC_17	SACOL2018	106	0.686482
MRSA_BC_10_vs._MRSA_BC_17	SACOL2410	58	0.766609
MRSA_BC_10_vs._MRSA_BC_17	SACOL2530	948	0.831794
MRSA_BC_10_vs._MRSA_BC_17	SACOL0754	978	0.862281
MRSA_BC_10_vs._MRSA_BC_17	SACOL2530	820	0.870482
MRSA_BC_10_vs._MRSA_BC_18	SACOL1116	742	0.543301
MRSA_BC_10_vs._MRSA_BC_18	SACOL2410	55	0.619131
MRSA_BC_10_vs._MRSA_BC_18	SACOL1823	523	0.659549
MRSA_BC_10_vs._MRSA_BC_18	SACOL2410	58	0.766609
MRSA_BC_10_vs._MRSA_BC_18	SACOL0845	174	0.825481
MRSA_BC_10_vs._MRSA_BC_18	SACOL0754	978	0.862281
MRSA_BC_10_vs._MRSA_BC_18	SACOL2530	820	0.870482
MRSA_BC_10_vs._MRSA_BC_19	SACOL2410	55	0.55263
MRSA_BC_10_vs._MRSA_BC_19	SACOL2018	106	0.686482
MRSA_BC_10_vs._MRSA_BC_19	SACOL2410	58	0.766609
MRSA_BC_10_vs._MRSA_BC_19	SACOL2445	1286	0.767845
MRSA_BC_10_vs._MRSA_BC_19	SACOL2530	948	0.831794
MRSA_BC_10_vs._MRSA_BC_19	SACOL0754	978	0.862281
MRSA_BC_10_vs._MRSA_BC_19	SACOL2530	820	0.870482
MRSA_BC_10_vs._MRSA_BC_20	SACOL1116	742	0.489726
MRSA_BC_10_vs._MRSA_BC_20	SACOL0754	1149	0.801414
MRSA_BC_10_vs._MRSA_BC_20	SACOL1823	519	0.858796
MRSA_BC_10_vs._MRSA_BC_20	SACOL2530	820	0.870482
MRSA_BC_10_vs._MRSA_BC_20	SACOL1823	106	0.956634
MRSA_BC_10_vs._MRSA_BC_21	SACOL1116	742	0.516038
MRSA_BC_10_vs._MRSA_BC_21	SACOL1065	135	0.64302
MRSA_BC_10_vs._MRSA_BC_21	SACOL2018	106	0.686482
MRSA_BC_10_vs._MRSA_BC_21	SACOL2530	948	0.831794
MRSA_BC_10_vs._MRSA_BC_21	SACOL0754	978	0.862281
MRSA_BC_10_vs._MRSA_BC_21	SACOL2530	820	0.870482
MRSA_BC_10_vs._MRSA_BC_21	SACOL2300	96	0.882821
MRSA_BC_10_vs._MRSA_BC_22	SACOL2018	106	0.686482
MRSA_BC_10_vs._MRSA_BC_22	SACOL2410	58	0.766609
MRSA_BC_10_vs._MRSA_BC_22	SACOL0754	1149	0.801414
MRSA_BC_10_vs._MRSA_BC_22	SACOL1823	519	0.858796
MRSA_BC_10_vs._MRSA_BC_22	SACOL2530	820	0.870482
MRSA_BC_10_vs._MRSA_BC_22	SACOL1823	106	0.956634
MRSA_BC_10_vs._MRSA_BC_23	SACOL1065	104	0.541386
MRSA_BC_10_vs._MRSA_BC_23	SACOL1116	742	0.541523
MRSA_BC_10_vs._MRSA_BC_23	SACOL1823	523	0.645612
MRSA_BC_10_vs._MRSA_BC_23	SACOL2018	106	0.686482
MRSA_BC_10_vs._MRSA_BC_23	SACOL2300	96	0.76246
MRSA_BC_10_vs._MRSA_BC_23	SACOL2445	1286	0.767845
MRSA_BC_10_vs._MRSA_BC_23	SACOL0754	1149	0.801414
MRSA_BC_10_vs._MRSA_BC_23	SACOL0845	174	0.805479
MRSA_BC_10_vs._MRSA_BC_23	SACOL0754	978	0.862281
MRSA_BC_10_vs._MRSA_BC_23	SACOL2530	820	0.870482
MRSA_BC_10_vs._MRSA_BC_23	SACOL1823	106	0.956634
MRSA_BC_10_vs._MRSA_BC_24	SACOL1116	742	0.588732
MRSA_BC_10_vs._MRSA_BC_24	SACOL1065	135	0.64302
MRSA_BC_10_vs._MRSA_BC_24	SACOL2018	106	0.686482
MRSA_BC_10_vs._MRSA_BC_24	SACOL2445	1286	0.767845
MRSA_BC_10_vs._MRSA_BC_24	SACOL0754	1149	0.801414
MRSA_BC_10_vs._MRSA_BC_24	SACOL0845	174	0.858693
MRSA_BC_10_vs._MRSA_BC_24	SACOL0754	978	0.862281
MRSA_BC_10_vs._MRSA_BC_24	SACOL2530	820	0.870482
MRSA_BC_11_vs._MRSA_BC_01	SACOL1116	742	0.604896
MRSA_BC_11_vs._MRSA_BC_01	SACOL2410	58	0.669618
MRSA_BC_11_vs._MRSA_BC_01	SACOL0219	63	0.782829
MRSA_BC_11_vs._MRSA_BC_01	SACOL2018	106	0.785891
MRSA_BC_11_vs._MRSA_BC_01	SACOL2530	948	0.786178
MRSA_BC_11_vs._MRSA_BC_01	SACOL2300	96	0.81316
MRSA_BC_11_vs._MRSA_BC_01	SACOL1389	1752	0.855337
MRSA_BC_11_vs._MRSA_BC_01	SACOL0754	978	0.865319
MRSA_BC_11_vs._MRSA_BC_02	SACOL1116	742	0.523781
MRSA_BC_11_vs._MRSA_BC_02	SACOL1065	135	0.623007
MRSA_BC_11_vs._MRSA_BC_02	SACOL2410	58	0.669618
MRSA_BC_11_vs._MRSA_BC_02	SACOL0219	63	0.782829
MRSA_BC_11_vs._MRSA_BC_02	SACOL1389	1752	0.855337
MRSA_BC_11_vs._MRSA_BC_02	SACOL2530	948	0.859155
MRSA_BC_11_vs._MRSA_BC_02	SACOL0754	978	0.865319
MRSA_BC_11_vs._MRSA_BC_02	SACOL0188	1587	0.904825
MRSA_BC_11_vs._MRSA_BC_02	SACOL1823	106	0.982156
MRSA_BC_11_vs._MRSA_BC_03	SACOL1116	742	0.62437
MRSA_BC_11_vs._MRSA_BC_03	SACOL2410	58	0.669618
MRSA_BC_11_vs._MRSA_BC_03	SACOL0219	63	0.782829
MRSA_BC_11_vs._MRSA_BC_03	SACOL2018	106	0.785891
MRSA_BC_11_vs._MRSA_BC_03	SACOL1389	1752	0.855337
MRSA_BC_11_vs._MRSA_BC_03	SACOL1823	519	0.873028
MRSA_BC_11_vs._MRSA_BC_03	SACOL1823	106	0.982156
MRSA_BC_11_vs._MRSA_BC_03	SACOL2530	948	0.990698
MRSA_BC_11_vs._MRSA_BC_04	SACOL2410	58	0.669618
MRSA_BC_11_vs._MRSA_BC_04	SACOL0219	63	0.782829
MRSA_BC_11_vs._MRSA_BC_04	SACOL2018	106	0.785891
MRSA_BC_11_vs._MRSA_BC_04	SACOL2530	948	0.786384
MRSA_BC_11_vs._MRSA_BC_04	SACOL1389	1752	0.855337
MRSA_BC_11_vs._MRSA_BC_04	SACOL0754	978	0.865319
MRSA_BC_11_vs._MRSA_BC_04	SACOL1823	106	0.982156
MRSA_BC_11_vs._MRSA_BC_05	SACOL1116	742	0.621262
MRSA_BC_11_vs._MRSA_BC_05	SACOL2410	58	0.669618
MRSA_BC_11_vs._MRSA_BC_05	SACOL1295	1821	0.746206
MRSA_BC_11_vs._MRSA_BC_05	SACOL0219	63	0.782829
MRSA_BC_11_vs._MRSA_BC_05	SACOL1389	1752	0.855337
MRSA_BC_11_vs._MRSA_BC_05	SACOL0754	978	0.865319
MRSA_BC_11_vs._MRSA_BC_05	SACOL2530	948	0.952
MRSA_BC_11_vs._MRSA_BC_05	SACOL0491	477	1
MRSA_BC_11_vs._MRSA_BC_06	SACOL1065	135	0.56875
MRSA_BC_11_vs._MRSA_BC_06	SACOL2410	55	0.591164
MRSA_BC_11_vs._MRSA_BC_06	SACOL0219	63	0.782829
MRSA_BC_11_vs._MRSA_BC_06	SACOL2530	948	0.786028
MRSA_BC_11_vs._MRSA_BC_06	SACOL1389	1752	0.855337
MRSA_BC_11_vs._MRSA_BC_06	SACOL0754	978	0.865319
MRSA_BC_11_vs._MRSA_BC_07	SACOL0219	63	0.782829
MRSA_BC_11_vs._MRSA_BC_07	SACOL2018	106	0.785891
MRSA_BC_11_vs._MRSA_BC_07	SACOL2300	96	0.825728
MRSA_BC_11_vs._MRSA_BC_07	SACOL0754	1149	0.833853
MRSA_BC_11_vs._MRSA_BC_07	SACOL1389	1752	0.855337
MRSA_BC_11_vs._MRSA_BC_07	SACOL0754	978	0.865319
MRSA_BC_11_vs._MRSA_BC_07	SACOL2530	948	0.879442
MRSA_BC_11_vs._MRSA_BC_07	SACOL1823	106	0.982156
MRSA_BC_11_vs._MRSA_BC_08	SACOL2410	58	0.669618
MRSA_BC_11_vs._MRSA_BC_08	SACOL0219	63	0.782829
MRSA_BC_11_vs._MRSA_BC_08	SACOL1389	1752	0.855337
MRSA_BC_11_vs._MRSA_BC_08	SACOL0754	978	0.865319
MRSA_BC_11_vs._MRSA_BC_08	SACOL1823	106	0.982156
MRSA_BC_11_vs._MRSA_BC_09	SACOL1116	742	0.610286
MRSA_BC_11_vs._MRSA_BC_09	SACOL2410	58	0.669618
MRSA_BC_11_vs._MRSA_BC_09	SACOL0219	63	0.782829
MRSA_BC_11_vs._MRSA_BC_09	SACOL2018	106	0.785891
MRSA_BC_11_vs._MRSA_BC_09	SACOL1389	1752	0.855337
MRSA_BC_11_vs._MRSA_BC_09	SACOL0754	978	0.865319
MRSA_BC_11_vs._MRSA_BC_09	SACOL1823	519	0.873028
MRSA_BC_11_vs._MRSA_BC_09	SACOL2530	948	0.878704
MRSA_BC_11_vs._MRSA_BC_09	SACOL1823	106	0.982156
MRSA_BC_11_vs._MRSA_BC_09	SACOL1075	408	1
MRSA_BC_11_vs._MRSA_BC_10	SACOL1065	135	0.64302
MRSA_BC_11_vs._MRSA_BC_10	SACOL0219	63	0.782829
MRSA_BC_11_vs._MRSA_BC_10	SACOL2530	948	0.831794
MRSA_BC_11_vs._MRSA_BC_10	SACOL1389	1752	0.855337
MRSA_BC_11_vs._MRSA_BC_10	SACOL2530	820	0.870482
MRSA_BC_11_vs._MRSA_BC_12	SACOL2410	55	0.450888
MRSA_BC_11_vs._MRSA_BC_12	SACOL0188	1574	0.555799
MRSA_BC_11_vs._MRSA_BC_12	SACOL1116	742	0.662231
MRSA_BC_11_vs._MRSA_BC_12	SACOL2530	948	0.728093
MRSA_BC_11_vs._MRSA_BC_12	SACOL0219	63	0.782829
MRSA_BC_11_vs._MRSA_BC_12	SACOL1389	1752	0.855337
MRSA_BC_11_vs._MRSA_BC_12	SACOL0754	978	0.865319
MRSA_BC_11_vs._MRSA_BC_12	SACOL1823	519	0.873028
MRSA_BC_11_vs._MRSA_BC_12	SACOL1823	106	0.982156
MRSA_BC_11_vs._MRSA_BC_13	SACOL1116	742	0.659361
MRSA_BC_11_vs._MRSA_BC_13	SACOL2410	58	0.669618
MRSA_BC_11_vs._MRSA_BC_13	SACOL0219	63	0.782829
MRSA_BC_11_vs._MRSA_BC_13	SACOL2530	948	0.834312
MRSA_BC_11_vs._MRSA_BC_13	SACOL1389	1752	0.855337
MRSA_BC_11_vs._MRSA_BC_13	SACOL0754	978	0.865319
MRSA_BC_11_vs._MRSA_BC_13	SACOL1823	519	0.873028
MRSA_BC_11_vs._MRSA_BC_14	SACOL1116	742	0.564267
MRSA_BC_11_vs._MRSA_BC_14	SACOL1065	135	0.640922
MRSA_BC_11_vs._MRSA_BC_14	SACOL2410	58	0.669618
MRSA_BC_11_vs._MRSA_BC_14	SACOL0219	63	0.782829
MRSA_BC_11_vs._MRSA_BC_14	SACOL2018	106	0.785891
MRSA_BC_11_vs._MRSA_BC_14	SACOL1389	1752	0.855337
MRSA_BC_11_vs._MRSA_BC_14	SACOL0754	978	0.865319
MRSA_BC_11_vs._MRSA_BC_14	SACOL0707	489	0.903325
MRSA_BC_11_vs._MRSA_BC_15	SACOL1116	742	0.54831
MRSA_BC_11_vs._MRSA_BC_15	SACOL2410	58	0.669618
MRSA_BC_11_vs._MRSA_BC_15	SACOL0219	63	0.782829
MRSA_BC_11_vs._MRSA_BC_15	SACOL2018	106	0.785891
MRSA_BC_11_vs._MRSA_BC_15	SACOL0754	1149	0.833853
MRSA_BC_11_vs._MRSA_BC_15	SACOL1389	1752	0.855337
MRSA_BC_11_vs._MRSA_BC_15	SACOL0754	978	0.865319
MRSA_BC_11_vs._MRSA_BC_16	SACOL1432	465	0.207724
MRSA_BC_11_vs._MRSA_BC_16	SACOL2359	1033	0.217906
MRSA_BC_11_vs._MRSA_BC_16	SACOL1389	1752	0.855337
MRSA_BC_11_vs._MRSA_BC_17	SACOL1116	742	0.501539
MRSA_BC_11_vs._MRSA_BC_17	SACOL0188	1574	0.555799
MRSA_BC_11_vs._MRSA_BC_17	SACOL1065	135	0.586424
MRSA_BC_11_vs._MRSA_BC_17	SACOL2410	58	0.669618
MRSA_BC_11_vs._MRSA_BC_17	SACOL0219	63	0.782829
MRSA_BC_11_vs._MRSA_BC_17	SACOL2018	106	0.785891
MRSA_BC_11_vs._MRSA_BC_17	SACOL1389	1752	0.855337
MRSA_BC_11_vs._MRSA_BC_17	SACOL0754	978	0.865319
MRSA_BC_11_vs._MRSA_BC_18	SACOL1065	135	0.530588
MRSA_BC_11_vs._MRSA_BC_18	SACOL1116	742	0.543301
MRSA_BC_11_vs._MRSA_BC_18	SACOL2410	55	0.619131
MRSA_BC_11_vs._MRSA_BC_18	SACOL1823	523	0.659549
MRSA_BC_11_vs._MRSA_BC_18	SACOL2410	58	0.669618
MRSA_BC_11_vs._MRSA_BC_18	SACOL2530	948	0.776869
MRSA_BC_11_vs._MRSA_BC_18	SACOL0219	63	0.782829
MRSA_BC_11_vs._MRSA_BC_18	SACOL0845	174	0.825481
MRSA_BC_11_vs._MRSA_BC_18	SACOL1389	1752	0.855337
MRSA_BC_11_vs._MRSA_BC_18	SACOL0754	978	0.865319
MRSA_BC_11_vs._MRSA_BC_19	SACOL2410	55	0.55263
MRSA_BC_11_vs._MRSA_BC_19	SACOL1065	135	0.642093
MRSA_BC_11_vs._MRSA_BC_19	SACOL2410	58	0.669618
MRSA_BC_11_vs._MRSA_BC_19	SACOL2018	106	0.785891
MRSA_BC_11_vs._MRSA_BC_19	SACOL1389	1752	0.855337
MRSA_BC_11_vs._MRSA_BC_19	SACOL0754	978	0.865319
MRSA_BC_11_vs._MRSA_BC_19	SACOL2445	1286	0.962602
MRSA_BC_11_vs._MRSA_BC_20	SACOL1116	742	0.489726
MRSA_BC_11_vs._MRSA_BC_20	SACOL1065	135	0.589387
MRSA_BC_11_vs._MRSA_BC_20	SACOL2530	948	0.749683
MRSA_BC_11_vs._MRSA_BC_20	SACOL0219	63	0.782829
MRSA_BC_11_vs._MRSA_BC_20	SACOL0754	1149	0.833853
MRSA_BC_11_vs._MRSA_BC_20	SACOL1389	1752	0.855337
MRSA_BC_11_vs._MRSA_BC_20	SACOL1823	519	0.873028
MRSA_BC_11_vs._MRSA_BC_20	SACOL1823	106	0.982156
MRSA_BC_11_vs._MRSA_BC_21	SACOL1116	742	0.516038
MRSA_BC_11_vs._MRSA_BC_21	SACOL2018	106	0.785891
MRSA_BC_11_vs._MRSA_BC_21	SACOL1389	1752	0.855337
MRSA_BC_11_vs._MRSA_BC_21	SACOL0754	978	0.865319
MRSA_BC_11_vs._MRSA_BC_21	SACOL2300	96	0.882821
MRSA_BC_11_vs._MRSA_BC_22	SACOL1065	135	0.660689
MRSA_BC_11_vs._MRSA_BC_22	SACOL2410	58	0.669618
MRSA_BC_11_vs._MRSA_BC_22	SACOL2018	106	0.785891
MRSA_BC_11_vs._MRSA_BC_22	SACOL0754	1149	0.833853
MRSA_BC_11_vs._MRSA_BC_22	SACOL1389	1752	0.855337
MRSA_BC_11_vs._MRSA_BC_22	SACOL1823	519	0.873028
MRSA_BC_11_vs._MRSA_BC_22	SACOL2530	948	0.881208
MRSA_BC_11_vs._MRSA_BC_22	SACOL1823	106	0.982156
MRSA_BC_11_vs._MRSA_BC_23	SACOL1065	104	0.541386
MRSA_BC_11_vs._MRSA_BC_23	SACOL1116	742	0.541523
MRSA_BC_11_vs._MRSA_BC_23	SACOL1065	135	0.554175
MRSA_BC_11_vs._MRSA_BC_23	SACOL1823	523	0.645612
MRSA_BC_11_vs._MRSA_BC_23	SACOL2300	96	0.76246
MRSA_BC_11_vs._MRSA_BC_23	SACOL2018	106	0.785891
MRSA_BC_11_vs._MRSA_BC_23	SACOL2530	948	0.786817
MRSA_BC_11_vs._MRSA_BC_23	SACOL0845	174	0.805479
MRSA_BC_11_vs._MRSA_BC_23	SACOL0754	1149	0.833853
MRSA_BC_11_vs._MRSA_BC_23	SACOL1389	1752	0.855337
MRSA_BC_11_vs._MRSA_BC_23	SACOL0754	978	0.865319
MRSA_BC_11_vs._MRSA_BC_23	SACOL2445	1286	0.962602
MRSA_BC_11_vs._MRSA_BC_23	SACOL1823	106	0.982156
MRSA_BC_11_vs._MRSA_BC_24	SACOL1116	742	0.588732
MRSA_BC_11_vs._MRSA_BC_24	SACOL0219	63	0.782829
MRSA_BC_11_vs._MRSA_BC_24	SACOL2018	106	0.785891
MRSA_BC_11_vs._MRSA_BC_24	SACOL2530	948	0.809178
MRSA_BC_11_vs._MRSA_BC_24	SACOL0754	1149	0.833853
MRSA_BC_11_vs._MRSA_BC_24	SACOL1389	1752	0.855337
MRSA_BC_11_vs._MRSA_BC_24	SACOL0845	174	0.858693
MRSA_BC_11_vs._MRSA_BC_24	SACOL0754	978	0.865319
MRSA_BC_11_vs._MRSA_BC_24	SACOL2445	1286	0.962602
MRSA_BC_12_vs._MRSA_BC_01	SACOL2410	55	0.450888
MRSA_BC_12_vs._MRSA_BC_01	SACOL0188	1574	0.510751
MRSA_BC_12_vs._MRSA_BC_01	SACOL2410	58	0.543378
MRSA_BC_12_vs._MRSA_BC_01	SACOL2018	106	0.579696
MRSA_BC_12_vs._MRSA_BC_01	SACOL1823	519	0.808278
MRSA_BC_12_vs._MRSA_BC_01	SACOL2300	96	0.81316
MRSA_BC_12_vs._MRSA_BC_01	SACOL1823	106	0.845018
MRSA_BC_12_vs._MRSA_BC_02	SACOL2410	55	0.450888
MRSA_BC_12_vs._MRSA_BC_02	SACOL0188	1574	0.540688
MRSA_BC_12_vs._MRSA_BC_02	SACOL2410	58	0.543378
MRSA_BC_12_vs._MRSA_BC_02	SACOL1065	135	0.623007
MRSA_BC_12_vs._MRSA_BC_02	SACOL1823	519	0.826112
MRSA_BC_12_vs._MRSA_BC_02	SACOL0188	1587	0.904825
MRSA_BC_12_vs._MRSA_BC_03	SACOL2410	55	0.450888
MRSA_BC_12_vs._MRSA_BC_03	SACOL2410	58	0.543378
MRSA_BC_12_vs._MRSA_BC_03	SACOL0188	1574	0.552498
MRSA_BC_12_vs._MRSA_BC_03	SACOL2018	106	0.579696
MRSA_BC_12_vs._MRSA_BC_03	SACOL0754	978	0.908693
MRSA_BC_12_vs._MRSA_BC_04	SACOL2410	55	0.450888
MRSA_BC_12_vs._MRSA_BC_04	SACOL2410	58	0.543378
MRSA_BC_12_vs._MRSA_BC_04	SACOL0188	1574	0.57001
MRSA_BC_12_vs._MRSA_BC_04	SACOL2018	106	0.579696
MRSA_BC_12_vs._MRSA_BC_04	SACOL1116	742	0.662231
MRSA_BC_12_vs._MRSA_BC_04	SACOL1823	519	0.820467
MRSA_BC_12_vs._MRSA_BC_05	SACOL2410	55	0.450888
MRSA_BC_12_vs._MRSA_BC_05	SACOL2410	58	0.543378
MRSA_BC_12_vs._MRSA_BC_05	SACOL0188	1574	0.650095
MRSA_BC_12_vs._MRSA_BC_05	SACOL1295	1821	0.746206
MRSA_BC_12_vs._MRSA_BC_05	SACOL0491	477	1
MRSA_BC_12_vs._MRSA_BC_06	SACOL0188	1574	0.545969
MRSA_BC_12_vs._MRSA_BC_06	SACOL1065	135	0.56875
MRSA_BC_12_vs._MRSA_BC_06	SACOL1116	742	0.662231
MRSA_BC_12_vs._MRSA_BC_07	SACOL2410	55	0.450888
MRSA_BC_12_vs._MRSA_BC_07	SACOL0188	1574	0.561348
MRSA_BC_12_vs._MRSA_BC_07	SACOL2018	106	0.579696
MRSA_BC_12_vs._MRSA_BC_07	SACOL1116	742	0.662231
MRSA_BC_12_vs._MRSA_BC_07	SACOL0754	1149	0.756801
MRSA_BC_12_vs._MRSA_BC_07	SACOL2300	96	0.825728
MRSA_BC_12_vs._MRSA_BC_07	SACOL1823	519	0.856263
MRSA_BC_12_vs._MRSA_BC_08	SACOL2410	55	0.450888
MRSA_BC_12_vs._MRSA_BC_08	SACOL2410	58	0.543378
MRSA_BC_12_vs._MRSA_BC_08	SACOL0188	1574	0.645369
MRSA_BC_12_vs._MRSA_BC_08	SACOL1116	742	0.662231
MRSA_BC_12_vs._MRSA_BC_08	SACOL2530	948	0.728093
MRSA_BC_12_vs._MRSA_BC_08	SACOL1823	519	0.817405
MRSA_BC_12_vs._MRSA_BC_09	SACOL2410	55	0.450888
MRSA_BC_12_vs._MRSA_BC_09	SACOL2410	58	0.543378
MRSA_BC_12_vs._MRSA_BC_09	SACOL2018	106	0.579696
MRSA_BC_12_vs._MRSA_BC_09	SACOL0188	1574	0.632873
MRSA_BC_12_vs._MRSA_BC_09	SACOL1075	408	1
MRSA_BC_12_vs._MRSA_BC_10	SACOL2410	55	0.450888
MRSA_BC_12_vs._MRSA_BC_10	SACOL0188	1574	0.570566
MRSA_BC_12_vs._MRSA_BC_10	SACOL1065	135	0.64302
MRSA_BC_12_vs._MRSA_BC_10	SACOL1116	742	0.662231
MRSA_BC_12_vs._MRSA_BC_10	SACOL1823	519	0.858796
MRSA_BC_12_vs._MRSA_BC_10	SACOL0754	978	0.862281
MRSA_BC_12_vs._MRSA_BC_10	SACOL2530	820	0.870482
MRSA_BC_12_vs._MRSA_BC_10	SACOL1823	106	0.956634
MRSA_BC_12_vs._MRSA_BC_11	SACOL2410	55	0.450888
MRSA_BC_12_vs._MRSA_BC_11	SACOL0188	1574	0.555799
MRSA_BC_12_vs._MRSA_BC_11	SACOL1116	742	0.662231
MRSA_BC_12_vs._MRSA_BC_11	SACOL2530	948	0.728093
MRSA_BC_12_vs._MRSA_BC_11	SACOL0219	63	0.782829
MRSA_BC_12_vs._MRSA_BC_11	SACOL1389	1752	0.855337
MRSA_BC_12_vs._MRSA_BC_11	SACOL0754	978	0.865319
MRSA_BC_12_vs._MRSA_BC_11	SACOL1823	519	0.873028
MRSA_BC_12_vs._MRSA_BC_11	SACOL1823	106	0.982156
MRSA_BC_12_vs._MRSA_BC_13	SACOL2410	55	0.450888
MRSA_BC_12_vs._MRSA_BC_13	SACOL2410	58	0.543378
MRSA_BC_12_vs._MRSA_BC_13	SACOL0188	1574	0.608273
MRSA_BC_12_vs._MRSA_BC_13	SACOL1823	106	0.934044
MRSA_BC_12_vs._MRSA_BC_14	SACOL2410	55	0.450888
MRSA_BC_12_vs._MRSA_BC_14	SACOL2410	58	0.543378
MRSA_BC_12_vs._MRSA_BC_14	SACOL2018	106	0.579696
MRSA_BC_12_vs._MRSA_BC_14	SACOL1065	135	0.640922
MRSA_BC_12_vs._MRSA_BC_14	SACOL0188	1574	0.645556
MRSA_BC_12_vs._MRSA_BC_14	SACOL2530	948	0.728093
MRSA_BC_12_vs._MRSA_BC_14	SACOL0707	489	0.903325
MRSA_BC_12_vs._MRSA_BC_15	SACOL2410	55	0.450888
MRSA_BC_12_vs._MRSA_BC_15	SACOL2410	58	0.543378
MRSA_BC_12_vs._MRSA_BC_15	SACOL2018	106	0.579696
MRSA_BC_12_vs._MRSA_BC_15	SACOL0188	1574	0.647317
MRSA_BC_12_vs._MRSA_BC_15	SACOL2530	948	0.728093
MRSA_BC_12_vs._MRSA_BC_15	SACOL1823	519	0.752965
MRSA_BC_12_vs._MRSA_BC_15	SACOL0754	1149	0.756801
MRSA_BC_12_vs._MRSA_BC_15	SACOL1823	106	0.878459
MRSA_BC_12_vs._MRSA_BC_16	SACOL2359	1033	0.217906
MRSA_BC_12_vs._MRSA_BC_16	SACOL0188	1574	0.903231
MRSA_BC_12_vs._MRSA_BC_17	SACOL2410	55	0.450888
MRSA_BC_12_vs._MRSA_BC_17	SACOL2410	58	0.543378
MRSA_BC_12_vs._MRSA_BC_17	SACOL2018	106	0.579696
MRSA_BC_12_vs._MRSA_BC_17	SACOL1065	135	0.586424
MRSA_BC_12_vs._MRSA_BC_17	SACOL2530	948	0.728093
MRSA_BC_12_vs._MRSA_BC_17	SACOL1823	106	0.912603
MRSA_BC_12_vs._MRSA_BC_17	SACOL1823	519	0.92047
MRSA_BC_12_vs._MRSA_BC_18	SACOL0188	1574	0.523661
MRSA_BC_12_vs._MRSA_BC_18	SACOL1065	135	0.530588
MRSA_BC_12_vs._MRSA_BC_18	SACOL2410	58	0.543378
MRSA_BC_12_vs._MRSA_BC_18	SACOL1823	523	0.659549
MRSA_BC_12_vs._MRSA_BC_18	SACOL1823	519	0.789296
MRSA_BC_12_vs._MRSA_BC_18	SACOL0845	174	0.825481
MRSA_BC_12_vs._MRSA_BC_18	SACOL1823	106	0.946074
MRSA_BC_12_vs._MRSA_BC_19	SACOL0188	1574	0.503561
MRSA_BC_12_vs._MRSA_BC_19	SACOL2410	58	0.543378
MRSA_BC_12_vs._MRSA_BC_19	SACOL2018	106	0.579696
MRSA_BC_12_vs._MRSA_BC_19	SACOL1065	135	0.642093
MRSA_BC_12_vs._MRSA_BC_19	SACOL1116	742	0.662231
MRSA_BC_12_vs._MRSA_BC_19	SACOL2530	948	0.728093
MRSA_BC_12_vs._MRSA_BC_19	SACOL2445	1286	0.745908
MRSA_BC_12_vs._MRSA_BC_20	SACOL2410	55	0.450888
MRSA_BC_12_vs._MRSA_BC_20	SACOL0188	1574	0.573457
MRSA_BC_12_vs._MRSA_BC_20	SACOL1065	135	0.589387
MRSA_BC_12_vs._MRSA_BC_20	SACOL0754	1149	0.756801
MRSA_BC_12_vs._MRSA_BC_20	SACOL0754	978	0.881739
MRSA_BC_12_vs._MRSA_BC_21	SACOL2410	55	0.450888
MRSA_BC_12_vs._MRSA_BC_21	SACOL0188	1574	0.546521
MRSA_BC_12_vs._MRSA_BC_21	SACOL2018	106	0.579696
MRSA_BC_12_vs._MRSA_BC_21	SACOL2530	948	0.728093
MRSA_BC_12_vs._MRSA_BC_21	SACOL2300	96	0.882821
MRSA_BC_12_vs._MRSA_BC_22	SACOL2410	55	0.450888
MRSA_BC_12_vs._MRSA_BC_22	SACOL2410	58	0.543378
MRSA_BC_12_vs._MRSA_BC_22	SACOL0188	1574	0.562806
MRSA_BC_12_vs._MRSA_BC_22	SACOL2018	106	0.579696
MRSA_BC_12_vs._MRSA_BC_22	SACOL1065	135	0.660689
MRSA_BC_12_vs._MRSA_BC_22	SACOL1116	742	0.662231
MRSA_BC_12_vs._MRSA_BC_22	SACOL0754	1149	0.756801
MRSA_BC_12_vs._MRSA_BC_22	SACOL0754	978	0.883918
MRSA_BC_12_vs._MRSA_BC_23	SACOL2410	55	0.450888
MRSA_BC_12_vs._MRSA_BC_23	SACOL0188	1574	0.489303
MRSA_BC_12_vs._MRSA_BC_23	SACOL1065	104	0.541386
MRSA_BC_12_vs._MRSA_BC_23	SACOL1065	135	0.554175
MRSA_BC_12_vs._MRSA_BC_23	SACOL2018	106	0.579696
MRSA_BC_12_vs._MRSA_BC_23	SACOL1823	523	0.645612
MRSA_BC_12_vs._MRSA_BC_23	SACOL1823	519	0.742234
MRSA_BC_12_vs._MRSA_BC_23	SACOL2445	1286	0.745908
MRSA_BC_12_vs._MRSA_BC_23	SACOL0754	1149	0.756801
MRSA_BC_12_vs._MRSA_BC_23	SACOL2300	96	0.76246
MRSA_BC_12_vs._MRSA_BC_23	SACOL0845	174	0.805479
MRSA_BC_12_vs._MRSA_BC_24	SACOL2410	55	0.450888
MRSA_BC_12_vs._MRSA_BC_24	SACOL2018	106	0.579696
MRSA_BC_12_vs._MRSA_BC_24	SACOL0188	1574	0.629465
MRSA_BC_12_vs._MRSA_BC_24	SACOL2445	1286	0.745908
MRSA_BC_12_vs._MRSA_BC_24	SACOL0754	1149	0.756801
MRSA_BC_12_vs._MRSA_BC_24	SACOL1823	519	0.838246
MRSA_BC_12_vs._MRSA_BC_24	SACOL0845	174	0.858693
MRSA_BC_12_vs._MRSA_BC_24	SACOL1823	106	1
MRSA_BC_13_vs._MRSA_BC_01	SACOL2018	106	0.72706
MRSA_BC_13_vs._MRSA_BC_01	SACOL1823	519	0.808278
MRSA_BC_13_vs._MRSA_BC_01	SACOL2300	96	0.81316
MRSA_BC_13_vs._MRSA_BC_02	SACOL1065	135	0.623007
MRSA_BC_13_vs._MRSA_BC_02	SACOL1823	519	0.826112
MRSA_BC_13_vs._MRSA_BC_02	SACOL0188	1587	0.904825
MRSA_BC_13_vs._MRSA_BC_02	SACOL1823	106	0.934044
MRSA_BC_13_vs._MRSA_BC_03	SACOL2018	106	0.72706
MRSA_BC_13_vs._MRSA_BC_03	SACOL0754	978	0.908693
MRSA_BC_13_vs._MRSA_BC_03	SACOL1823	106	0.934044
MRSA_BC_13_vs._MRSA_BC_04	SACOL1116	742	0.659361
MRSA_BC_13_vs._MRSA_BC_04	SACOL2018	106	0.72706
MRSA_BC_13_vs._MRSA_BC_04	SACOL1823	519	0.820467
MRSA_BC_13_vs._MRSA_BC_04	SACOL1823	106	0.934044
MRSA_BC_13_vs._MRSA_BC_05	SACOL1295	1821	0.746206
MRSA_BC_13_vs._MRSA_BC_05	SACOL0491	477	1
MRSA_BC_13_vs._MRSA_BC_06	SACOL1065	135	0.56875
MRSA_BC_13_vs._MRSA_BC_06	SACOL2410	55	0.591164
MRSA_BC_13_vs._MRSA_BC_06	SACOL1116	742	0.659361
MRSA_BC_13_vs._MRSA_BC_06	SACOL2410	58	0.69626
MRSA_BC_13_vs._MRSA_BC_07	SACOL1116	742	0.659361
MRSA_BC_13_vs._MRSA_BC_07	SACOL2410	58	0.704875
MRSA_BC_13_vs._MRSA_BC_07	SACOL2018	106	0.72706
MRSA_BC_13_vs._MRSA_BC_07	SACOL0754	1149	0.741087
MRSA_BC_13_vs._MRSA_BC_07	SACOL2300	96	0.825728
MRSA_BC_13_vs._MRSA_BC_07	SACOL1823	519	0.856263
MRSA_BC_13_vs._MRSA_BC_07	SACOL1823	106	0.934044
MRSA_BC_13_vs._MRSA_BC_08	SACOL1116	742	0.659361
MRSA_BC_13_vs._MRSA_BC_08	SACOL1823	519	0.817405
MRSA_BC_13_vs._MRSA_BC_08	SACOL2530	948	0.834312
MRSA_BC_13_vs._MRSA_BC_08	SACOL1823	106	0.934044
MRSA_BC_13_vs._MRSA_BC_09	SACOL2018	106	0.72706
MRSA_BC_13_vs._MRSA_BC_09	SACOL1823	106	0.934044
MRSA_BC_13_vs._MRSA_BC_09	SACOL1075	408	1
MRSA_BC_13_vs._MRSA_BC_10	SACOL1065	135	0.64302
MRSA_BC_13_vs._MRSA_BC_10	SACOL1116	742	0.659361
MRSA_BC_13_vs._MRSA_BC_10	SACOL2410	58	0.766609
MRSA_BC_13_vs._MRSA_BC_10	SACOL1823	519	0.858796
MRSA_BC_13_vs._MRSA_BC_10	SACOL0754	978	0.862281
MRSA_BC_13_vs._MRSA_BC_10	SACOL2530	820	0.870482
MRSA_BC_13_vs._MRSA_BC_11	SACOL1116	742	0.659361
MRSA_BC_13_vs._MRSA_BC_11	SACOL2410	58	0.669618
MRSA_BC_13_vs._MRSA_BC_11	SACOL0219	63	0.782829
MRSA_BC_13_vs._MRSA_BC_11	SACOL2530	948	0.834312
MRSA_BC_13_vs._MRSA_BC_11	SACOL1389	1752	0.855337
MRSA_BC_13_vs._MRSA_BC_11	SACOL0754	978	0.865319
MRSA_BC_13_vs._MRSA_BC_11	SACOL1823	519	0.873028
MRSA_BC_13_vs._MRSA_BC_12	SACOL2410	55	0.450888
MRSA_BC_13_vs._MRSA_BC_12	SACOL2410	58	0.543378
MRSA_BC_13_vs._MRSA_BC_12	SACOL0188	1574	0.608273
MRSA_BC_13_vs._MRSA_BC_12	SACOL1823	106	0.934044
MRSA_BC_13_vs._MRSA_BC_14	SACOL1065	135	0.640922
MRSA_BC_13_vs._MRSA_BC_14	SACOL2018	106	0.72706
MRSA_BC_13_vs._MRSA_BC_14	SACOL2530	948	0.834312
MRSA_BC_13_vs._MRSA_BC_14	SACOL0707	489	0.903325
MRSA_BC_13_vs._MRSA_BC_15	SACOL2018	106	0.72706
MRSA_BC_13_vs._MRSA_BC_15	SACOL0754	1149	0.741087
MRSA_BC_13_vs._MRSA_BC_15	SACOL1823	519	0.752965
MRSA_BC_13_vs._MRSA_BC_15	SACOL2530	948	0.834312
MRSA_BC_13_vs._MRSA_BC_16	SACOL2359	1033	0.217906
MRSA_BC_13_vs._MRSA_BC_17	SACOL1065	135	0.586424
MRSA_BC_13_vs._MRSA_BC_17	SACOL0188	1574	0.608273
MRSA_BC_13_vs._MRSA_BC_17	SACOL2018	106	0.72706
MRSA_BC_13_vs._MRSA_BC_17	SACOL2530	948	0.834312
MRSA_BC_13_vs._MRSA_BC_17	SACOL1823	519	0.92047
MRSA_BC_13_vs._MRSA_BC_18	SACOL1065	135	0.530588
MRSA_BC_13_vs._MRSA_BC_18	SACOL2410	55	0.619131
MRSA_BC_13_vs._MRSA_BC_18	SACOL1823	523	0.659549
MRSA_BC_13_vs._MRSA_BC_18	SACOL1823	519	0.789296
MRSA_BC_13_vs._MRSA_BC_18	SACOL0845	174	0.825481
MRSA_BC_13_vs._MRSA_BC_19	SACOL2410	55	0.55263
MRSA_BC_13_vs._MRSA_BC_19	SACOL1065	135	0.642093
MRSA_BC_13_vs._MRSA_BC_19	SACOL1116	742	0.659361
MRSA_BC_13_vs._MRSA_BC_19	SACOL2018	106	0.72706
MRSA_BC_13_vs._MRSA_BC_19	SACOL2445	1286	0.805671
MRSA_BC_13_vs._MRSA_BC_19	SACOL2530	948	0.834312
MRSA_BC_13_vs._MRSA_BC_20	SACOL1065	135	0.589387
MRSA_BC_13_vs._MRSA_BC_20	SACOL2410	58	0.694644
MRSA_BC_13_vs._MRSA_BC_20	SACOL0754	1149	0.741087
MRSA_BC_13_vs._MRSA_BC_20	SACOL0754	978	0.881739
MRSA_BC_13_vs._MRSA_BC_20	SACOL1823	106	0.934044
MRSA_BC_13_vs._MRSA_BC_21	SACOL2410	58	0.722074
MRSA_BC_13_vs._MRSA_BC_21	SACOL2018	106	0.72706
MRSA_BC_13_vs._MRSA_BC_21	SACOL2530	948	0.834312
MRSA_BC_13_vs._MRSA_BC_21	SACOL2300	96	0.882821
MRSA_BC_13_vs._MRSA_BC_22	SACOL1116	742	0.659361
MRSA_BC_13_vs._MRSA_BC_22	SACOL1065	135	0.660689
MRSA_BC_13_vs._MRSA_BC_22	SACOL2018	106	0.72706
MRSA_BC_13_vs._MRSA_BC_22	SACOL0754	1149	0.741087
MRSA_BC_13_vs._MRSA_BC_22	SACOL0754	978	0.883918
MRSA_BC_13_vs._MRSA_BC_22	SACOL1823	106	0.934044
MRSA_BC_13_vs._MRSA_BC_23	SACOL1065	104	0.541386
MRSA_BC_13_vs._MRSA_BC_23	SACOL1065	135	0.554175
MRSA_BC_13_vs._MRSA_BC_23	SACOL2410	58	0.612958
MRSA_BC_13_vs._MRSA_BC_23	SACOL1823	523	0.645612
MRSA_BC_13_vs._MRSA_BC_23	SACOL2018	106	0.72706
MRSA_BC_13_vs._MRSA_BC_23	SACOL0754	1149	0.741087
MRSA_BC_13_vs._MRSA_BC_23	SACOL1823	519	0.742234
MRSA_BC_13_vs._MRSA_BC_23	SACOL2300	96	0.76246
MRSA_BC_13_vs._MRSA_BC_23	SACOL0845	174	0.805479
MRSA_BC_13_vs._MRSA_BC_23	SACOL2445	1286	0.805671
MRSA_BC_13_vs._MRSA_BC_23	SACOL1823	106	0.934044
MRSA_BC_13_vs._MRSA_BC_24	SACOL2410	58	0.699938
MRSA_BC_13_vs._MRSA_BC_24	SACOL2018	106	0.72706
MRSA_BC_13_vs._MRSA_BC_24	SACOL0754	1149	0.741087
MRSA_BC_13_vs._MRSA_BC_24	SACOL2445	1286	0.805671
MRSA_BC_13_vs._MRSA_BC_24	SACOL1823	519	0.838246
MRSA_BC_13_vs._MRSA_BC_24	SACOL0845	174	0.858693
MRSA_BC_14_vs._MRSA_BC_01	SACOL1065	135	0.640922
MRSA_BC_14_vs._MRSA_BC_01	SACOL2530	948	0.786178
MRSA_BC_14_vs._MRSA_BC_01	SACOL2300	96	0.81316
MRSA_BC_14_vs._MRSA_BC_01	SACOL0707	489	0.903325
MRSA_BC_14_vs._MRSA_BC_02	SACOL2018	106	0.752631
MRSA_BC_14_vs._MRSA_BC_02	SACOL2530	948	0.859155
MRSA_BC_14_vs._MRSA_BC_02	SACOL0707	489	0.903325
MRSA_BC_14_vs._MRSA_BC_02	SACOL0188	1587	0.904825
MRSA_BC_14_vs._MRSA_BC_03	SACOL1065	135	0.640922
MRSA_BC_14_vs._MRSA_BC_03	SACOL0707	489	0.903325
MRSA_BC_14_vs._MRSA_BC_03	SACOL0754	978	0.908693
MRSA_BC_14_vs._MRSA_BC_03	SACOL2530	948	0.990698
MRSA_BC_14_vs._MRSA_BC_04	SACOL1116	742	0.564267
MRSA_BC_14_vs._MRSA_BC_04	SACOL1065	135	0.640922
MRSA_BC_14_vs._MRSA_BC_04	SACOL2530	948	0.786384
MRSA_BC_14_vs._MRSA_BC_04	SACOL0707	489	0.903325
MRSA_BC_14_vs._MRSA_BC_05	SACOL1065	135	0.640922
MRSA_BC_14_vs._MRSA_BC_05	SACOL1295	1821	0.746206
MRSA_BC_14_vs._MRSA_BC_05	SACOL2018	106	0.854721
MRSA_BC_14_vs._MRSA_BC_05	SACOL0707	489	0.903325
MRSA_BC_14_vs._MRSA_BC_05	SACOL2530	948	0.952
MRSA_BC_14_vs._MRSA_BC_05	SACOL0491	477	1
MRSA_BC_14_vs._MRSA_BC_06	SACOL1116	742	0.564267
MRSA_BC_14_vs._MRSA_BC_06	SACOL2410	55	0.591164
MRSA_BC_14_vs._MRSA_BC_06	SACOL2018	106	0.628951
MRSA_BC_14_vs._MRSA_BC_06	SACOL2410	58	0.69626
MRSA_BC_14_vs._MRSA_BC_06	SACOL2530	948	0.786028
MRSA_BC_14_vs._MRSA_BC_06	SACOL0707	489	0.903325
MRSA_BC_14_vs._MRSA_BC_07	SACOL1116	742	0.564267
MRSA_BC_14_vs._MRSA_BC_07	SACOL1065	135	0.640922
MRSA_BC_14_vs._MRSA_BC_07	SACOL2410	58	0.704875
MRSA_BC_14_vs._MRSA_BC_07	SACOL2300	96	0.825728
MRSA_BC_14_vs._MRSA_BC_07	SACOL0754	1149	0.828582
MRSA_BC_14_vs._MRSA_BC_07	SACOL2530	948	0.879442
MRSA_BC_14_vs._MRSA_BC_07	SACOL0707	489	0.903325
MRSA_BC_14_vs._MRSA_BC_08	SACOL1116	742	0.564267
MRSA_BC_14_vs._MRSA_BC_08	SACOL1065	135	0.640922
MRSA_BC_14_vs._MRSA_BC_08	SACOL2018	106	0.723356
MRSA_BC_14_vs._MRSA_BC_08	SACOL0707	489	0.903325
MRSA_BC_14_vs._MRSA_BC_09	SACOL1065	135	0.640922
MRSA_BC_14_vs._MRSA_BC_09	SACOL2530	948	0.878704
MRSA_BC_14_vs._MRSA_BC_09	SACOL0707	489	0.903325
MRSA_BC_14_vs._MRSA_BC_09	SACOL1075	408	1
MRSA_BC_14_vs._MRSA_BC_10	SACOL1116	742	0.564267
MRSA_BC_14_vs._MRSA_BC_10	SACOL2018	106	0.686482
MRSA_BC_14_vs._MRSA_BC_10	SACOL2410	58	0.766609
MRSA_BC_14_vs._MRSA_BC_10	SACOL2530	948	0.831794
MRSA_BC_14_vs._MRSA_BC_10	SACOL0754	978	0.862281
MRSA_BC_14_vs._MRSA_BC_10	SACOL2530	820	0.870482
MRSA_BC_14_vs._MRSA_BC_10	SACOL0707	489	0.903325
MRSA_BC_14_vs._MRSA_BC_11	SACOL1116	742	0.564267
MRSA_BC_14_vs._MRSA_BC_11	SACOL1065	135	0.640922
MRSA_BC_14_vs._MRSA_BC_11	SACOL2410	58	0.669618
MRSA_BC_14_vs._MRSA_BC_11	SACOL0219	63	0.782829
MRSA_BC_14_vs._MRSA_BC_11	SACOL2018	106	0.785891
MRSA_BC_14_vs._MRSA_BC_11	SACOL1389	1752	0.855337
MRSA_BC_14_vs._MRSA_BC_11	SACOL0754	978	0.865319
MRSA_BC_14_vs._MRSA_BC_11	SACOL0707	489	0.903325
MRSA_BC_14_vs._MRSA_BC_12	SACOL2410	55	0.450888
MRSA_BC_14_vs._MRSA_BC_12	SACOL2410	58	0.543378
MRSA_BC_14_vs._MRSA_BC_12	SACOL2018	106	0.579696
MRSA_BC_14_vs._MRSA_BC_12	SACOL1065	135	0.640922
MRSA_BC_14_vs._MRSA_BC_12	SACOL0188	1574	0.645556
MRSA_BC_14_vs._MRSA_BC_12	SACOL2530	948	0.728093
MRSA_BC_14_vs._MRSA_BC_12	SACOL0707	489	0.903325
MRSA_BC_14_vs._MRSA_BC_13	SACOL1065	135	0.640922
MRSA_BC_14_vs._MRSA_BC_13	SACOL2018	106	0.72706
MRSA_BC_14_vs._MRSA_BC_13	SACOL2530	948	0.834312
MRSA_BC_14_vs._MRSA_BC_13	SACOL0707	489	0.903325
MRSA_BC_14_vs._MRSA_BC_15	SACOL1065	135	0.640922
MRSA_BC_14_vs._MRSA_BC_15	SACOL0754	1149	0.828582
MRSA_BC_14_vs._MRSA_BC_15	SACOL0707	489	0.903325
MRSA_BC_14_vs._MRSA_BC_16	SACOL2359	1033	0.217906
MRSA_BC_14_vs._MRSA_BC_17	SACOL0188	1574	0.645556
MRSA_BC_14_vs._MRSA_BC_17	SACOL0707	489	0.903325
MRSA_BC_14_vs._MRSA_BC_18	SACOL2410	55	0.619131
MRSA_BC_14_vs._MRSA_BC_18	SACOL2018	106	0.636238
MRSA_BC_14_vs._MRSA_BC_18	SACOL2530	948	0.776869
MRSA_BC_14_vs._MRSA_BC_18	SACOL0845	174	0.825481
MRSA_BC_14_vs._MRSA_BC_18	SACOL0707	489	0.903325
MRSA_BC_14_vs._MRSA_BC_19	SACOL2410	55	0.55263
MRSA_BC_14_vs._MRSA_BC_19	SACOL1116	742	0.564267
MRSA_BC_14_vs._MRSA_BC_19	SACOL2445	1286	0.746722
MRSA_BC_14_vs._MRSA_BC_19	SACOL0707	489	0.903325
MRSA_BC_14_vs._MRSA_BC_20	SACOL2018	106	0.556414
MRSA_BC_14_vs._MRSA_BC_20	SACOL2410	58	0.694644
MRSA_BC_14_vs._MRSA_BC_20	SACOL2530	948	0.749683
MRSA_BC_14_vs._MRSA_BC_20	SACOL0754	1149	0.828582
MRSA_BC_14_vs._MRSA_BC_20	SACOL0754	978	0.881739
MRSA_BC_14_vs._MRSA_BC_20	SACOL0707	489	0.903325
MRSA_BC_14_vs._MRSA_BC_21	SACOL1065	135	0.640922
MRSA_BC_14_vs._MRSA_BC_21	SACOL2410	58	0.722074
MRSA_BC_14_vs._MRSA_BC_21	SACOL2300	96	0.882821
MRSA_BC_14_vs._MRSA_BC_21	SACOL0707	489	0.903325
MRSA_BC_14_vs._MRSA_BC_22	SACOL1116	742	0.564267
MRSA_BC_14_vs._MRSA_BC_22	SACOL0754	1149	0.828582
MRSA_BC_14_vs._MRSA_BC_22	SACOL2530	948	0.881208
MRSA_BC_14_vs._MRSA_BC_22	SACOL0754	978	0.883918
MRSA_BC_14_vs._MRSA_BC_22	SACOL0707	489	0.903325
MRSA_BC_14_vs._MRSA_BC_23	SACOL1065	104	0.541386
MRSA_BC_14_vs._MRSA_BC_23	SACOL2410	58	0.612958
MRSA_BC_14_vs._MRSA_BC_23	SACOL2445	1286	0.746722
MRSA_BC_14_vs._MRSA_BC_23	SACOL2300	96	0.76246
MRSA_BC_14_vs._MRSA_BC_23	SACOL2530	948	0.786817
MRSA_BC_14_vs._MRSA_BC_23	SACOL0845	174	0.805479
MRSA_BC_14_vs._MRSA_BC_23	SACOL0754	1149	0.828582
MRSA_BC_14_vs._MRSA_BC_23	SACOL0707	489	0.903325
MRSA_BC_14_vs._MRSA_BC_24	SACOL1065	135	0.640922
MRSA_BC_14_vs._MRSA_BC_24	SACOL2410	58	0.699938
MRSA_BC_14_vs._MRSA_BC_24	SACOL2445	1286	0.746722
MRSA_BC_14_vs._MRSA_BC_24	SACOL2530	948	0.809178
MRSA_BC_14_vs._MRSA_BC_24	SACOL0754	1149	0.828582
MRSA_BC_14_vs._MRSA_BC_24	SACOL0845	174	0.858693
MRSA_BC_14_vs._MRSA_BC_24	SACOL0707	489	0.903325
MRSA_BC_15_vs._MRSA_BC_01	SACOL2530	948	0.786178
MRSA_BC_15_vs._MRSA_BC_01	SACOL0754	1149	0.787766
MRSA_BC_15_vs._MRSA_BC_01	SACOL2300	96	0.81316
MRSA_BC_15_vs._MRSA_BC_02	SACOL1065	135	0.623007
MRSA_BC_15_vs._MRSA_BC_02	SACOL2018	106	0.752631
MRSA_BC_15_vs._MRSA_BC_02	SACOL0754	1149	0.793841
MRSA_BC_15_vs._MRSA_BC_02	SACOL2530	948	0.859155
MRSA_BC_15_vs._MRSA_BC_02	SACOL1823	106	0.878459
MRSA_BC_15_vs._MRSA_BC_02	SACOL0188	1587	0.904825
MRSA_BC_15_vs._MRSA_BC_03	SACOL1823	519	0.752965
MRSA_BC_15_vs._MRSA_BC_03	SACOL0754	1149	0.869185
MRSA_BC_15_vs._MRSA_BC_03	SACOL1823	106	0.878459
MRSA_BC_15_vs._MRSA_BC_03	SACOL0754	978	0.908693
MRSA_BC_15_vs._MRSA_BC_03	SACOL2530	948	0.990698
MRSA_BC_15_vs._MRSA_BC_04	SACOL1116	742	0.54831
MRSA_BC_15_vs._MRSA_BC_04	SACOL2530	948	0.786384
MRSA_BC_15_vs._MRSA_BC_04	SACOL0754	1149	0.838595
MRSA_BC_15_vs._MRSA_BC_04	SACOL1823	106	0.878459
MRSA_BC_15_vs._MRSA_BC_05	SACOL1295	1821	0.746206
MRSA_BC_15_vs._MRSA_BC_05	SACOL0754	1149	0.76367
MRSA_BC_15_vs._MRSA_BC_05	SACOL2018	106	0.854721
MRSA_BC_15_vs._MRSA_BC_05	SACOL2530	948	0.952
MRSA_BC_15_vs._MRSA_BC_05	SACOL0491	477	1
MRSA_BC_15_vs._MRSA_BC_06	SACOL1116	742	0.54831
MRSA_BC_15_vs._MRSA_BC_06	SACOL1065	135	0.56875
MRSA_BC_15_vs._MRSA_BC_06	SACOL2410	55	0.591164
MRSA_BC_15_vs._MRSA_BC_06	SACOL2018	106	0.628951
MRSA_BC_15_vs._MRSA_BC_06	SACOL2410	58	0.69626
MRSA_BC_15_vs._MRSA_BC_06	SACOL0754	1149	0.755451
MRSA_BC_15_vs._MRSA_BC_06	SACOL2530	948	0.786028
MRSA_BC_15_vs._MRSA_BC_07	SACOL1116	742	0.54831
MRSA_BC_15_vs._MRSA_BC_07	SACOL2410	58	0.704875
MRSA_BC_15_vs._MRSA_BC_07	SACOL2300	96	0.825728
MRSA_BC_15_vs._MRSA_BC_07	SACOL1823	106	0.878459
MRSA_BC_15_vs._MRSA_BC_07	SACOL2530	948	0.879442
MRSA_BC_15_vs._MRSA_BC_08	SACOL1116	742	0.54831
MRSA_BC_15_vs._MRSA_BC_08	SACOL2018	106	0.723356
MRSA_BC_15_vs._MRSA_BC_08	SACOL0754	1149	0.82922
MRSA_BC_15_vs._MRSA_BC_08	SACOL1823	106	0.878459
MRSA_BC_15_vs._MRSA_BC_09	SACOL1823	519	0.752965
MRSA_BC_15_vs._MRSA_BC_09	SACOL1823	106	0.878459
MRSA_BC_15_vs._MRSA_BC_09	SACOL2530	948	0.878704
MRSA_BC_15_vs._MRSA_BC_09	SACOL0754	1149	0.891829
MRSA_BC_15_vs._MRSA_BC_09	SACOL1075	408	1
MRSA_BC_15_vs._MRSA_BC_10	SACOL1116	742	0.54831
MRSA_BC_15_vs._MRSA_BC_10	SACOL1065	135	0.64302
MRSA_BC_15_vs._MRSA_BC_10	SACOL2018	106	0.686482
MRSA_BC_15_vs._MRSA_BC_10	SACOL2410	58	0.766609
MRSA_BC_15_vs._MRSA_BC_10	SACOL0754	1149	0.801414
MRSA_BC_15_vs._MRSA_BC_10	SACOL2530	948	0.831794
MRSA_BC_15_vs._MRSA_BC_10	SACOL0754	978	0.862281
MRSA_BC_15_vs._MRSA_BC_10	SACOL2530	820	0.870482
MRSA_BC_15_vs._MRSA_BC_11	SACOL1116	742	0.54831
MRSA_BC_15_vs._MRSA_BC_11	SACOL2410	58	0.669618
MRSA_BC_15_vs._MRSA_BC_11	SACOL0219	63	0.782829
MRSA_BC_15_vs._MRSA_BC_11	SACOL2018	106	0.785891
MRSA_BC_15_vs._MRSA_BC_11	SACOL0754	1149	0.833853
MRSA_BC_15_vs._MRSA_BC_11	SACOL1389	1752	0.855337
MRSA_BC_15_vs._MRSA_BC_11	SACOL0754	978	0.865319
MRSA_BC_15_vs._MRSA_BC_12	SACOL2410	55	0.450888
MRSA_BC_15_vs._MRSA_BC_12	SACOL2410	58	0.543378
MRSA_BC_15_vs._MRSA_BC_12	SACOL2018	106	0.579696
MRSA_BC_15_vs._MRSA_BC_12	SACOL0188	1574	0.647317
MRSA_BC_15_vs._MRSA_BC_12	SACOL2530	948	0.728093
MRSA_BC_15_vs._MRSA_BC_12	SACOL1823	519	0.752965
MRSA_BC_15_vs._MRSA_BC_12	SACOL0754	1149	0.756801
MRSA_BC_15_vs._MRSA_BC_12	SACOL1823	106	0.878459
MRSA_BC_15_vs._MRSA_BC_13	SACOL2018	106	0.72706
MRSA_BC_15_vs._MRSA_BC_13	SACOL0754	1149	0.741087
MRSA_BC_15_vs._MRSA_BC_13	SACOL1823	519	0.752965
MRSA_BC_15_vs._MRSA_BC_13	SACOL2530	948	0.834312
MRSA_BC_15_vs._MRSA_BC_14	SACOL1065	135	0.640922
MRSA_BC_15_vs._MRSA_BC_14	SACOL0754	1149	0.828582
MRSA_BC_15_vs._MRSA_BC_14	SACOL0707	489	0.903325
MRSA_BC_15_vs._MRSA_BC_16	SACOL2359	1033	0.217906
MRSA_BC_15_vs._MRSA_BC_17	SACOL1065	135	0.586424
MRSA_BC_15_vs._MRSA_BC_17	SACOL0188	1574	0.647317
MRSA_BC_15_vs._MRSA_BC_17	SACOL0754	1149	0.678625
MRSA_BC_15_vs._MRSA_BC_18	SACOL1065	135	0.530588
MRSA_BC_15_vs._MRSA_BC_18	SACOL2410	55	0.619131
MRSA_BC_15_vs._MRSA_BC_18	SACOL2018	106	0.636238
MRSA_BC_15_vs._MRSA_BC_18	SACOL1823	523	0.659549
MRSA_BC_15_vs._MRSA_BC_18	SACOL0754	1149	0.775613
MRSA_BC_15_vs._MRSA_BC_18	SACOL2530	948	0.776869
MRSA_BC_15_vs._MRSA_BC_18	SACOL0845	174	0.825481
MRSA_BC_15_vs._MRSA_BC_19	SACOL1116	742	0.54831
MRSA_BC_15_vs._MRSA_BC_19	SACOL2410	55	0.55263
MRSA_BC_15_vs._MRSA_BC_19	SACOL1065	135	0.642093
MRSA_BC_15_vs._MRSA_BC_19	SACOL0754	1149	0.743063
MRSA_BC_15_vs._MRSA_BC_19	SACOL2445	1286	0.806554
MRSA_BC_15_vs._MRSA_BC_20	SACOL2018	106	0.556414
MRSA_BC_15_vs._MRSA_BC_20	SACOL1065	135	0.589387
MRSA_BC_15_vs._MRSA_BC_20	SACOL2410	58	0.694644
MRSA_BC_15_vs._MRSA_BC_20	SACOL2530	948	0.749683
MRSA_BC_15_vs._MRSA_BC_20	SACOL1823	519	0.752965
MRSA_BC_15_vs._MRSA_BC_20	SACOL1823	106	0.878459
MRSA_BC_15_vs._MRSA_BC_20	SACOL0754	978	0.881739
MRSA_BC_15_vs._MRSA_BC_21	SACOL2410	58	0.722074
MRSA_BC_15_vs._MRSA_BC_21	SACOL0754	1149	0.798893
MRSA_BC_15_vs._MRSA_BC_21	SACOL2300	96	0.882821
MRSA_BC_15_vs._MRSA_BC_22	SACOL1116	742	0.54831
MRSA_BC_15_vs._MRSA_BC_22	SACOL1065	135	0.660689
MRSA_BC_15_vs._MRSA_BC_22	SACOL1823	519	0.752965
MRSA_BC_15_vs._MRSA_BC_22	SACOL1823	106	0.878459
MRSA_BC_15_vs._MRSA_BC_22	SACOL2530	948	0.881208
MRSA_BC_15_vs._MRSA_BC_22	SACOL0754	978	0.883918
MRSA_BC_15_vs._MRSA_BC_23	SACOL1065	104	0.541386
MRSA_BC_15_vs._MRSA_BC_23	SACOL1065	135	0.554175
MRSA_BC_15_vs._MRSA_BC_23	SACOL2410	58	0.612958
MRSA_BC_15_vs._MRSA_BC_23	SACOL1823	523	0.645612
MRSA_BC_15_vs._MRSA_BC_23	SACOL2300	96	0.76246
MRSA_BC_15_vs._MRSA_BC_23	SACOL2530	948	0.786817
MRSA_BC_15_vs._MRSA_BC_23	SACOL0845	174	0.805479
MRSA_BC_15_vs._MRSA_BC_23	SACOL2445	1286	0.806554
MRSA_BC_15_vs._MRSA_BC_23	SACOL1823	106	0.878459
MRSA_BC_15_vs._MRSA_BC_24	SACOL2410	58	0.699938
MRSA_BC_15_vs._MRSA_BC_24	SACOL2445	1286	0.806554
MRSA_BC_15_vs._MRSA_BC_24	SACOL2530	948	0.809178
MRSA_BC_15_vs._MRSA_BC_24	SACOL0845	174	0.858693
MRSA_BC_16_vs._MRSA_BC_01	SACOL2359	1033	0.217906
MRSA_BC_16_vs._MRSA_BC_02	SACOL2359	1033	0.217906
MRSA_BC_16_vs._MRSA_BC_02	SACOL0188	1587	0.904825
MRSA_BC_16_vs._MRSA_BC_03	SACOL2359	1033	0.217906
MRSA_BC_16_vs._MRSA_BC_03	SACOL0212	808	0.272056
MRSA_BC_16_vs._MRSA_BC_04	SACOL2359	1033	0.217906
MRSA_BC_16_vs._MRSA_BC_05	SACOL2359	1033	0.217906
MRSA_BC_16_vs._MRSA_BC_05	SACOL1295	1821	0.746206
MRSA_BC_16_vs._MRSA_BC_05	SACOL0491	477	1
MRSA_BC_16_vs._MRSA_BC_06	SACOL2359	1033	0.217906
MRSA_BC_16_vs._MRSA_BC_07	SACOL2359	1033	0.217906
MRSA_BC_16_vs._MRSA_BC_08	SACOL2197	57	0.212322
MRSA_BC_16_vs._MRSA_BC_08	SACOL2359	1033	0.217906
MRSA_BC_16_vs._MRSA_BC_08	SACOL2197	54	0.259504
MRSA_BC_16_vs._MRSA_BC_09	SACOL0212	808	0.207452
MRSA_BC_16_vs._MRSA_BC_09	SACOL2359	1033	0.217906
MRSA_BC_16_vs._MRSA_BC_10	SACOL2359	1033	0.217906
MRSA_BC_16_vs._MRSA_BC_10	SACOL2530	820	0.870482
MRSA_BC_16_vs._MRSA_BC_11	SACOL1432	465	0.207724
MRSA_BC_16_vs._MRSA_BC_11	SACOL2359	1033	0.217906
MRSA_BC_16_vs._MRSA_BC_11	SACOL1389	1752	0.855337
MRSA_BC_16_vs._MRSA_BC_12	SACOL2359	1033	0.217906
MRSA_BC_16_vs._MRSA_BC_12	SACOL0188	1574	0.903231
MRSA_BC_16_vs._MRSA_BC_13	SACOL2359	1033	0.217906
MRSA_BC_16_vs._MRSA_BC_14	SACOL2359	1033	0.217906
MRSA_BC_16_vs._MRSA_BC_15	SACOL2359	1033	0.217906
MRSA_BC_16_vs._MRSA_BC_17	SACOL2359	1033	0.217906
MRSA_BC_16_vs._MRSA_BC_17	SACOL0188	1574	0.903231
MRSA_BC_16_vs._MRSA_BC_18	SACOL2359	1033	0.217906
MRSA_BC_16_vs._MRSA_BC_19	SACOL2359	1033	0.217906
MRSA_BC_16_vs._MRSA_BC_20	SACOL2359	1033	0.217906
MRSA_BC_16_vs._MRSA_BC_21	SACOL2359	1033	0.217906
MRSA_BC_16_vs._MRSA_BC_22	SACOL2359	1033	0.217906
MRSA_BC_16_vs._MRSA_BC_23	SACOL2359	1033	0.217906
MRSA_BC_16_vs._MRSA_BC_24	SACOL2359	1033	0.217906
MRSA_BC_17_vs._MRSA_BC_01	SACOL0188	1574	0.510751
MRSA_BC_17_vs._MRSA_BC_01	SACOL1065	135	0.586424
MRSA_BC_17_vs._MRSA_BC_01	SACOL2530	948	0.786178
MRSA_BC_17_vs._MRSA_BC_01	SACOL2300	96	0.81316
MRSA_BC_17_vs._MRSA_BC_02	SACOL0188	1574	0.540688
MRSA_BC_17_vs._MRSA_BC_02	SACOL2018	106	0.752631
MRSA_BC_17_vs._MRSA_BC_02	SACOL2530	948	0.859155
MRSA_BC_17_vs._MRSA_BC_02	SACOL0188	1587	0.904825
MRSA_BC_17_vs._MRSA_BC_02	SACOL1823	106	0.912603
MRSA_BC_17_vs._MRSA_BC_03	SACOL0188	1574	0.552498
MRSA_BC_17_vs._MRSA_BC_03	SACOL1065	135	0.586424
MRSA_BC_17_vs._MRSA_BC_03	SACOL0754	978	0.908693
MRSA_BC_17_vs._MRSA_BC_03	SACOL1823	106	0.912603
MRSA_BC_17_vs._MRSA_BC_03	SACOL1823	519	0.92047
MRSA_BC_17_vs._MRSA_BC_03	SACOL2530	948	0.990698
MRSA_BC_17_vs._MRSA_BC_04	SACOL1116	742	0.501539
MRSA_BC_17_vs._MRSA_BC_04	SACOL0188	1574	0.57001
MRSA_BC_17_vs._MRSA_BC_04	SACOL1065	135	0.586424
MRSA_BC_17_vs._MRSA_BC_04	SACOL2530	948	0.786384
MRSA_BC_17_vs._MRSA_BC_04	SACOL1823	106	0.912603
MRSA_BC_17_vs._MRSA_BC_05	SACOL1065	135	0.586424
MRSA_BC_17_vs._MRSA_BC_05	SACOL0188	1574	0.650095
MRSA_BC_17_vs._MRSA_BC_05	SACOL1295	1821	0.746206
MRSA_BC_17_vs._MRSA_BC_05	SACOL2018	106	0.854721
MRSA_BC_17_vs._MRSA_BC_05	SACOL2530	948	0.952
MRSA_BC_17_vs._MRSA_BC_05	SACOL0491	477	1
MRSA_BC_17_vs._MRSA_BC_06	SACOL1116	742	0.501539
MRSA_BC_17_vs._MRSA_BC_06	SACOL0188	1574	0.545969
MRSA_BC_17_vs._MRSA_BC_06	SACOL2410	55	0.591164
MRSA_BC_17_vs._MRSA_BC_06	SACOL2018	106	0.628951
MRSA_BC_17_vs._MRSA_BC_06	SACOL2410	58	0.69626
MRSA_BC_17_vs._MRSA_BC_06	SACOL2530	948	0.786028
MRSA_BC_17_vs._MRSA_BC_07	SACOL1116	742	0.501539
MRSA_BC_17_vs._MRSA_BC_07	SACOL0188	1574	0.561348
MRSA_BC_17_vs._MRSA_BC_07	SACOL1065	135	0.586424
MRSA_BC_17_vs._MRSA_BC_07	SACOL0754	1149	0.678625
MRSA_BC_17_vs._MRSA_BC_07	SACOL2410	58	0.704875
MRSA_BC_17_vs._MRSA_BC_07	SACOL2300	96	0.825728
MRSA_BC_17_vs._MRSA_BC_07	SACOL2530	948	0.879442
MRSA_BC_17_vs._MRSA_BC_07	SACOL1823	106	0.912603
MRSA_BC_17_vs._MRSA_BC_08	SACOL1116	742	0.501539
MRSA_BC_17_vs._MRSA_BC_08	SACOL1065	135	0.586424
MRSA_BC_17_vs._MRSA_BC_08	SACOL0188	1574	0.645369
MRSA_BC_17_vs._MRSA_BC_08	SACOL2018	106	0.723356
MRSA_BC_17_vs._MRSA_BC_08	SACOL1823	106	0.912603
MRSA_BC_17_vs._MRSA_BC_09	SACOL1065	135	0.586424
MRSA_BC_17_vs._MRSA_BC_09	SACOL0188	1574	0.632873
MRSA_BC_17_vs._MRSA_BC_09	SACOL2530	948	0.878704
MRSA_BC_17_vs._MRSA_BC_09	SACOL1823	106	0.912603
MRSA_BC_17_vs._MRSA_BC_09	SACOL1823	519	0.92047
MRSA_BC_17_vs._MRSA_BC_09	SACOL1075	408	1
MRSA_BC_17_vs._MRSA_BC_10	SACOL1116	742	0.501539
MRSA_BC_17_vs._MRSA_BC_10	SACOL0188	1574	0.570566
MRSA_BC_17_vs._MRSA_BC_10	SACOL2018	106	0.686482
MRSA_BC_17_vs._MRSA_BC_10	SACOL2410	58	0.766609
MRSA_BC_17_vs._MRSA_BC_10	SACOL2530	948	0.831794
MRSA_BC_17_vs._MRSA_BC_10	SACOL0754	978	0.862281
MRSA_BC_17_vs._MRSA_BC_10	SACOL2530	820	0.870482
MRSA_BC_17_vs._MRSA_BC_11	SACOL1116	742	0.501539
MRSA_BC_17_vs._MRSA_BC_11	SACOL0188	1574	0.555799
MRSA_BC_17_vs._MRSA_BC_11	SACOL1065	135	0.586424
MRSA_BC_17_vs._MRSA_BC_11	SACOL2410	58	0.669618
MRSA_BC_17_vs._MRSA_BC_11	SACOL0219	63	0.782829
MRSA_BC_17_vs._MRSA_BC_11	SACOL2018	106	0.785891
[truncated: 11,470 more rows]

## Sheet: Sup.5 (E1 MRSA Difference)
Supplementary Table 5: Differences between SeqSphere and NanoCore in MRSA experiment 1
IDs	MRSA_BC_01	MRSA_BC_02	MRSA_BC_03	MRSA_BC_04	MRSA_BC_05	MRSA_BC_06	MRSA_BC_07	MRSA_BC_08	MRSA_BC_09	MRSA_BC_10	MRSA_BC_11	MRSA_BC_12	MRSA_BC_13	MRSA_BC_14	MRSA_BC_15	MRSA_BC_16	MRSA_BC_17	MRSA_BC_18	MRSA_BC_19	MRSA_BC_20	MRSA_BC_21	MRSA_BC_22	MRSA_BC_23	MRSA_BC_24
MRSA_BC_01	0	0	1	1	2	0	1	0	1	0	4	4	3	4	3	1589	1	0	1	0	3	0	1	0
MRSA_BC_02	0	0	1	1	2	0	1	0	1	0	3	3	3	4	3	1592	1	0	1	0	3	0	1	0
MRSA_BC_03	1	1	0	0	3	1	2	1	2	1	4	4	4	5	4	1586	2	0	1	1	4	1	0	0
MRSA_BC_04	1	1	0	0	3	1	2	1	2	1	4	4	4	5	4	1584	2	0	0	1	4	1	0	0
MRSA_BC_05	2	2	3	3	0	2	3	2	3	0	7	0	4	7	5	1577	3	1	1	2	5	2	1	3
MRSA_BC_06	0	0	1	1	2	0	1	0	1	1	5	0	2	5	3	1596	1	1	1	1	3	0	1	1
MRSA_BC_07	1	1	2	2	3	1	0	1	2	0	3	2	4	5	4	1584	2	1	0	1	4	1	0	1
MRSA_BC_08	0	0	1	1	2	0	1	0	1	3	2	0	3	4	3	1586	1	0	1	1	3	0	1	0
MRSA_BC_09	1	1	2	2	3	1	2	1	0	1	6	2	3	7	4	1591	2	1	0	2	4	1	0	2
MRSA_BC_10	0	0	1	1	0	1	0	3	1	0	5	1	3	2	1	1379	2	6	7	8	3	2	5	6
MRSA_BC_11	4	3	4	4	7	5	3	2	6	5	0	3	4	8	5	1527	4	3	1	1	6	3	3	4
MRSA_BC_12	4	3	4	4	0	0	2	0	2	1	3	0	0	0	1	1384	1	5	5	7	1	1	4	4
MRSA_BC_13	3	3	4	4	4	2	4	3	3	3	4	0	0	7	5	1586	1	2	2	3	5	2	1	3
MRSA_BC_14	4	4	5	5	7	5	5	4	7	2	8	0	7	0	6	1588	6	5	3	6	4	3	4	4
MRSA_BC_15	3	3	4	4	5	3	4	3	4	1	5	1	5	6	0	1589	4	3	2	3	5	2	2	3
MRSA_BC_16	1589	1592	1586	1584	1577	1596	1584	1586	1591	1379	1527	1384	1586	1588	1589	0	1582	1588	1589	1599	1589	1597	1591	1597
MRSA_BC_17	1	1	2	2	3	1	2	1	2	2	4	1	1	6	4	1582	0	1	0	2	3	0	0	2
MRSA_BC_18	0	0	0	0	1	1	1	0	1	6	3	5	2	5	3	1588	1	0	1	1	3	1	0	2
MRSA_BC_19	1	1	1	0	1	1	0	1	0	7	1	5	2	3	2	1589	0	1	0	0	2	0	1	1
MRSA_BC_20	0	0	1	1	2	1	1	1	2	8	1	7	3	6	3	1599	2	1	0	0	4	1	0	2
MRSA_BC_21	3	3	4	4	5	3	4	3	4	3	6	1	5	4	5	1589	3	3	2	4	0	2	2	3
MRSA_BC_22	0	0	1	1	2	0	1	0	1	2	3	1	2	3	2	1597	0	1	0	1	2	0	1	1
MRSA_BC_23	1	1	0	0	1	1	0	1	0	5	3	4	1	4	2	1591	0	0	1	0	2	1	0	0
MRSA_BC_24	0	0	0	0	3	1	1	0	2	6	4	4	3	4	3	1597	2	2	1	2	3	1	0	0	Mean	Total (Pairwise)	Median	mix	max
Excluded genes in SeqSphere (of 1.864)	9	9	9	9	28	29	30	31	28	32	34	32	41	43	39	42	34	51	48	49	32	37	30	50	32.3333	18624	32	9	51
Excluded genes in NanoCore (of 1.864)	4	2	2	4	5	3	4	3	5	6	6	14	1	5	5	3	5	4	8	6	4	3	5	2	4.54167	2616	4	1	14
Excluded positions (of 1.694.852)	629	629	629	629	629	629	629	629	629	629	629	629	629	629	629	629	629	629	629	629	629	629	629	629
	Complete	<15 SeqSphere-Dist	Std.Dev.
Min	0	0
Max	1599	4
Median	2	0
Mean	127.191	0.754098	0.98
r	0.999663	0.994213
r²	0.999326	0.988459

## Sheet: Sup.6 (MRSA Pairwise Values)
Supplementary Table 6: Pairwise listing of important values for MRSA
Summary
	SeqSphere	Exp. 1	Delta	Exp. 3 part 1	Delta	Exp. 3 part 2	Delta
Min distance (complete)	0	0	0	0	0	0	0
Max distance (complete)	278	1649	1371	1468	1190	232	46
Median distance (complete)	35	33	2	28	7	29	6
Mean distance (complete)	72.6806	196.635	123.955	101.295	28.6146	51.2708	21.4097
r			0.999663		0.980954		0.977459
r²			0.999326		0.96227		0.955426
Min distance (<15 SeqSphere Dist.)	0	0	0	0	0	0	0
Max distance (<15 SeqSphere Dist.)	15	14	1	25	10	24	9
Median distance (<15 SeqSphere Dist.)	3	1	2	5	2	6	3
Mean distance (<15 SeqSphere Dist.)	4.48387	3.74194	0.741935	8	3.51613	6.78689	2.30301
r (<15 SeqSphere Dist.)			0.994213		0.865957		0.821521
r² (<15 SeqSphere Dist.)			0.988459		0.749882		0.674897
Mean analyzed genes (of 1.864)	1831.67	1859.46		1859.37 / 1540.46		1692.5
Mean excluded genes (of 1.864)	32.33	4.54		4.63 / 323.54		171.5
Mean excluded genes per pair	64.67	8.39		441.08		383.39
Excluded positions (of 1.694.852)	-	631		11445		10771
Single values		Experiment 1		Experiment 3 part 1						Experiment 3 part 2
ID pairs	SeqSphere	Nano vs Nano	Delta	Nano vs Illu	Delta	Illu vs Nano	Delta	Illu vs Illu	Delta	Mixed	Delta E2b
MRSA_BC_01_vs_MRSA_BC_01	0	0	0	3	3	3	3	0	0	0	0
MRSA_BC_01_vs_MRSA_BC_02	0	0	0	3	3	3	3	0	0	6	6
MRSA_BC_01_vs_MRSA_BC_03	7	6	1	9	2	10	3	6	1	13	6
MRSA_BC_01_vs_MRSA_BC_04	7	6	1	11	4	10	3	6	1	6	1
MRSA_BC_01_vs_MRSA_BC_05	40	38	2	40	0	33	7	29	11	28	12
MRSA_BC_01_vs_MRSA_BC_06	23	23	0	23	0	16	7	10	13	13	10
MRSA_BC_01_vs_MRSA_BC_07	6	5	1	8	2	8	2	4	2	16	10
MRSA_BC_01_vs_MRSA_BC_08	8	8	0	13	5	9	1	8	0	8	0
MRSA_BC_01_vs_MRSA_BC_09	26	25	1	26	0	19	7	14	12	27	1
MRSA_BC_01_vs_MRSA_BC_10	268	268	0	198	70	181	87	178	90	199	69
MRSA_BC_01_vs_MRSA_BC_11	120	116	4	96	24	85	35	80	40	88	32
MRSA_BC_01_vs_MRSA_BC_12	256	252	4	149	107	165	91	139	117	150	106
MRSA_BC_01_vs_MRSA_BC_13	30	27	3	19	11	22	8	13	17	21	9
MRSA_BC_01_vs_MRSA_BC_14	32	28	4	16	16	21	11	11	21	18	14
MRSA_BC_01_vs_MRSA_BC_15	24	21	3	14	10	16	8	9	15	16	8
MRSA_BC_01_vs_MRSA_BC_16	55	1644	1589	24	31	1328	1273	18	37	25	30
MRSA_BC_01_vs_MRSA_BC_17	38	37	1	22	16	28	10	16	22	29	9
MRSA_BC_01_vs_MRSA_BC_18	32	32	0	19	13	26	6	16	16	22	10
MRSA_BC_01_vs_MRSA_BC_19	28	29	1	15	13	22	6	10	18	18	10
MRSA_BC_01_vs_MRSA_BC_20	20	20	0	19	1	18	2	11	9	20	0
MRSA_BC_01_vs_MRSA_BC_21	32	29	3	20	12	22	10	14	18	24	8
MRSA_BC_01_vs_MRSA_BC_22	20	20	0	20	0	16	4	10	10	22	2
MRSA_BC_01_vs_MRSA_BC_23	28	29	1	20	8	23	5	13	15	22	6
MRSA_BC_01_vs_MRSA_BC_24	20	20	0	17	3	16	4	10	10	12	8
MRSA_BC_02_vs_MRSA_BC_01	0	0	0	3	3	3	3	0	0	6	6
MRSA_BC_02_vs_MRSA_BC_02	0	0	0	3	3	3	3	0	0	0	0
MRSA_BC_02_vs_MRSA_BC_03	7	6	1	9	2	9	2	5	2	5	2
MRSA_BC_02_vs_MRSA_BC_04	7	6	1	11	4	9	2	5	2	11	4
MRSA_BC_02_vs_MRSA_BC_05	40	38	2	40	0	31	9	26	14	31	9
MRSA_BC_02_vs_MRSA_BC_06	23	23	0	23	0	19	4	13	10	19	4
MRSA_BC_02_vs_MRSA_BC_07	6	5	1	8	2	9	3	5	1	5	1
MRSA_BC_02_vs_MRSA_BC_08	8	8	0	13	5	9	1	8	0	13	5
MRSA_BC_02_vs_MRSA_BC_09	26	25	1	26	0	19	7	13	13	13	13
MRSA_BC_02_vs_MRSA_BC_10	268	268	0	198	70	161	107	160	108	160	108
MRSA_BC_02_vs_MRSA_BC_11	120	117	3	97	23	71	49	66	54	71	49
MRSA_BC_02_vs_MRSA_BC_12	256	253	3	150	106	154	102	129	127	129	127
MRSA_BC_02_vs_MRSA_BC_13	30	27	3	19	11	21	9	13	17	25	5
MRSA_BC_02_vs_MRSA_BC_14	32	28	4	16	16	21	11	11	21	22	10
MRSA_BC_02_vs_MRSA_BC_15	24	21	3	14	10	18	6	10	14	11	13
MRSA_BC_02_vs_MRSA_BC_16	55	1647	1592	24	31	1239	1184	19	36	19	36
MRSA_BC_02_vs_MRSA_BC_17	38	37	1	22	16	31	7	18	20	34	4
MRSA_BC_02_vs_MRSA_BC_18	32	32	0	19	13	24	8	15	17	24	8
MRSA_BC_02_vs_MRSA_BC_19	28	29	1	15	13	22	6	10	18	22	6
MRSA_BC_02_vs_MRSA_BC_20	20	20	0	19	1	19	1	12	8	12	8
MRSA_BC_02_vs_MRSA_BC_21	32	29	3	20	12	22	10	14	18	15	17
MRSA_BC_02_vs_MRSA_BC_22	20	20	0	20	0	18	2	12	8	12	8
MRSA_BC_02_vs_MRSA_BC_23	28	29	1	20	8	20	8	12	16	12	16
MRSA_BC_02_vs_MRSA_BC_24	20	20	0	17	3	18	2	11	9	18	2
MRSA_BC_03_vs_MRSA_BC_01	7	6	1	9	2	10	3	6	1	13	6
MRSA_BC_03_vs_MRSA_BC_02	7	6	1	9	2	9	2	5	2	5	2
MRSA_BC_03_vs_MRSA_BC_03	0	0	0	2	2	2	2	0	0	0	0
MRSA_BC_03_vs_MRSA_BC_04	0	0	0	3	3	2	2	0	0	7	7
MRSA_BC_03_vs_MRSA_BC_05	47	44	3	46	1	34	13	31	16	36	11
MRSA_BC_03_vs_MRSA_BC_06	30	29	1	29	1	22	8	17	13	24	6
MRSA_BC_03_vs_MRSA_BC_07	13	11	2	22	9	16	3	11	2	11	2
MRSA_BC_03_vs_MRSA_BC_08	15	14	1	25	10	19	4	15	0	21	6
MRSA_BC_03_vs_MRSA_BC_09	33	31	2	32	1	25	8	20	13	20	13
MRSA_BC_03_vs_MRSA_BC_10	274	273	1	203	71	174	100	170	104	170	104
MRSA_BC_03_vs_MRSA_BC_11	126	122	4	102	24	80	46	75	51	82	44
MRSA_BC_03_vs_MRSA_BC_12	262	258	4	154	108	158	104	138	124	138	124
MRSA_BC_03_vs_MRSA_BC_13	37	33	4	25	12	26	11	19	18	32	5
MRSA_BC_03_vs_MRSA_BC_14	39	34	5	21	18	26	13	17	22	29	10
MRSA_BC_03_vs_MRSA_BC_15	31	27	4	21	10	22	9	16	15	16	15
MRSA_BC_03_vs_MRSA_BC_16	62	1648	1586	29	33	1184	1122	21	41	21	41
MRSA_BC_03_vs_MRSA_BC_17	45	43	2	27	18	31	14	22	23	33	12
MRSA_BC_03_vs_MRSA_BC_18	38	38	0	25	13	29	9	22	16	31	7
MRSA_BC_03_vs_MRSA_BC_19	35	34	1	21	14	23	12	15	20	26	9
MRSA_BC_03_vs_MRSA_BC_20	27	26	1	24	3	22	5	16	11	16	11
MRSA_BC_03_vs_MRSA_BC_21	39	35	4	26	13	27	12	20	19	21	18
MRSA_BC_03_vs_MRSA_BC_22	27	26	1	26	1	22	5	17	10	17	10
MRSA_BC_03_vs_MRSA_BC_23	35	35	0	26	9	25	10	19	16	19	16
MRSA_BC_03_vs_MRSA_BC_24	26	26	0	23	3	22	4	17	9	24	2
MRSA_BC_04_vs_MRSA_BC_01	7	6	1	11	4	10	3	6	1	6	1
MRSA_BC_04_vs_MRSA_BC_02	7	6	1	11	4	9	2	5	2	11	4
MRSA_BC_04_vs_MRSA_BC_03	0	0	0	3	3	2	2	0	0	7	7
MRSA_BC_04_vs_MRSA_BC_04	0	0	0	5	5	5	5	0	0	0	0
MRSA_BC_04_vs_MRSA_BC_05	47	44	3	46	1	44	3	36	11	34	13
MRSA_BC_04_vs_MRSA_BC_06	30	29	1	29	1	29	1	19	11	19	11
MRSA_BC_04_vs_MRSA_BC_07	13	11	2	22	9	21	8	11	2	22	9
MRSA_BC_04_vs_MRSA_BC_08	15	14	1	25	10	24	9	15	0	14	1
MRSA_BC_04_vs_MRSA_BC_09	33	31	2	32	1	31	2	21	12	33	0
MRSA_BC_04_vs_MRSA_BC_10	274	273	1	203	71	199	75	194	80	204	70
MRSA_BC_04_vs_MRSA_BC_11	126	122	4	102	24	102	24	93	33	94	32
MRSA_BC_04_vs_MRSA_BC_12	262	258	4	154	108	184	78	148	114	155	107
MRSA_BC_04_vs_MRSA_BC_13	37	33	4	25	12	33	4	20	17	27	10
MRSA_BC_04_vs_MRSA_BC_14	39	34	5	21	18	33	6	17	22	24	15
MRSA_BC_04_vs_MRSA_BC_15	31	27	4	21	10	28	3	16	15	22	9
MRSA_BC_04_vs_MRSA_BC_16	62	1646	1584	29	33	1465	1403	24	38	30	32
MRSA_BC_04_vs_MRSA_BC_17	45	43	2	27	18	42	3	23	22	35	10
MRSA_BC_04_vs_MRSA_BC_18	38	38	0	25	13	37	1	22	16	28	10
MRSA_BC_04_vs_MRSA_BC_19	35	35	0	21	14	33	2	16	19	24	11
MRSA_BC_04_vs_MRSA_BC_20	27	26	1	24	3	29	2	17	10	25	2
MRSA_BC_04_vs_MRSA_BC_21	39	35	4	26	13	34	5	21	18	30	9
MRSA_BC_04_vs_MRSA_BC_22	27	26	1	26	1	28	1	18	9	28	1
MRSA_BC_04_vs_MRSA_BC_23	35	35	0	26	9	33	2	20	15	28	7
MRSA_BC_04_vs_MRSA_BC_24	26	26	0	23	3	28	2	17	9	18	8
MRSA_BC_05_vs_MRSA_BC_01	40	38	2	40	0	33	7	29	11	28	12
MRSA_BC_05_vs_MRSA_BC_02	40	38	2	40	0	31	9	26	14	31	9
MRSA_BC_05_vs_MRSA_BC_03	47	44	3	46	1	34	13	31	16	36	11
MRSA_BC_05_vs_MRSA_BC_04	47	44	3	46	1	44	3	36	11	34	13
MRSA_BC_05_vs_MRSA_BC_05	0	0	0	6	6	6	6	0	0	0	0
MRSA_BC_05_vs_MRSA_BC_06	31	29	2	39	8	41	10	31	0	29	2
MRSA_BC_05_vs_MRSA_BC_07	46	43	3	44	2	45	1	35	11	44	2
MRSA_BC_05_vs_MRSA_BC_08	48	46	2	47	1	48	0	39	9	36	12
MRSA_BC_05_vs_MRSA_BC_09	32	29	3	40	8	41	9	31	1	41	9
MRSA_BC_05_vs_MRSA_BC_10	277	277	0	216	61	217	60	212	65	217	60
MRSA_BC_05_vs_MRSA_BC_11	132	125	7	113	19	115	17	106	26	105	27
MRSA_BC_05_vs_MRSA_BC_12	262	262	0	160	102	201	61	157	105	161	101
MRSA_BC_05_vs_MRSA_BC_13	47	43	4	30	17	49	2	27	20	40	7
MRSA_BC_05_vs_MRSA_BC_14	40	33	7	20	20	44	4	17	23	33	7
MRSA_BC_05_vs_MRSA_BC_15	42	37	5	29	13	44	2	26	16	30	12
MRSA_BC_05_vs_MRSA_BC_16	66	1643	1577	32	34	1468	1402	27	39	33	33
MRSA_BC_05_vs_MRSA_BC_17	53	50	3	35	18	57	4	32	21	48	5
MRSA_BC_05_vs_MRSA_BC_18	37	36	1	31	6	47	10	30	7	36	1
MRSA_BC_05_vs_MRSA_BC_19	37	36	1	27	10	46	9	24	13	35	2
MRSA_BC_05_vs_MRSA_BC_20	36	34	2	31	5	43	7	26	10	32	4
MRSA_BC_05_vs_MRSA_BC_21	39	34	5	33	6	45	6	29	10	37	2
MRSA_BC_05_vs_MRSA_BC_22	38	36	2	35	3	44	6	29	9	37	1
MRSA_BC_05_vs_MRSA_BC_23	37	36	1	34	3	45	8	30	7	36	1
MRSA_BC_05_vs_MRSA_BC_24	39	36	3	31	8	44	5	27	12	32	7
MRSA_BC_06_vs_MRSA_BC_01	23	23	0	23	0	16	7	10	13	13	10
MRSA_BC_06_vs_MRSA_BC_02	23	23	0	23	0	19	4	13	10	19	4
MRSA_BC_06_vs_MRSA_BC_03	30	29	1	29	1	22	8	17	13	24	6
MRSA_BC_06_vs_MRSA_BC_04	30	29	1	29	1	29	1	19	11	19	11
MRSA_BC_06_vs_MRSA_BC_05	31	29	2	39	8	41	10	31	0	29	2
MRSA_BC_06_vs_MRSA_BC_06	0	0	0	0	0	0	0	0	0	0	0
MRSA_BC_06_vs_MRSA_BC_07	29	28	1	29	0	28	1	18	11	29	0
MRSA_BC_06_vs_MRSA_BC_08	31	31	0	31	0	31	0	21	10	21	10
MRSA_BC_06_vs_MRSA_BC_09	17	16	1	26	9	26	9	15	2	27	10
MRSA_BC_06_vs_MRSA_BC_10	263	264	1	200	63	201	62	195	68	201	62
MRSA_BC_06_vs_MRSA_BC_11	117	112	5	100	17	100	17	91	26	92	25
MRSA_BC_06_vs_MRSA_BC_12	249	249	0	152	97	185	64	147	102	153	96
MRSA_BC_06_vs_MRSA_BC_13	31	29	2	22	9	32	1	17	14	26	5
MRSA_BC_06_vs_MRSA_BC_14	24	19	5	16	8	28	4	12	12	19	5
MRSA_BC_06_vs_MRSA_BC_15	25	22	3	21	4	27	2	16	9	22	3
MRSA_BC_06_vs_MRSA_BC_16	50	1646	1596	27	23	1459	1409	22	28	28	22
MRSA_BC_06_vs_MRSA_BC_17	37	36	1	25	12	41	4	21	16	34	3
MRSA_BC_06_vs_MRSA_BC_18	24	23	1	21	3	32	8	18	6	23	1
MRSA_BC_06_vs_MRSA_BC_19	21	20	1	18	3	29	8	13	8	19	2
MRSA_BC_06_vs_MRSA_BC_20	22	21	1	21	1	28	6	14	8	22	0
MRSA_BC_06_vs_MRSA_BC_21	23	20	3	22	1	29	6	17	6	26	3
MRSA_BC_06_vs_MRSA_BC_22	21	21	0	23	2	27	6	15	6	25	4
MRSA_BC_06_vs_MRSA_BC_23	20	21	1	21	1	28	8	15	5	23	3
MRSA_BC_06_vs_MRSA_BC_24	22	21	1	22	0	27	5	16	6	17	5
MRSA_BC_07_vs_MRSA_BC_01	6	5	1	8	2	8	2	4	2	16	10
MRSA_BC_07_vs_MRSA_BC_02	6	5	1	8	2	9	3	5	1	5	1
MRSA_BC_07_vs_MRSA_BC_03	13	11	2	22	9	16	3	11	2	11	2
MRSA_BC_07_vs_MRSA_BC_04	13	11	2	22	9	21	8	11	2	22	9
MRSA_BC_07_vs_MRSA_BC_05	46	43	3	44	2	45	1	35	11	44	2
MRSA_BC_07_vs_MRSA_BC_06	29	28	1	29	0	28	1	18	11	29	0
MRSA_BC_07_vs_MRSA_BC_07	0	0	0	5	5	5	5	0	0	0	0
MRSA_BC_07_vs_MRSA_BC_08	14	13	1	24	10	24	10	14	0	24	10
MRSA_BC_07_vs_MRSA_BC_09	32	30	2	31	1	31	1	20	12	20	12
MRSA_BC_07_vs_MRSA_BC_10	269	269	0	201	68	202	67	196	73	196	73
MRSA_BC_07_vs_MRSA_BC_11	125	122	3	102	23	102	23	92	33	102	23
MRSA_BC_07_vs_MRSA_BC_12	257	255	2	151	106	186	71	147	110	147	110
MRSA_BC_07_vs_MRSA_BC_13	36	32	4	21	15	33	3	16	20	37	1
MRSA_BC_07_vs_MRSA_BC_14	37	32	5	16	21	32	5	12	25	33	4
MRSA_BC_07_vs_MRSA_BC_15	30	26	4	17	13	28	2	12	18	12	18
MRSA_BC_07_vs_MRSA_BC_16	61	1645	1584	27	34	1463	1402	22	39	22	39
MRSA_BC_07_vs_MRSA_BC_17	44	42	2	23	21	42	2	19	25	45	1
MRSA_BC_07_vs_MRSA_BC_18	38	37	1	23	15	36	2	19	19	36	2
MRSA_BC_07_vs_MRSA_BC_19	34	34	0	19	15	33	1	14	20	34	0
MRSA_BC_07_vs_MRSA_BC_20	26	25	1	23	3	29	3	16	10	16	10
MRSA_BC_07_vs_MRSA_BC_21	37	33	4	20	17	33	4	15	22	16	21
MRSA_BC_07_vs_MRSA_BC_22	26	25	1	24	2	28	2	16	10	16	10
MRSA_BC_07_vs_MRSA_BC_23	34	34	0	24	10	33	1	18	16	18	16
MRSA_BC_07_vs_MRSA_BC_24	26	25	1	20	6	28	2	14	12	28	2
MRSA_BC_08_vs_MRSA_BC_01	8	8	0	13	5	9	1	8	0	8	0
MRSA_BC_08_vs_MRSA_BC_02	8	8	0	13	5	9	1	8	0	13	5
MRSA_BC_08_vs_MRSA_BC_03	15	14	1	25	10	19	4	15	0	21	6
MRSA_BC_08_vs_MRSA_BC_04	15	14	1	25	10	24	9	15	0	14	1
MRSA_BC_08_vs_MRSA_BC_05	48	46	2	47	1	48	0	39	9	36	12
MRSA_BC_08_vs_MRSA_BC_06	31	31	0	31	0	31	0	21	10	21	10
MRSA_BC_08_vs_MRSA_BC_07	14	13	1	24	10	24	10	14	0	24	10
MRSA_BC_08_vs_MRSA_BC_08	0	0	0	6	6	6	6	0	0	0	0
MRSA_BC_08_vs_MRSA_BC_09	34	33	1	34	0	34	0	24	10	35	1
MRSA_BC_08_vs_MRSA_BC_10	270	273	3	203	67	203	67	198	72	204	66
MRSA_BC_08_vs_MRSA_BC_11	127	125	2	105	22	106	21	97	30	97	30
MRSA_BC_08_vs_MRSA_BC_12	258	258	0	154	104	186	72	149	109	155	103
MRSA_BC_08_vs_MRSA_BC_13	38	35	3	25	13	36	2	20	18	29	9
MRSA_BC_08_vs_MRSA_BC_14	40	36	4	22	18	36	4	18	22	26	14
MRSA_BC_08_vs_MRSA_BC_15	32	29	3	20	12	31	1	16	16	21	11
MRSA_BC_08_vs_MRSA_BC_16	63	1649	1586	31	32	1462	1399	26	37	32	31
MRSA_BC_08_vs_MRSA_BC_17	46	45	1	28	18	44	2	24	22	37	9
MRSA_BC_08_vs_MRSA_BC_18	40	40	0	27	13	39	1	23	17	30	10
MRSA_BC_08_vs_MRSA_BC_19	36	37	1	22	14	36	0	17	19	26	10
MRSA_BC_08_vs_MRSA_BC_20	27	28	1	26	1	32	5	19	8	27	0
MRSA_BC_08_vs_MRSA_BC_21	40	37	3	28	12	37	3	23	17	31	9
MRSA_BC_08_vs_MRSA_BC_22	28	28	0	28	0	31	3	21	7	30	2
MRSA_BC_08_vs_MRSA_BC_23	36	37	1	28	8	36	0	22	14	29	7
MRSA_BC_08_vs_MRSA_BC_24	28	28	0	24	4	31	3	19	9	20	8
MRSA_BC_09_vs_MRSA_BC_01	26	25	1	26	0	19	7	14	12	27	1
MRSA_BC_09_vs_MRSA_BC_02	26	25	1	26	0	19	7	13	13	13	13
MRSA_BC_09_vs_MRSA_BC_03	33	31	2	32	1	25	8	20	13	20	13
MRSA_BC_09_vs_MRSA_BC_04	33	31	2	32	1	31	2	21	12	33	0
MRSA_BC_09_vs_MRSA_BC_05	32	29	3	40	8	41	9	31	1	41	9
MRSA_BC_09_vs_MRSA_BC_06	17	16	1	26	9	26	9	15	2	27	10
MRSA_BC_09_vs_MRSA_BC_07	32	30	2	31	1	31	1	20	12	20	12
MRSA_BC_09_vs_MRSA_BC_08	34	33	1	34	0	34	0	24	10	35	1
MRSA_BC_09_vs_MRSA_BC_09	0	0	0	5	5	5	5	0	0	0	0
MRSA_BC_09_vs_MRSA_BC_10	267	268	1	205	62	205	62	199	68	199	68
MRSA_BC_09_vs_MRSA_BC_11	120	114	6	102	18	103	17	93	27	104	16
MRSA_BC_09_vs_MRSA_BC_12	254	252	2	154	100	188	66	150	104	150	104
MRSA_BC_09_vs_MRSA_BC_13	33	30	3	23	10	34	1	18	15	39	6
MRSA_BC_09_vs_MRSA_BC_14	21	14	7	14	7	24	3	10	11	26	5
MRSA_BC_09_vs_MRSA_BC_15	28	24	4	19	9	30	2	15	13	15	13
MRSA_BC_09_vs_MRSA_BC_16	53	1644	1591	28	25	1464	1411	23	30	23	30
MRSA_BC_09_vs_MRSA_BC_17	40	38	2	28	12	44	4	24	16	48	8
MRSA_BC_09_vs_MRSA_BC_18	20	19	1	19	1	29	9	16	4	30	10
MRSA_BC_09_vs_MRSA_BC_19	23	23	0	22	1	32	9	17	6	34	11
MRSA_BC_09_vs_MRSA_BC_20	24	22	2	23	1	30	6	17	7	17	7
MRSA_BC_09_vs_MRSA_BC_21	20	16	4	20	0	26	6	15	5	16	4
MRSA_BC_09_vs_MRSA_BC_22	24	23	1	24	0	30	6	17	7	17	7
MRSA_BC_09_vs_MRSA_BC_23	23	23	0	23	0	31	8	17	6	17	6
MRSA_BC_09_vs_MRSA_BC_24	25	23	2	23	2	30	5	17	8	31	6
MRSA_BC_10_vs_MRSA_BC_01	268	268	0	198	70	181	87	178	90	199	69
MRSA_BC_10_vs_MRSA_BC_02	268	268	0	198	70	161	107	160	108	160	108
MRSA_BC_10_vs_MRSA_BC_03	274	273	1	203	71	174	100	170	104	170	104
MRSA_BC_10_vs_MRSA_BC_04	274	273	1	203	71	199	75	194	80	204	70
MRSA_BC_10_vs_MRSA_BC_05	277	277	0	216	61	217	60	212	65	217	60
MRSA_BC_10_vs_MRSA_BC_06	263	264	1	200	63	201	62	195	68	201	62
MRSA_BC_10_vs_MRSA_BC_07	269	269	0	201	68	202	67	196	73	196	73
MRSA_BC_10_vs_MRSA_BC_08	270	273	3	203	67	203	67	198	72	204	66
MRSA_BC_10_vs_MRSA_BC_09	267	268	1	205	62	205	62	199	68	199	68
MRSA_BC_10_vs_MRSA_BC_10	0	0	0	1	1	1	1	0	0	0	0
MRSA_BC_10_vs_MRSA_BC_11	278	283	5	231	47	231	47	225	53	232	46
MRSA_BC_10_vs_MRSA_BC_12	86	85	1	68	18	89	3	61	25	61	25
MRSA_BC_10_vs_MRSA_BC_13	273	276	3	156	117	208	65	153	120	213	60
MRSA_BC_10_vs_MRSA_BC_14	267	269	2	146	121	205	62	143	124	207	60
MRSA_BC_10_vs_MRSA_BC_15	265	266	1	158	107	201	64	155	110	155	110
MRSA_BC_10_vs_MRSA_BC_16	268	1647	1379	150	118	1465	1197	147	121	147	121
MRSA_BC_10_vs_MRSA_BC_17	275	277	2	160	115	213	62	158	117	216	59
MRSA_BC_10_vs_MRSA_BC_18	265	271	6	158	107	208	57	156	109	209	56
MRSA_BC_10_vs_MRSA_BC_19	260	267	7	162	98	203	57	157	103	205	55
MRSA_BC_10_vs_MRSA_BC_20	259	267	8	173	86	204	55	167	92	167	92
MRSA_BC_10_vs_MRSA_BC_21	268	271	3	172	96	207	61	167	101	168	100
MRSA_BC_10_vs_MRSA_BC_22	263	265	2	181	82	201	62	177	86	177	86
MRSA_BC_10_vs_MRSA_BC_23	267	272	5	170	97	206	61	167	100	167	100
MRSA_BC_10_vs_MRSA_BC_24	260	266	6	162	98	202	58	158	102	203	57
MRSA_BC_11_vs_MRSA_BC_01	120	116	4	96	24	85	35	80	40	88	32
MRSA_BC_11_vs_MRSA_BC_02	120	117	3	97	23	71	49	66	54	71	49
MRSA_BC_11_vs_MRSA_BC_03	126	122	4	102	24	80	46	75	51	82	44
MRSA_BC_11_vs_MRSA_BC_04	126	122	4	102	24	102	24	93	33	94	32
MRSA_BC_11_vs_MRSA_BC_05	132	125	7	113	19	115	17	106	26	105	27
MRSA_BC_11_vs_MRSA_BC_06	117	112	5	100	17	100	17	91	26	92	25
MRSA_BC_11_vs_MRSA_BC_07	125	122	3	102	23	102	23	92	33	102	23
MRSA_BC_11_vs_MRSA_BC_08	127	125	2	105	22	106	21	97	30	97	30
MRSA_BC_11_vs_MRSA_BC_09	120	114	6	102	18	103	17	93	27	104	16
MRSA_BC_11_vs_MRSA_BC_10	278	283	5	231	47	231	47	225	53	232	46
MRSA_BC_11_vs_MRSA_BC_11	0	0	0	5	5	5	5	0	0	0	0
MRSA_BC_11_vs_MRSA_BC_12	266	269	3	174	92	218	48	169	97	175	91
MRSA_BC_11_vs_MRSA_BC_13	128	124	4	73	55	106	22	69	59	102	26
MRSA_BC_11_vs_MRSA_BC_14	125	117	8	63	62	104	21	60	65	97	28
MRSA_BC_11_vs_MRSA_BC_15	121	116	5	70	51	100	21	66	55	71	50
MRSA_BC_11_vs_MRSA_BC_16	121	1648	1527	68	53	1462	1341	64	57	69	52
MRSA_BC_11_vs_MRSA_BC_17	133	129	4	74	59	114	19	70	63	109	24
MRSA_BC_11_vs_MRSA_BC_18	122	119	3	70	52	107	15	67	55	100	22
MRSA_BC_11_vs_MRSA_BC_19	119	118	1	77	42	105	14	72	47	97	22
MRSA_BC_11_vs_MRSA_BC_20	116	115	1	80	36	102	14	73	43	81	35
MRSA_BC_11_vs_MRSA_BC_21	124	118	6	80	44	105	19	75	49	83	41
MRSA_BC_11_vs_MRSA_BC_22	118	115	3	85	33	100	18	78	40	87	31
MRSA_BC_11_vs_MRSA_BC_23	121	118	3	76	45	103	18	71	50	77	44
MRSA_BC_11_vs_MRSA_BC_24	119	115	4	74	45	100	19	69	50	92	27
MRSA_BC_12_vs_MRSA_BC_01	256	252	4	149	107	165	91	139	117	150	106
MRSA_BC_12_vs_MRSA_BC_02	256	253	3	150	106	154	102	129	127	129	127
MRSA_BC_12_vs_MRSA_BC_03	262	258	4	154	108	158	104	138	124	138	124
MRSA_BC_12_vs_MRSA_BC_04	262	258	4	154	108	184	78	148	114	155	107
MRSA_BC_12_vs_MRSA_BC_05	262	262	0	160	102	201	61	157	105	161	101
MRSA_BC_12_vs_MRSA_BC_06	249	249	0	152	97	185	64	147	102	153	96
MRSA_BC_12_vs_MRSA_BC_07	257	255	2	151	106	186	71	147	110	147	110
MRSA_BC_12_vs_MRSA_BC_08	258	258	0	154	104	186	72	149	109	155	103
MRSA_BC_12_vs_MRSA_BC_09	254	252	2	154	100	188	66	150	104	150	104
MRSA_BC_12_vs_MRSA_BC_10	86	85	1	68	18	89	3	61	25	61	25
MRSA_BC_12_vs_MRSA_BC_11	266	269	3	174	92	218	48	169	97	175	91
MRSA_BC_12_vs_MRSA_BC_12	0	0	0	4	4	4	4	0	0	0	0
MRSA_BC_12_vs_MRSA_BC_13	262	262	0	148	114	159	103	139	123	162	100
MRSA_BC_12_vs_MRSA_BC_14	255	255	0	137	118	158	97	128	127	160	95
MRSA_BC_12_vs_MRSA_BC_15	253	252	1	147	106	153	100	136	117	136	117
MRSA_BC_12_vs_MRSA_BC_16	254	1638	1384	138	116	1056	802	129	125	129	125
MRSA_BC_12_vs_MRSA_BC_17	261	262	1	147	114	160	101	135	126	161	100
MRSA_BC_12_vs_MRSA_BC_18	252	257	5	146	106	160	92	135	117	161	91
MRSA_BC_12_vs_MRSA_BC_19	247	252	5	149	98	153	94	136	111	154	93
MRSA_BC_12_vs_MRSA_BC_20	246	253	7	163	83	153	93	142	104	142	104
MRSA_BC_12_vs_MRSA_BC_21	255	256	1	159	96	159	96	144	111	145	110
MRSA_BC_12_vs_MRSA_BC_22	252	251	1	169	83	153	99	147	105	147	105
MRSA_BC_12_vs_MRSA_BC_23	253	257	4	160	93	153	100	144	109	144	109
MRSA_BC_12_vs_MRSA_BC_24	248	252	4	154	94	154	94	139	109	155	93
MRSA_BC_13_vs_MRSA_BC_01	30	27	3	19	11	22	8	13	17	21	9
MRSA_BC_13_vs_MRSA_BC_02	30	27	3	19	11	21	9	13	17	25	5
MRSA_BC_13_vs_MRSA_BC_03	37	33	4	25	12	26	11	19	18	32	5
MRSA_BC_13_vs_MRSA_BC_04	37	33	4	25	12	33	4	20	17	27	10
MRSA_BC_13_vs_MRSA_BC_05	47	43	4	30	17	49	2	27	20	40	7
MRSA_BC_13_vs_MRSA_BC_06	31	29	2	22	9	32	1	17	14	26	5
MRSA_BC_13_vs_MRSA_BC_07	36	32	4	21	15	33	3	16	20	37	1
MRSA_BC_13_vs_MRSA_BC_08	38	35	3	25	13	36	2	20	18	29	9
MRSA_BC_13_vs_MRSA_BC_09	33	30	3	23	10	34	1	18	15	39	6
MRSA_BC_13_vs_MRSA_BC_10	273	276	3	156	117	208	65	153	120	213	60
MRSA_BC_13_vs_MRSA_BC_11	128	124	4	73	55	106	22	69	59	102	26
MRSA_BC_13_vs_MRSA_BC_12	262	262	0	148	114	159	103	139	123	162	100
MRSA_BC_13_vs_MRSA_BC_13	0	0	0	0	0	0	0	0	0	0	0
MRSA_BC_13_vs_MRSA_BC_14	40	33	7	23	17	26	14	19	21	30	10
MRSA_BC_13_vs_MRSA_BC_15	32	27	5	23	9	23	9	17	15	25	7
MRSA_BC_13_vs_MRSA_BC_16	62	1648	1586	32	30	952	890	27	35	35	27
MRSA_BC_13_vs_MRSA_BC_17	44	43	1	30	14	31	13	24	20	42	2
MRSA_BC_13_vs_MRSA_BC_18	40	38	2	28	12	29	11	22	18	35	5
MRSA_BC_13_vs_MRSA_BC_19	38	36	2	24	14	26	12	19	19	32	6
MRSA_BC_13_vs_MRSA_BC_20	29	26	3	26	3	21	8	16	13	30	1
MRSA_BC_13_vs_MRSA_BC_21	39	34	5	28	11	27	12	21	18	34	5
MRSA_BC_13_vs_MRSA_BC_22	28	26	2	27	1	23	5	18	10	32	4
MRSA_BC_13_vs_MRSA_BC_23	37	36	1	27	10	24	13	19	18	32	5
MRSA_BC_13_vs_MRSA_BC_24	29	26	3	25	4	23	6	18	11	25	4
MRSA_BC_14_vs_MRSA_BC_01	32	28	4	16	16	21	11	11	21	18	14
MRSA_BC_14_vs_MRSA_BC_02	32	28	4	16	16	21	11	11	21	22	10
MRSA_BC_14_vs_MRSA_BC_03	39	34	5	21	18	26	13	17	22	29	10
MRSA_BC_14_vs_MRSA_BC_04	39	34	5	21	18	33	6	17	22	24	15
MRSA_BC_14_vs_MRSA_BC_05	40	33	7	20	20	44	4	17	23	33	7
MRSA_BC_14_vs_MRSA_BC_06	24	19	5	16	8	28	4	12	12	19	5
MRSA_BC_14_vs_MRSA_BC_07	37	32	5	16	21	32	5	12	25	33	4
MRSA_BC_14_vs_MRSA_BC_08	40	36	4	22	18	36	4	18	22	26	14
MRSA_BC_14_vs_MRSA_BC_09	21	14	7	14	7	24	3	10	11	26	5
MRSA_BC_14_vs_MRSA_BC_10	267	269	2	146	121	205	62	143	124	207	60
MRSA_BC_14_vs_MRSA_BC_11	125	117	8	63	62	104	21	60	65	97	28
MRSA_BC_14_vs_MRSA_BC_12	255	255	0	137	118	158	97	128	127	160	95
MRSA_BC_14_vs_MRSA_BC_13	40	33	7	23	17	26	14	19	21	30	10
MRSA_BC_14_vs_MRSA_BC_14	0	0	0	2	2	2	2	0	0	0	0
MRSA_BC_14_vs_MRSA_BC_15	33	27	6	24	9	20	13	16	17	26	7
MRSA_BC_14_vs_MRSA_BC_16	59	1647	1588	30	29	884	825	23	36	32	27
MRSA_BC_14_vs_MRSA_BC_17	47	41	6	29	18	29	18	23	24	39	8
MRSA_BC_14_vs_MRSA_BC_18	27	22	5	19	8	19	8	13	14	22	5
MRSA_BC_14_vs_MRSA_BC_19	29	26	3	22	7	18	11	13	16	25	4
MRSA_BC_14_vs_MRSA_BC_20	32	26	6	27	5	18	14	13	19	29	3
MRSA_BC_14_vs_MRSA_BC_21	5	1	4	6	1	5	0	1	4	9	4
MRSA_BC_14_vs_MRSA_BC_22	29	26	3	27	2	20	9	15	14	30	1
MRSA_BC_14_vs_MRSA_BC_23	29	25	4	24	5	14	15	11	18	27	2
MRSA_BC_14_vs_MRSA_BC_24	30	26	4	24	6	20	10	15	15	22	8
MRSA_BC_15_vs_MRSA_BC_01	24	21	3	14	10	16	8	9	15	16	8
MRSA_BC_15_vs_MRSA_BC_02	24	21	3	14	10	18	6	10	14	11	13
MRSA_BC_15_vs_MRSA_BC_03	31	27	4	21	10	22	9	16	15	16	15
MRSA_BC_15_vs_MRSA_BC_04	31	27	4	21	10	28	3	16	15	22	9
MRSA_BC_15_vs_MRSA_BC_05	42	37	5	29	13	44	2	26	16	30	12
MRSA_BC_15_vs_MRSA_BC_06	25	22	3	21	4	27	2	16	9	22	3
MRSA_BC_15_vs_MRSA_BC_07	30	26	4	17	13	28	2	12	18	12	18
MRSA_BC_15_vs_MRSA_BC_08	32	29	3	20	12	31	1	16	16	21	11
MRSA_BC_15_vs_MRSA_BC_09	28	24	4	19	9	30	2	15	13	15	13
MRSA_BC_15_vs_MRSA_BC_10	265	266	1	158	107	201	64	155	110	155	110
MRSA_BC_15_vs_MRSA_BC_11	121	116	5	70	51	100	21	66	55	71	50
MRSA_BC_15_vs_MRSA_BC_12	253	252	1	147	106	153	100	136	117	136	117
MRSA_BC_15_vs_MRSA_BC_13	32	27	5	23	9	23	9	17	15	25	7
MRSA_BC_15_vs_MRSA_BC_14	33	27	6	24	9	20	13	16	17	26	7
MRSA_BC_15_vs_MRSA_BC_15	0	0	0	2	2	2	2	0	0	0	0
MRSA_BC_15_vs_MRSA_BC_16	57	1646	1589	29	28	982	925	24	33	24	33
MRSA_BC_15_vs_MRSA_BC_17	40	36	4	28	12	28	12	22	18	29	11
MRSA_BC_15_vs_MRSA_BC_18	34	31	3	24	10	25	9	19	15	26	8
MRSA_BC_15_vs_MRSA_BC_19	31	29	2	21	10	22	9	15	16	24	7
MRSA_BC_15_vs_MRSA_BC_20	22	19	3	23	1	18	4	13	9	13	9
MRSA_BC_15_vs_MRSA_BC_21	33	28	5	25	8	25	8	19	14	20	13
MRSA_BC_15_vs_MRSA_BC_22	3	1	2	3	0	4	1	0	3	0	3
MRSA_BC_15_vs_MRSA_BC_23	31	29	2	24	7	19	12	16	15	16	15
MRSA_BC_15_vs_MRSA_BC_24	4	1	3	5	1	5	1	0	4	6	2
MRSA_BC_16_vs_MRSA_BC_01	55	1644	1589	24	31	1328	1273	18	37	25	30
MRSA_BC_16_vs_MRSA_BC_02	55	1647	1592	24	31	1239	1184	19	36	19	36
MRSA_BC_16_vs_MRSA_BC_03	62	1648	1586	29	33	1184	1122	21	41	21	41
MRSA_BC_16_vs_MRSA_BC_04	62	1646	1584	29	33	1465	1403	24	38	30	32
MRSA_BC_16_vs_MRSA_BC_05	66	1643	1577	32	34	1468	1402	27	39	33	33
MRSA_BC_16_vs_MRSA_BC_06	50	1646	1596	27	23	1459	1409	22	28	28	22
MRSA_BC_16_vs_MRSA_BC_07	61	1645	1584	27	34	1463	1402	22	39	22	39
MRSA_BC_16_vs_MRSA_BC_08	63	1649	1586	31	32	1462	1399	26	37	32	31
MRSA_BC_16_vs_MRSA_BC_09	53	1644	1591	28	25	1464	1411	23	30	23	30
MRSA_BC_16_vs_MRSA_BC_10	268	1647	1379	150	118	1465	1197	147	121	147	121
MRSA_BC_16_vs_MRSA_BC_11	121	1648	1527	68	53	1462	1341	64	57	69	52
MRSA_BC_16_vs_MRSA_BC_12	254	1638	1384	138	116	1056	802	129	125	129	125
MRSA_BC_16_vs_MRSA_BC_13	62	1648	1586	32	30	952	890	27	35	35	27
MRSA_BC_16_vs_MRSA_BC_14	59	1647	1588	30	29	884	825	23	36	32	27
MRSA_BC_16_vs_MRSA_BC_15	57	1646	1589	29	28	982	925	24	33	24	33
MRSA_BC_16_vs_MRSA_BC_16	0	0	0	873	873	873	873	0	0	0	0
MRSA_BC_16_vs_MRSA_BC_17	65	1647	1582	969	904	34	31	26	39	35	30
MRSA_BC_16_vs_MRSA_BC_18	60	1648	1588	1027	967	32	28	23	37	33	27
MRSA_BC_16_vs_MRSA_BC_19	53	1642	1589	1092	1039	30	23	24	29	31	22
MRSA_BC_16_vs_MRSA_BC_20	49	1648	1599	1134	1085	25	24	18	31	18	31
MRSA_BC_16_vs_MRSA_BC_21	58	1647	1589	1127	1069	31	27	24	34	25	33
MRSA_BC_16_vs_MRSA_BC_22	51	1648	1597	1206	1155	29	22	22	29	22	29
MRSA_BC_16_vs_MRSA_BC_23	55	1646	1591	1159	1104	25	30	20	35	20	35
MRSA_BC_16_vs_MRSA_BC_24	51	1648	1597	1072	1021	29	22	22	29	30	21
MRSA_BC_17_vs_MRSA_BC_01	38	37	1	22	16	28	10	16	22	29	9
MRSA_BC_17_vs_MRSA_BC_02	38	37	1	22	16	31	7	18	20	34	4
MRSA_BC_17_vs_MRSA_BC_03	45	43	2	27	18	31	14	22	23	33	12
MRSA_BC_17_vs_MRSA_BC_04	45	43	2	27	18	42	3	23	22	35	10
MRSA_BC_17_vs_MRSA_BC_05	53	50	3	35	18	57	4	32	21	48	5
MRSA_BC_17_vs_MRSA_BC_06	37	36	1	25	12	41	4	21	16	34	3
MRSA_BC_17_vs_MRSA_BC_07	44	42	2	23	21	42	2	19	25	45	1
MRSA_BC_17_vs_MRSA_BC_08	46	45	1	28	18	44	2	24	22	37	9
MRSA_BC_17_vs_MRSA_BC_09	40	38	2	28	12	44	4	24	16	48	8
MRSA_BC_17_vs_MRSA_BC_10	275	277	2	160	115	213	62	158	117	216	59
MRSA_BC_17_vs_MRSA_BC_11	133	129	4	74	59	114	19	70	63	109	24
MRSA_BC_17_vs_MRSA_BC_12	261	262	1	147	114	160	101	135	126	161	100
MRSA_BC_17_vs_MRSA_BC_13	44	43	1	30	14	31	13	24	20	42	2
MRSA_BC_17_vs_MRSA_BC_14	47	41	6	29	18	29	18	23	24	39	8
MRSA_BC_17_vs_MRSA_BC_15	40	36	4	28	12	28	12	22	18	29	11
MRSA_BC_17_vs_MRSA_BC_16	65	1647	1582	969	904	34	31	26	39	35	30
MRSA_BC_17_vs_MRSA_BC_17	0	0	0	2	2	2	2	0	0	0	0
MRSA_BC_17_vs_MRSA_BC_18	46	45	1	32	14	33	13	26	20	43	3
MRSA_BC_17_vs_MRSA_BC_19	43	43	0	30	13	28	15	22	21	40	3
MRSA_BC_17_vs_MRSA_BC_20	37	35	2	34	3	25	12	21	16	35	2
MRSA_BC_17_vs_MRSA_BC_21	45	42	3	35	10	30	15	24	21	39	6
MRSA_BC_17_vs_MRSA_BC_22	35	35	0	35	0	28	7	23	12	37	2
MRSA_BC_17_vs_MRSA_BC_23	43	43	0	36	7	26	17	22	21	39	4
MRSA_BC_17_vs_MRSA_BC_24	37	35	2	30	7	28	9	23	14	33	4
MRSA_BC_18_vs_MRSA_BC_01	32	32	0	19	13	26	6	16	16	22	10
MRSA_BC_18_vs_MRSA_BC_02	32	32	0	19	13	24	8	15	17	24	8
MRSA_BC_18_vs_MRSA_BC_03	38	38	0	25	13	29	9	22	16	31	7
MRSA_BC_18_vs_MRSA_BC_04	38	38	0	25	13	37	1	22	16	28	10
MRSA_BC_18_vs_MRSA_BC_05	37	36	1	31	6	47	10	30	7	36	1
MRSA_BC_18_vs_MRSA_BC_06	24	23	1	21	3	32	8	18	6	23	1
MRSA_BC_18_vs_MRSA_BC_07	38	37	1	23	15	36	2	19	19	36	2
MRSA_BC_18_vs_MRSA_BC_08	40	40	0	27	13	39	1	23	17	30	10
MRSA_BC_18_vs_MRSA_BC_09	20	19	1	19	1	29	9	16	4	30	10
MRSA_BC_18_vs_MRSA_BC_10	265	271	6	158	107	208	57	156	109	209	56
MRSA_BC_18_vs_MRSA_BC_11	122	119	3	70	52	107	15	67	55	100	22
MRSA_BC_18_vs_MRSA_BC_12	252	257	5	146	106	160	92	135	117	161	91
MRSA_BC_18_vs_MRSA_BC_13	40	38	2	28	12	29	11	22	18	35	5
MRSA_BC_18_vs_MRSA_BC_14	27	22	5	19	8	19	8	13	14	22	5
MRSA_BC_18_vs_MRSA_BC_15	34	31	3	24	10	25	9	19	15	26	8
MRSA_BC_18_vs_MRSA_BC_16	60	1648	1588	1027	967	32	28	23	37	33	27
MRSA_BC_18_vs_MRSA_BC_17	46	45	1	32	14	33	13	26	20	43	3
MRSA_BC_18_vs_MRSA_BC_18	0	0	0	1	1	1	1	0	0	0	0
MRSA_BC_18_vs_MRSA_BC_19	31	30	1	26	5	22	9	18	13	29	2
MRSA_BC_18_vs_MRSA_BC_20	31	30	1	30	1	23	8	20	11	31	0
MRSA_BC_18_vs_MRSA_BC_21	26	23	3	25	1	20	6	17	9	29	3
MRSA_BC_18_vs_MRSA_BC_22	31	30	1	30	1	24	7	21	10	32	1
MRSA_BC_18_vs_MRSA_BC_23	30	30	0	28	2	23	7	20	10	30	0
MRSA_BC_18_vs_MRSA_BC_24	32	30	2	29	3	24	8	21	11	26	6
MRSA_BC_19_vs_MRSA_BC_01	28	29	1	15	13	22	6	10	18	18	10
MRSA_BC_19_vs_MRSA_BC_02	28	29	1	15	13	22	6	10	18	22	6
MRSA_BC_19_vs_MRSA_BC_03	35	34	1	21	14	23	12	15	20	26	9
MRSA_BC_19_vs_MRSA_BC_04	35	35	0	21	14	33	2	16	19	24	11
MRSA_BC_19_vs_MRSA_BC_05	37	36	1	27	10	46	9	24	13	35	2
MRSA_BC_19_vs_MRSA_BC_06	21	20	1	18	3	29	8	13	8	19	2
MRSA_BC_19_vs_MRSA_BC_07	34	34	0	19	15	33	1	14	20	34	0
MRSA_BC_19_vs_MRSA_BC_08	36	37	1	22	14	36	0	17	19	26	10
MRSA_BC_19_vs_MRSA_BC_09	23	23	0	22	1	32	9	17	6	34	11
MRSA_BC_19_vs_MRSA_BC_10	260	267	7	162	98	203	57	157	103	205	55
MRSA_BC_19_vs_MRSA_BC_11	119	118	1	77	42	105	14	72	47	97	22
MRSA_BC_19_vs_MRSA_BC_12	247	252	5	149	98	153	94	136	111	154	93
MRSA_BC_19_vs_MRSA_BC_13	38	36	2	24	14	26	12	19	19	32	6
MRSA_BC_19_vs_MRSA_BC_14	29	26	3	22	7	18	11	13	16	25	4
MRSA_BC_19_vs_MRSA_BC_15	31	29	2	21	10	22	9	15	16	24	7
MRSA_BC_19_vs_MRSA_BC_16	53	1642	1589	1092	1039	30	23	24	29	31	22
MRSA_BC_19_vs_MRSA_BC_17	43	43	0	30	13	28	15	22	21	40	3
MRSA_BC_19_vs_MRSA_BC_18	31	30	1	26	5	22	9	18	13	29	2
MRSA_BC_19_vs_MRSA_BC_19	0	0	0	3	3	3	3	0	0	0	0
MRSA_BC_19_vs_MRSA_BC_20	28	28	0	26	2	20	8	15	13	28	0
MRSA_BC_19_vs_MRSA_BC_21	29	27	2	23	6	23	6	15	14	28	1
MRSA_BC_19_vs_MRSA_BC_22	28	28	0	27	1	21	7	16	12	30	2
MRSA_BC_19_vs_MRSA_BC_23	19	20	1	22	3	16	3	13	6	25	6
MRSA_BC_19_vs_MRSA_BC_24	29	28	1	24	5	21	8	15	14	23	6
MRSA_BC_20_vs_MRSA_BC_01	20	20	0	19	1	18	2	11	9	20	0
MRSA_BC_20_vs_MRSA_BC_02	20	20	0	19	1	19	1	12	8	12	8
MRSA_BC_20_vs_MRSA_BC_03	27	26	1	24	3	22	5	16	11	16	11
MRSA_BC_20_vs_MRSA_BC_04	27	26	1	24	3	29	2	17	10	25	2
MRSA_BC_20_vs_MRSA_BC_05	36	34	2	31	5	43	7	26	10	32	4
MRSA_BC_20_vs_MRSA_BC_06	22	21	1	21	1	28	6	14	8	22	0
MRSA_BC_20_vs_MRSA_BC_07	26	25	1	23	3	29	3	16	10	16	10
MRSA_BC_20_vs_MRSA_BC_08	27	28	1	26	1	32	5	19	8	27	0
MRSA_BC_20_vs_MRSA_BC_09	24	22	2	23	1	30	6	17	7	17	7
MRSA_BC_20_vs_MRSA_BC_10	259	267	8	173	86	204	55	167	92	167	92
MRSA_BC_20_vs_MRSA_BC_11	116	115	1	80	36	102	14	73	43	81	35
MRSA_BC_20_vs_MRSA_BC_12	246	253	7	163	83	153	93	142	104	142	104
MRSA_BC_20_vs_MRSA_BC_13	29	26	3	26	3	21	8	16	13	30	1
MRSA_BC_20_vs_MRSA_BC_14	32	26	6	27	5	18	14	13	19	29	3
MRSA_BC_20_vs_MRSA_BC_15	22	19	3	23	1	18	4	13	9	13	9
MRSA_BC_20_vs_MRSA_BC_16	49	1648	1599	1134	1085	25	24	18	31	18	31
MRSA_BC_20_vs_MRSA_BC_17	37	35	2	34	3	25	12	21	16	35	2
MRSA_BC_20_vs_MRSA_BC_18	31	30	1	30	1	23	8	20	11	31	0
MRSA_BC_20_vs_MRSA_BC_19	28	28	0	26	2	20	8	15	13	28	0
MRSA_BC_20_vs_MRSA_BC_20	0	0	0	0	0	0	0	0	0	0	0
MRSA_BC_20_vs_MRSA_BC_21	31	27	4	24	7	28	3	19	12	20	11
MRSA_BC_20_vs_MRSA_BC_22	19	18	1	23	4	23	4	15	4	15	4
MRSA_BC_20_vs_MRSA_BC_23	28	28	0	24	4	24	4	18	10	18	10
MRSA_BC_20_vs_MRSA_BC_24	20	18	2	21	1	23	3	15	5	24	4
MRSA_BC_21_vs_MRSA_BC_01	32	29	3	20	12	22	10	14	18	24	8
MRSA_BC_21_vs_MRSA_BC_02	32	29	3	20	12	22	10	14	18	15	17
MRSA_BC_21_vs_MRSA_BC_03	39	35	4	26	13	27	12	20	19	21	18
MRSA_BC_21_vs_MRSA_BC_04	39	35	4	26	13	34	5	21	18	30	9
MRSA_BC_21_vs_MRSA_BC_05	39	34	5	33	6	45	6	29	10	37	2
MRSA_BC_21_vs_MRSA_BC_06	23	20	3	22	1	29	6	17	6	26	3
MRSA_BC_21_vs_MRSA_BC_07	37	33	4	20	17	33	4	15	22	16	21
MRSA_BC_21_vs_MRSA_BC_08	40	37	3	28	12	37	3	23	17	31	9
MRSA_BC_21_vs_MRSA_BC_09	20	16	4	20	0	26	6	15	5	16	4
MRSA_BC_21_vs_MRSA_BC_10	268	271	3	172	96	207	61	167	101	168	100
MRSA_BC_21_vs_MRSA_BC_11	124	118	6	80	44	105	19	75	49	83	41
MRSA_BC_21_vs_MRSA_BC_12	255	256	1	159	96	159	96	144	111	145	110
MRSA_BC_21_vs_MRSA_BC_13	39	34	5	28	11	27	12	21	18	34	5
MRSA_BC_21_vs_MRSA_BC_14	5	1	4	6	1	5	0	1	4	9	4
MRSA_BC_21_vs_MRSA_BC_15	33	28	5	25	8	25	8	19	14	20	13
MRSA_BC_21_vs_MRSA_BC_16	58	1647	1589	1127	1069	31	27	24	34	25	33
MRSA_BC_21_vs_MRSA_BC_17	45	42	3	35	10	30	15	24	21	39	6
MRSA_BC_21_vs_MRSA_BC_18	26	23	3	25	1	20	6	17	9	29	3
MRSA_BC_21_vs_MRSA_BC_19	29	27	2	23	6	23	6	15	14	28	1
MRSA_BC_21_vs_MRSA_BC_20	31	27	4	24	7	28	3	19	12	20	11
MRSA_BC_21_vs_MRSA_BC_21	0	0	0	2	2	2	2	0	0	0	0
MRSA_BC_21_vs_MRSA_BC_22	29	27	2	28	1	25	4	20	9	21	8
MRSA_BC_21_vs_MRSA_BC_23	28	26	2	25	3	22	6	19	9	20	8
MRSA_BC_21_vs_MRSA_BC_24	30	27	3	25	5	25	5	18	12	29	1
MRSA_BC_22_vs_MRSA_BC_01	20	20	0	20	0	16	4	10	10	22	2
MRSA_BC_22_vs_MRSA_BC_02	20	20	0	20	0	18	2	12	8	12	8
MRSA_BC_22_vs_MRSA_BC_03	27	26	1	26	1	22	5	17	10	17	10
MRSA_BC_22_vs_MRSA_BC_04	27	26	1	26	1	28	1	18	9	28	1
MRSA_BC_22_vs_MRSA_BC_05	38	36	2	35	3	44	6	29	9	37	1
MRSA_BC_22_vs_MRSA_BC_06	21	21	0	23	2	27	6	15	6	25	4
MRSA_BC_22_vs_MRSA_BC_07	26	25	1	24	2	28	2	16	10	16	10
MRSA_BC_22_vs_MRSA_BC_08	28	28	0	28	0	31	3	21	7	30	2
MRSA_BC_22_vs_MRSA_BC_09	24	23	1	24	0	30	6	17	7	17	7
MRSA_BC_22_vs_MRSA_BC_10	263	265	2	181	82	201	62	177	86	177	86
MRSA_BC_22_vs_MRSA_BC_11	118	115	3	85	33	100	18	78	40	87	31
MRSA_BC_22_vs_MRSA_BC_12	252	251	1	169	83	153	99	147	105	147	105
MRSA_BC_22_vs_MRSA_BC_13	28	26	2	27	1	23	5	18	10	32	4
MRSA_BC_22_vs_MRSA_BC_14	29	26	3	27	2	20	9	15	14	30	1
MRSA_BC_22_vs_MRSA_BC_15	3	1	2	3	0	4	1	0	3	0	3
MRSA_BC_22_vs_MRSA_BC_16	51	1648	1597	1206	1155	29	22	22	29	22	29
MRSA_BC_22_vs_MRSA_BC_17	35	35	0	35	0	28	7	23	12	37	2
MRSA_BC_22_vs_MRSA_BC_18	31	30	1	30	1	24	7	21	10	32	1
MRSA_BC_22_vs_MRSA_BC_19	28	28	0	27	1	21	7	16	12	30	2
MRSA_BC_22_vs_MRSA_BC_20	19	18	1	23	4	23	4	15	4	15	4
MRSA_BC_22_vs_MRSA_BC_21	29	27	2	28	1	25	4	20	9	21	8
MRSA_BC_22_vs_MRSA_BC_22	0	0	0	4	4	4	4	0	0	0	0
MRSA_BC_22_vs_MRSA_BC_23	27	28	1	24	3	25	2	18	9	18	9
MRSA_BC_22_vs_MRSA_BC_24	1	0	1	3	2	4	3	0	1	10	9
MRSA_BC_23_vs_MRSA_BC_01	28	29	1	20	8	23	5	13	15	22	6
MRSA_BC_23_vs_MRSA_BC_02	28	29	1	20	8	20	8	12	16	12	16
MRSA_BC_23_vs_MRSA_BC_03	35	35	0	26	9	25	10	19	16	19	16
MRSA_BC_23_vs_MRSA_BC_04	35	35	0	26	9	33	2	20	15	28	7
MRSA_BC_23_vs_MRSA_BC_05	37	36	1	34	3	45	8	30	7	36	1
MRSA_BC_23_vs_MRSA_BC_06	20	21	1	21	1	28	8	15	5	23	3
MRSA_BC_23_vs_MRSA_BC_07	34	34	0	24	10	33	1	18	16	18	16
MRSA_BC_23_vs_MRSA_BC_08	36	37	1	28	8	36	0	22	14	29	7
MRSA_BC_23_vs_MRSA_BC_09	23	23	0	23	0	31	8	17	6	17	6
MRSA_BC_23_vs_MRSA_BC_10	267	272	5	170	97	206	61	167	100	167	100
MRSA_BC_23_vs_MRSA_BC_11	121	118	3	76	45	103	18	71	50	77	44
MRSA_BC_23_vs_MRSA_BC_12	253	257	4	160	93	153	100	144	109	144	109
MRSA_BC_23_vs_MRSA_BC_13	37	36	1	27	10	24	13	19	18	32	5
MRSA_BC_23_vs_MRSA_BC_14	29	25	4	24	5	14	15	11	18	27	2
MRSA_BC_23_vs_MRSA_BC_15	31	29	2	24	7	19	12	16	15	16	15
MRSA_BC_23_vs_MRSA_BC_16	55	1646	1591	1159	1104	25	30	20	35	20	35
MRSA_BC_23_vs_MRSA_BC_17	43	43	0	36	7	26	17	22	21	39	4
MRSA_BC_23_vs_MRSA_BC_18	30	30	0	28	2	23	7	20	10	30	0
MRSA_BC_23_vs_MRSA_BC_19	19	20	1	22	3	16	3	13	6	25	6
MRSA_BC_23_vs_MRSA_BC_20	28	28	0	24	4	24	4	18	10	18	10
MRSA_BC_23_vs_MRSA_BC_21	28	26	2	25	3	22	6	19	9	20	8
MRSA_BC_23_vs_MRSA_BC_22	27	28	1	24	3	25	2	18	9	18	9
MRSA_BC_23_vs_MRSA_BC_23	0	0	0	1	1	1	1	0	0	0	0
MRSA_BC_23_vs_MRSA_BC_24	28	28	0	23	5	24	4	18	10	26	2
MRSA_BC_24_vs_MRSA_BC_01	20	20	0	17	3	16	4	10	10	12	8
MRSA_BC_24_vs_MRSA_BC_02	20	20	0	17	3	18	2	11	9	18	2
MRSA_BC_24_vs_MRSA_BC_03	26	26	0	23	3	22	4	17	9	24	2
MRSA_BC_24_vs_MRSA_BC_04	26	26	0	23	3	28	2	17	9	18	8
MRSA_BC_24_vs_MRSA_BC_05	39	36	3	31	8	44	5	27	12	32	7
MRSA_BC_24_vs_MRSA_BC_06	22	21	1	22	0	27	5	16	6	17	5
MRSA_BC_24_vs_MRSA_BC_07	26	25	1	20	6	28	2	14	12	28	2
MRSA_BC_24_vs_MRSA_BC_08	28	28	0	24	4	31	3	19	9	20	8
MRSA_BC_24_vs_MRSA_BC_09	25	23	2	23	2	30	5	17	8	31	6
MRSA_BC_24_vs_MRSA_BC_10	260	266	6	162	98	202	58	158	102	203	57
MRSA_BC_24_vs_MRSA_BC_11	119	115	4	74	45	100	19	69	50	92	27
MRSA_BC_24_vs_MRSA_BC_12	248	252	4	154	94	154	94	139	109	155	93
MRSA_BC_24_vs_MRSA_BC_13	29	26	3	25	4	23	6	18	11	25	4
MRSA_BC_24_vs_MRSA_BC_14	30	26	4	24	6	20	10	15	15	22	8
MRSA_BC_24_vs_MRSA_BC_15	4	1	3	5	1	5	1	0	4	6	2
MRSA_BC_24_vs_MRSA_BC_16	51	1648	1597	1072	1021	29	22	22	29	30	21
MRSA_BC_24_vs_MRSA_BC_17	37	35	2	30	7	28	9	23	14	33	4
MRSA_BC_24_vs_MRSA_BC_18	32	30	2	29	3	24	8	21	11	26	6
MRSA_BC_24_vs_MRSA_BC_19	29	28	1	24	5	21	8	15	14	23	6
MRSA_BC_24_vs_MRSA_BC_20	20	18	2	21	1	23	3	15	5	24	4
MRSA_BC_24_vs_MRSA_BC_21	30	27	3	25	5	25	5	18	12	29	1
MRSA_BC_24_vs_MRSA_BC_22	1	0	1	3	2	4	3	0	1	10	9
MRSA_BC_24_vs_MRSA_BC_23	28	28	0	23	5	24	4	18	10	26	2
MRSA_BC_24_vs_MRSA_BC_24	0	0	0	3	3	3	3	0	0	0	0

## Sheet: Sup.7 (Differing Genes Summary)
Supplementary Table 7: Condensed list of differing isolate pairs and differing genes per isolate pair <=15 SeqSphere distance for each experiment and the reasons for the false calls
Summary:		Experiment 1 (MRSA)				Experiment 2 (VRE)				Experiment 3 part 2 (MRSA)				Experiment 3 part 2 (VRE)
			Count	% of Diffs.			Count	% of Diffs.			Count	% of Diffs.			Count	% of Diffs.
Isolatepairs within 15 SeqSphere distance		Total	19			Total	39			Total	19			Total	39
Number of these pairs with calling differences		Diffs.	15	100		Diffs.	25	100		Diffs.	18	100		Diffs.	30	100
SeqSphere called incorrectly		SeqSphere false	3	20		SeqSphere false	4	16		SeqSphere false	2	11.1111		SeqSphere false	2	6.66667
NanoCore called incorrectly		NanoCore false	6	40		NanoCore false	11	44		NanoCore false	5	27.7778		NanoCore false	11	36.6667
Unclear		Unclear	6	40		Unclear	10	40		Unclear	11	61.1111		Unclear	17	56.6667
		Experiment 1 (MRSA)				Experiment 2 (VRE)				Experiment 3 part 2 (MRSA)				Experiment 3 part 2 (VRE)
			Count	% of Diffs.			Count	% of Diffs.			Count	% of Diffs.			Count	% of Diffs.
Pairwise comparisons (of Isolatepairs <= 15 SeqSphere dist.) analyzed by both methods		Total	34729			Total	49732			Total	28109			Total	44049
Number of pairwise comparisons with calling differences		Diffs.	23	100		Diffs.	31	100		Diffs.	112	100		Diffs.	75	100
SeqSphere called incorrectly		SeqSphere false	5	21.7391		SeqSphere false	5	16.129		SeqSphere false	36	32.1429		SeqSphere false	13	17.3333
NanoCore called incorrectly		NanoCore false	8	34.7826		NanoCore false	24	77.4194		NanoCore false	72	64.2857		NanoCore false	61	81.3333
Unclear		Unclear	10	43.4783		Unclear	2	6.45161		Unclear	4	3.57143		Unclear	1	1.33333
false-negative in SeqSphere	false call
false-positive in SeqSphere	false call
false-negative in NanoCore	low coverage
false-negative in NanoCore	false call (start/end of gene)
false-positive in NanoCore	low coverage
false-positive in NanoCore	false call (start/end of gene)
Unclear	not present in Nanopore data
Listed pairwise comparisons:
Experiment 1 (MRSA)
	Sum	BC_01/BC_03	BC_01/BC_04	BC_01/BC_07	BC_02/BC_03	BC_02/BC_04	BC_02/BC_07	BC_03/BC_07	BC_03/BC_08	BC_04/BC_07	BC_04/BC_08	BC_07/BC_08	BC_14/BC_21	BC_15/BC_22	BC_15/BC_24	BC_22/BC_24
		MRSA_BC_01_vs._MRSA_BC_03	MRSA_BC_01_vs._MRSA_BC_04	MRSA_BC_01_vs._MRSA_BC_07	MRSA_BC_02_vs._MRSA_BC_03	MRSA_BC_02_vs._MRSA_BC_04	MRSA_BC_02_vs._MRSA_BC_07	MRSA_BC_03_vs._MRSA_BC_07	MRSA_BC_03_vs._MRSA_BC_08	MRSA_BC_04_vs._MRSA_BC_07	MRSA_BC_04_vs._MRSA_BC_08	MRSA_BC_07_vs._MRSA_BC_08	MRSA_BC_14_vs._MRSA_BC_21	MRSA_BC_15_vs._MRSA_BC_22	MRSA_BC_15_vs._MRSA_BC_24	MRSA_BC_22_vs._MRSA_BC_24
FN in SeqSphere	0	0	0	0	0	0	0	0	0	0	0	0	0	0	0	0
FP in SeqSphere	5	0	0	1	0	0	1	1	0	1	0	1	0	0	0	0
FN in NanoCore (low coverage)	0	0	0	0	0	0	0	0	0	0	0	0	0	0	0	0
FN in NanoCore (start/end of gene)	8	1	1	0	1	1	0	1	1	1	1	0	0	0	0	0
FP in NanoCore (low coverage)	0	0	0	0	0	0	0	0	0	0	0	0	0	0	0	0
FP in NanoCore (start/end of gene)	0	0	0	0	0	0	0	0	0	0	0	0	0	0	0	0
Unclear	10	0	0	0	0	0	0	0	0	0	0	0	4	2	3	1
	23
Experiment 2 (VRE)
	Sum	BC_01/BC_06	BC_01/BC_08	BC_01/BC_11	BC_02/BC_11	BC_02/BC_18	BC_03/BC_07	BC_04/BC_07	BC_06/BC_11	BC_06/BC_12	BC_06/BC_21	BC_06/BC_24	BC_07/BC_13	BC_07/BC_16	BC_07/BC_17	BC_11/BC_12	BC_11/BC_18	BC_11/BC_19	BC_11/BC_21
		VRE_BC_01_vs._VRE_BC_06	VRE_BC_01_vs._VRE_BC_08	VRE_BC_01_vs._VRE_BC_11	VRE_BC_02_vs._VRE_BC_11	VRE_BC_02_vs._VRE_BC_18	VRE_BC_03_vs._VRE_BC_07	VRE_BC_04_vs._VRE_BC_07	VRE_BC_06_vs._VRE_BC_11	VRE_BC_06_vs._VRE_BC_12	VRE_BC_06_vs._VRE_BC_21	VRE_BC_06_vs._VRE_BC_24	VRE_BC_07_vs._VRE_BC_13	VRE_BC_07_vs._VRE_BC_16	VRE_BC_07_vs._VRE_BC_17	VRE_BC_11_vs._VRE_BC_12	VRE_BC_11_vs._VRE_BC_18	VRE_BC_11_vs._VRE_BC_19	VRE_BC_11_vs._VRE_BC_21
FN in SeqSphere	0	0	0	0	0	0	0	0	0	0	0	0	0	0	0	0	0	0	0
FP in SeqSphere	5	0	0	0	0	0	1	1	0	0	0	0	1	1	1	0	0	0	0
FN in NanoCore (low coverage)	9	1	0	1	1	0	0	0	1	0	0	0	0	0	0	1	1	1	2
FN in NanoCore (start/end of gene)	15	0	1	1	0	1	1	1	1	1	1	1	1	1	1	1	1	1	0
FP in NanoCore (low coverage)	0	0	0	0	0	0	0	0	0	0	0	0	0	0	0	0	0	0	0
FP in NanoCore (start/end of gene)	0	0	0	0	0	0	0	0	0	0	0	0	0	0	0	0	0	0	0
Unclear	2	0	1	0	0	0	0	0	0	0	0	1	0	0	0	0	0	0	0
	31
Experiment 3 part 2 (MRSA)
	Sum	BC_01/BC_02	BC_01/BC_03	BC_01/BC_04	BC_01/BC_07	BC_02/BC_03	BC_02/BC_04	BC_02/BC_08	BC_03/BC_04	BC_03/BC_07	BC_03/BC_08	BC_04/BC_07	BC_04/BC_08	BC_07/BC_08	BC_14/BC_21	BC_15/BC_22	BC_15/BC_24	BC_22/BC_24
		MRSA_BC_01_N_vs._MRSA_BC_02_I	MRSA_BC_01_N_vs._MRSA_BC_03_I	MRSA_BC_01_N_vs._MRSA_BC_04_N	MRSA_BC_01_N_vs._MRSA_BC_07_I	MRSA_BC_02_I_vs._MRSA_BC_03_I	MRSA_BC_02_I_vs._MRSA_BC_04_N	MRSA_BC_02_I_vs._MRSA_BC_08_N	MRSA_BC_03_I_vs._MRSA_BC_04_N	MRSA_BC_03_I_vs._MRSA_BC_07_I	MRSA_BC_03_I_vs._MRSA_BC_08_N	MRSA_BC_04_N_vs._MRSA_BC_07_I	MRSA_BC_04_N_vs._MRSA_BC_08_N	MRSA_BC_07_I_vs._MRSA_BC_08_N	MRSA_BC_14_N_vs._MRSA_BC_21_I	MRSA_BC_15_I_vs._MRSA_BC_22_I	MRSA_BC_15_I_vs._MRSA_BC_24_N	MRSA_BC_22_I_vs._MRSA_BC_24_N
FN in SeqSphere	33	1	3	0	4	0	1	1	3	0	3	3	0	3	4	0	3	4
FP in SeqSphere	3	0	0	0	1	0	0	0	0	0	0	1	0	1	0	0	0	0
FN in NanoCore (low coverage)	1	0	0	0	0	0	0	0	0	0	0	0	0	0	0	1	0	0
FN in NanoCore (start/end of gene)	8	0	1	1	0	1	1	0	0	1	1	1	1	0	0	0	0	0
FP in NanoCore (low coverage)	63	5	4	0	7	0	5	5	4	0	4	8	0	8	4	0	3	6
FP in NanoCore (start/end of gene)	0	0	0	0	0	0	0	0	0	0	0	0	0	0	0	0	0	0
Unclear	4	0	0	0	0	0	0	0	0	0	0	0	0	0	2	0	1	1
	112
Experiment 3 part 2 (VRE)
	Sum	BC_01/BC_06	BC_01/BC_08	BC_01/BC_11	BC_01/BC_12	BC_01/BC_21	BC_01/BC_24	BC_02/BC_18	BC_03/BC_07	BC_03/BC_13	BC_03/BC_16	BC_03/BC_17	BC_04/BC_07	BC_04/BC_13	BC_06/BC_12	BC_06/BC_19	BC_06/BC_21	BC_06/BC_24	BC_07/BC_13	BC_07/BC_16	BC_07/BC_17	BC_11/BC_12	BC_11/BC_18	BC_11/BC_19	BC_11/BC_21	BC_12/BC_19	BC_12/BC_24	BC_13/BC_16	BC_13/BC_17	BC_19/BC_21	BC_19/BC_24	BC_21/BC_24
		VRE_BC_01_vs._VRE_BC_06	VRE_BC_01_vs._VRE_BC_08	VRE_BC_01_vs._VRE_BC_11	VRE_BC_01_vs._VRE_BC_12	VRE_BC_01_vs._VRE_BC_21	VRE_BC_01_vs._VRE_BC_24	VRE_BC_02_vs._VRE_BC_18	VRE_BC_03_vs._VRE_BC_07	VRE_BC_03_vs._VRE_BC_13	VRE_BC_03_vs._VRE_BC_16	VRE_BC_03_vs._VRE_BC_17	VRE_BC_04_vs._VRE_BC_07	VRE_BC_04_vs._VRE_BC_13	VRE_BC_06_vs._VRE_BC_12	VRE_BC_06_vs._VRE_BC_19	VRE_BC_06_vs._VRE_BC_21	VRE_BC_06_vs._VRE_BC_24	VRE_BC_07_vs._VRE_BC_13	VRE_BC_07_vs._VRE_BC_16	VRE_BC_07_vs._VRE_BC_17	VRE_BC_11_vs._VRE_BC_12	VRE_BC_11_vs._VRE_BC_18	VRE_BC_11_vs._VRE_BC_19	VRE_BC_11_vs._VRE_BC_21	VRE_BC_12_vs._VRE_BC_19	VRE_BC_12_vs._VRE_BC_24	VRE_BC_13_vs._VRE_BC_16	VRE_BC_13_vs._VRE_BC_17	VRE_BC_19_vs._VRE_BC_21	VRE_BC_19_vs._VRE_BC_24	VRE_BC_21_vs._VRE_BC_24
FN in SeqSphere	5	0	0	0	0	1	1	0	0	0	0	0	0	0	0	0	0	0	1	0	0	0	0	0	1	0	0	0	0	0	1	0
FP in SeqSphere	8	0	0	0	0	0	1	1	0	0	0	1	1	0	1	0	0	0	0	0	0	1	1	0	1	0	0	0	0	0	0	0
FN in NanoCore (low coverage)	23	1	3	1	0	0	0	1	2	0	0	0	0	0	0	1	1	1	2	2	2	0	0	3	0	0	1	0	1	0	0	1
FN in NanoCore (start/end of gene)	10	1	1	1	0	0	1	0	0	0	1	0	1	0	1	0	1	1	0	0	0	0	0	0	0	0	0	0	0	0	1	0
FP in NanoCore (low coverage)	28	0	4	0	2	1	2	1	0	2	0	0	0	2	1	0	1	2	0	0	0	1	1	0	0	2	0	1	1	2	2	0
FP in NanoCore (start/end of gene)	0	0	0	0	0	0	0	0	0	0	0	0	0	0	0	0	0	0	0	0	0	0	0	0	0	0	0	0	0	0	0	0
Unclear	1	0	0	0	0	0	0	0	0	0	1	0	0	0	0	0	0	0	0	0	0	0	0	0	0	0	0	0	0	0	0	0
	75

## Sheet: Sup.8 (Differing Genes)
Supplementary Table 8: List of differing genes per isolate pair <=15 SeqSphere distance for each experiment and the reasons for the false calls
Experiment 1 (MRSA)						NanoCore Error		SeqSphere Error
Pair	Gene_ID	Variant_in	Reason			Low coverage	False call (start/end of gene)	False call	Not present
MRSA_BC_01_vs._MRSA_BC_03	SACOL1064	SeqSphere	False-negative in NanoCore	false call (start/end of gene)		0	8	5	10
MRSA_BC_01_vs._MRSA_BC_04	SACOL1064	SeqSphere	False-negative in NanoCore	false call (start/end of gene)
MRSA_BC_01_vs._MRSA_BC_07	SACOL1386	SeqSphere	False-positive in SeqSphere	false call
MRSA_BC_02_vs._MRSA_BC_03	SACOL1064	SeqSphere	False-negative in NanoCore	false call (start/end of gene)
MRSA_BC_02_vs._MRSA_BC_04	SACOL1064	SeqSphere	False-negative in NanoCore	false call (start/end of gene)
MRSA_BC_02_vs._MRSA_BC_07	SACOL1386	SeqSphere	False-positive in SeqSphere	false call
MRSA_BC_03_vs._MRSA_BC_07	SACOL1064	SeqSphere	False-negative in NanoCore	false call (start/end of gene)
MRSA_BC_03_vs._MRSA_BC_07	SACOL1386	SeqSphere	False-positive in SeqSphere	false call
MRSA_BC_03_vs._MRSA_BC_08	SACOL1064	SeqSphere	False-negative in NanoCore	false call (start/end of gene)
MRSA_BC_04_vs._MRSA_BC_07	SACOL1064	SeqSphere	False-negative in NanoCore	false call (start/end of gene)
MRSA_BC_04_vs._MRSA_BC_07	SACOL1386	SeqSphere	False-positive in SeqSphere	false call
MRSA_BC_04_vs._MRSA_BC_08	SACOL1064	SeqSphere	False-negative in NanoCore	false call (start/end of gene)
MRSA_BC_07_vs._MRSA_BC_08	SACOL1386	SeqSphere	False-positive in SeqSphere	false call
MRSA_BC_14_vs._MRSA_BC_21	SACOL0495	SeqSphere	Unclear	not present in Nanopore data
MRSA_BC_14_vs._MRSA_BC_21	SACOL0672	SeqSphere	Unclear	not present in Nanopore data
MRSA_BC_14_vs._MRSA_BC_21	SACOL1887	SeqSphere	Unclear	not present in Nanopore data
MRSA_BC_14_vs._MRSA_BC_21	SACOL2421	SeqSphere	Unclear	not present in Nanopore data
MRSA_BC_15_vs._MRSA_BC_22	SACOL1718	SeqSphere	Unclear	not present in Nanopore data
MRSA_BC_15_vs._MRSA_BC_22	SACOL2383	SeqSphere	Unclear	not present in Nanopore data
MRSA_BC_15_vs._MRSA_BC_24	SACOL1103	SeqSphere	Unclear	not present in Nanopore data
MRSA_BC_15_vs._MRSA_BC_24	SACOL1718	SeqSphere	Unclear	not present in Nanopore data
MRSA_BC_15_vs._MRSA_BC_24	SACOL2383	SeqSphere	Unclear	not present in Nanopore data
MRSA_BC_22_vs._MRSA_BC_24	SACOL1103	SeqSphere	Unclear	not present in Nanopore data
Experiment 2 (VRE)						NanoCore Error		SeqSphere Error
Pair	Gene_ID	Variant_in	FP or FN	Reason		Low coverage	False call (start/end of gene)	False call	Not present
VRE_BC_01_vs._VRE_BC_06	EFAU004_00458	SeqSphere	False-negative in NanoCore	low coverage		9	15	5	2
VRE_BC_01_vs._VRE_BC_08	EFAU004_00675	SeqSphere	Unclear	not present in Nanopore data
VRE_BC_01_vs._VRE_BC_08	EFAU004_01790	SeqSphere	False-negative in NanoCore	false call (start/end of gene)
VRE_BC_01_vs._VRE_BC_11	EFAU004_00127	SeqSphere	False-negative in NanoCore	low coverage
VRE_BC_01_vs._VRE_BC_11	EFAU004_01790	SeqSphere	False-negative in NanoCore	false call (start/end of gene)
VRE_BC_02_vs._VRE_BC_11	EFAU004_00127	SeqSphere	False-negative in NanoCore	low coverage
VRE_BC_02_vs._VRE_BC_18	EFAU004_00264	SeqSphere	False-negative in NanoCore	false call (start/end of gene)
VRE_BC_03_vs._VRE_BC_07	EFAU004_01749	SeqSphere	False-negative in NanoCore	false call (start/end of gene)
VRE_BC_03_vs._VRE_BC_07	EFAU004_02588	SeqSphere	False-positive in SeqSphere	false call
VRE_BC_04_vs._VRE_BC_07	EFAU004_01749	SeqSphere	False-negative in NanoCore	false call (start/end of gene)
VRE_BC_04_vs._VRE_BC_07	EFAU004_02588	SeqSphere	False-positive in SeqSphere	false call
VRE_BC_06_vs._VRE_BC_11	EFAU004_00127	SeqSphere	False-negative in NanoCore	low coverage
[truncated: 210 more rows]

## Sheet: Sup.9 (E2 VRE Distances)
Supplementary table 9: Experiment 2 VRE distance matrix
[truncated: 48 more rows]

[truncated: 13 more sheets: Sup.10 (E2 VRE Difference), Sup.11 (VRE Pairwise Values), Sup.12 (E3P1 MRSA Differences), Sup.13 (E3P1 VRE Differences), Sup.14 (E3P1 MRSA Distances), Sup.15 (E3P1 VRE Distances), Sup.16 (MRSA Dorado Distances), Sup.17 (VRE Dorado Distances), Sup.18 (MRSA Dorado Difference), Sup.19 (VRE Dorado Difference), Sup.20 (Run Stats), Sup.21 (Sequencing Data Stats), Sup.22 (available cgMLSTs)]
